# Supplementary material for: Ndt80 Orchestrates Copper Stress Responses and Mitochondrial Homeostasis in Candida albicans
Source: J Fungi (Basel). 2026 Apr 20;12(4):294. doi: 10.3390/jof12040294 (PMC13117858; doi:10.3390/jof12040294)
Supplement: Supplementary file 1 [file jof-12-00294-s001.zip]

Archive with 4 entries (4 files):
- Supplementary File Chen et al.pdf
- Table S2 Chen et al.xlsx
- Table S3 Chen et al.xlsx
- Table S4 Chen et al.xlsx
