# Supplementary material for: Ndt80 Orchestrates Copper Stress Responses and Mitochondrial Homeostasis in Candida albicans
Source: J Fungi (Basel). 2026 Apr 20;12(4):294. doi: 10.3390/jof12040294 (PMC13117858; doi:10.3390/jof12040294)
Supplement: Supplementary file 1 [file jof-12-00294-s001.zip › Table S2 Chen et al.xlsx]

## Sheet: Low Cu
Table S2. List of DEGs. The NDT80-deleted and wild-type strains were cultured in YPD ("low-copper ") medium for 5h. Differentially expressed genes (DEGs) were compared between the mutant and wild-type strains using RNA-seq analysis. DEGs were assessed using an adjusted p-value <0.05 and an expression change expression change of at least 1.5-fold.
Gene name	Gene ID	Orf identifier	CGDID	Foldchange	log2FoldChange	padj	Description
orf19.7014	C7_01000C	orf19.7014	CAL0000178988	2247.74	11.1343	0.0315362	Putative protein of unknown function; transcription is positively regulated by Tbf1p; overlaps orf19.7015
PGA30	C4_04070C	orf19.5303	CAL0000200830	345.082	8.43079	1.60246e-22	GPI-anchored protein of cell wall
PBR1	C1_06370C	orf19.6274	CAL0000188826	149.094	7.22008	6.76613e-05	Protein of unknown function; required for cohesion, adhesion, and RPMI biofilm formation; induced by alpha pheromone in white cells; fluconazole-induced; Spider biofilm induced
CSA2	C4_06920C	orf19.3117	CAL0000201350	86.6202	6.43663	0.000171402	Extracellular heme-binding protein involved in heme-iron acquisition; regulated by Tsa1, Tsa1B in minimal media at 37 deg; induced by ketoconazole, nitric oxide, Hap43; required for normal RPMI biofilm formation
orf19.3925	C5_04390C	orf19.3925	CAL0000191897	79.1997	6.30742	5.32262e-16	Putative protein of unknown function, transcription is activated in the presence of elevated CO2
PGA31	C4_04080C	orf19.5302	CAL0000183944	68.9378	6.10722	1.43168e-60	Cell wall protein; putative GPI anchor; expression regulated upon white-opaque switch; induced by Congo Red and cell wall regeneration; Bcr1-repressed in RPMI a/a biofilms
CFL5	C5_01380W	orf19.1930	CAL0000201731	54.9987	5.78133	6.35766e-24	Ferric reductase; induced in low iron; ciclopirox olamine, flucytosine induced; amphotericin B, Sfu1 repressed; Tbf1, Hap43 induced
ECS1	C2_10150W	orf19.1766	CAL0000195287	52.4033	5.71159	8.80817e-08	Secreted protein involved in resistance to caspofungin and anidulafungin; fluconazole-induced
orf19.1539	C2_02220C	orf19.1539	CAL0000199237	50.9776	5.67179	0.0361656	Protein of unknown function; F-12/CO2 early biofilm induced
orf19.7608	CR_10320W	orf19.7608	CAL0000194846	42.1982	5.39911	6.2035e-29	Protein of unknown function; fluconazole-repressed; Spider biofilm induced
PCL2	C1_08570C	orf19.403	CAL0000186908	36.9358	5.20695	1.18492e-12	Cyclin homolog; reduced expression observed upon depletion of Cln3; farnesol regulated; periodic mRNA expression, peak at cell-cycle G1/S phase; Hap43-induced; rat catheter biofilm repressed
orf19.1440.2	C4_03300C	orf19.1440.2	CAL0000181667	29.2989	4.87277	0.021462	Ortholog of <i>C. dubliniensis CD36</i> : Cd36_62310 and <i>Candida tropicalis NEW ASSEMBLY</i> : CTRG1_CGOB_00040
orf19.2460	C1_05890W	orf19.2460	CAL0000181700	24.4867	4.61392	1.28116e-36	Protein of unknown function; substrate for Kex2 processing in vitro; repressed by alpha pheromone in SpiderM medium; Spider biofilm induced; Bcr1-repressed in a/a RPMI biofilms
ECE1	C4_03470C	orf19.3374	CAL0000199701	24.4125	4.60955	3.31943e-91	Candidalysin, cytolytic peptide toxin essential for mucosal infection; assembles into polymers that form pores in epithelial cells; hypha-specific protein;
orf19.1830	C1_10580C	orf19.1830	CAL0000197248	24.2731	4.60129	2.94948e-05	Protein of unknown function; Hap43-induced; rat catheter and Spider biofilm induced
orf19.3655	C6_00730W	orf19.3655	CAL0000176514	23.6689	4.56492	2.84514e-13	Ortholog of <i>C. dubliniensis CD36</i> : Cd36_60640, <i>C. parapsilosis CDC317</i> : CPAR2_602930, <i>C. auris B8441</i> : B9J08_001862, <i>Candida tenuis NRRL Y-1498</i> : CANTEDRAFT_115038 and <i>Pichia stipitis Pignal</i> : PICST_31932
orf19.1541	C2_02230C	orf19.1541	CAL0000201896	22.8458	4.51386	4.34732e-19	Protein with a globin-like domain; repressed by alpha pheromone in SpiderM medium; Spider biofilm induced
MNN41	C2_03710W	orf19.849	CAL0000190905	22.6543	4.50171	4.02807e-08	Ortholog(s) have enzyme activator activity, role in protein N-linked glycosylation, protein O-linked glycosylation and Golgi apparatus localization
orf19.2734	C4_02660W	orf19.2734	CAL0000175924	21.6532	4.43651	5.20582e-13	Protein with a glucose/ribitol dehydrogenase family domain; mutants are viable
PHO89	C4_01940W	orf19.4599	CAL0000191854	21.2893	4.41205	1.75361e-32	High-affinity phosphate transporter specialized for uptake in near-neutral pH; plays a minor role in hyphal growth; transcript regulated upon white-opaque switch; alkaline induced by Rim101; rat catheter and Spider biofilm induced
HSP31	C1_02070W	orf19.3664	CAL0000180035	21.0606	4.39647	3.85203e-96	Putative 30 kda heat shock protein; repressed during the mating process; rat catheter biofilm induced
ADH3	C2_04470W	orf19.4505	CAL0000191795	20.5172	4.35876	9.22988e-20	Putative NAD-dependent (R,R)-butanediol dehydrogenase; regulated by white-opaque switch; induced by nitric oxide independent of Yhb1; Spider biofilm induced
orf19.1239	C4_05580C	orf19.1239	CAL0000176097	19.6669	4.2977	0.000354215	Secreted protein; exogenously expressed protein is a substrate for Kex2 processing in vitro; fluconazole-regulated; Spider biofilm induced
orf19.4391	CR_03480W	orf19.4391	CAL0000177700	19.0448	4.25132	8.69968e-58	Ortholog of <i>C. dubliniensis CD36</i> : Cd36_28730, <i>Candida tropicalis NEW ASSEMBLY</i> : CTRG1_00749, <i>Candida tropicalis MYA-3404</i> : CTRG_00749 and <i>Candida albicans WO-1</i> : CAWG_01683
RPS27A	C1_05510C	orf19.413.1	CAL0000198357	17.3384	4.1159	0.0167636	Ribosomal protein S27; rat catheter and Spider biofilm induced
PRY1	C1_07580C	orf19.2787	CAL0000185546	17.2931	4.11212	1.5192e-33	Pry family pathogenesis-related protein; extracellular; opaque specific transcript; repressed by alpha pheromone in SpiderM medium; possibly essential, disruptants not obtained by UAU1 method; Spider biofilm induced
orf19.4459	C1_03870C	orf19.4459	CAL0000183255	17.1328	4.09869	5.01984e-20	Predicted heme-binding stress-related protein; Tn mutation affects filamentous growth; induced during chlamydospore formation in C. albicans and C. dubliniensis; Spider biofilm induced
RSM22	C1_05500W	orf19.414	CAL0000174389	16.8674	4.07616	7.62082e-34	Predicted mitochondrial small ribosomal subunit; rat catheter and Spider biofilm induced
orf19.873	C2_03480C	orf19.873	CAL0000183753	16.8424	4.07403	0.024383	Ortholog of <i>Candida albicans WO-1</i> : CAWG_04115
PGA13	CR_08510W	orf19.6420	CAL0000178196	16.6478	4.05726	8.42253e-20	GPI-anchored cell wall protein involved in cell wall synthesis; required for normal cell surface properties; induced in oralpharyngeal candidasis; Spider biofilm induced; Bcr1-repressed in RPMI a/a biofilms
orf19.6487	C7_02260W	orf19.6487	CAL0000195406	16.6385	4.05645	3.25467e-05	Ortholog of <i>C. parapsilosis CDC317</i> : CPAR2_808350, <i>C. dubliniensis CD36</i> : Cd36_72060, <i>Candida metapsilosis</i> : CMET_5893 and <i>Candida orthopsilosis Co 90-125</i> : CORT_0C00820
LIP1	C1_09580C	orf19.4821	CAL0000177069	15.3577	3.94089	3.57206e-45	Secreted lipase, member of a lipase gene family whose members are expressed differentially in response to carbon source and during infection; may have a role in nutrition and/or in creating an acidic microenvironment
FET31	C6_00480C	orf19.4211	CAL0000197324	15.1882	3.92488	1.06629e-38	Putative multicopper oxidase; ketoconazole/caspofungin/amphotericin B repressed; Sef1/Sfu1/Hap43 regulated; reports differ if functional homolog of ScFet3; rat catheter and Spider biofilm induced
orf19.3897	C5_04140W	orf19.3897	CAL0000190996	15.098	3.91628	3.04717e-05	Protein of unknown function; decreased transcription is observed upon fluphenazine treatment or in an azole-resistant strain that overexpresses CDR1 and CDR2; transcription is repressed in response to alpha pheromone in SpiderM medium
PGA34	CR_02750C	orf19.2833	CAL0000179698	14.8763	3.89495	0.00289243	Putative GPI-anchored protein; transcript repressed by alpha pheromone in SpiderM medium; induced in oralpharyngeal candidasis; flow model biofilm induced; Spider biofilm induced
orf19.675.1	C1_11260C	orf19.675.1	CAL0000180574	14.6127	3.86915	0.00604637	Putative adhesin-like protein
orf19.1370	C2_09800C	orf19.1370	CAL0000187480	14.5882	3.86673	6.72897e-22	Protein of unknown function; expression regulated by white-opaque switch; repressed by alpha pheromone in SpiderM medium
orf19.1906	C2_00130W	orf19.1906	CAL0000174371	14.2	3.82782	5.38888e-05	Protein of unknown function; flow model biofilm induced
orf19.3971	C5_04850W	orf19.3971	CAL0000199927	14.0802	3.81559	0.0421283	Protein of unknown function; early-stage flow model biofilm induced
orf19.4355	CR_03840C	orf19.4355	CAL0000196448	13.9322	3.80035	4.90677e-06	Ortholog of <i>C. dubliniensis CD36</i> : Cd36_29080, <i>C. parapsilosis CDC317</i> : CPAR2_202490, <i>Candida tenuis NRRL Y-1498</i> : CANTEDRAFT_112323 and <i>Debaryomyces hansenii CBS767</i> : DEHA2F19184g
OP4	C1_13080W	orf19.4934	CAL0000186990	13.6535	3.7712	7.17865e-19	Ala- Leu- and Ser-rich protein; secreted; N-terminal hydrophobic region; possible glycosylation; opaque-specific transcript; repressed by alpha pheromone in opaque MTLa homozygotes; fluconazole-induced; Spider biofilm induced
INO1	CR_10100C	orf19.7585	CAL0000189325	13.6079	3.76638	0.00121046	Inositol-1-phosphate synthase; antigenic in human; repressed by farnesol in biofilm or by caspofungin; upstream inositol/choline regulatory element; glycosylation predicted; rat catheter, flow model induced; Spider biofilm repressed
PGA17	C2_03350W	orf19.893	CAL0000193395	13.6065	3.76623	7.09748e-22	Putative GPI-anchored protein; exogenously expressed protein substrate for Kex2 processing in vitro; repressed by alpha pheromone in SpiderM medium; macrophage-induced; induced in oralpharyngeal candidiasis; Spider biofilm induced
orf19.2781	C1_07640C	orf19.2781	CAL0000195277	13.6048	3.76604	1.16274e-18	Protein with predicted serine/threonine kinase and tyrosine kinase domains; possibly an essential gene, disruptants not obtained by UAU1 method; Spider biofilm induced
GTT1	C3_05630W	orf19.6998	CAL0000196298	13.4934	3.75418	2.02303e-14	Putative glutathione S-transferase; downregulated upon adherence to polystyrene; regulated upon white-opaque switching; induced in the presence of human neutrophils; oxidative stress-induced via Cap1p; regulated by Gcn2p, Gcn4p
PGA32	C3_07160W	orf19.6784	CAL0000193137	13.4364	3.74807	1.75486e-33	Putative GPI-anchored adhesin-like protein; induced in high iron; Spider biofilm induced
XOG1	C1_02990C	orf19.2990	CAL0000190583	13.2268	3.72539	7.57591e-22	Exo-1,3-beta-glucanase; 5 glycosyl hydrolase family member; affects sensitivity to chitin and glucan synthesis inhibitors; not required for yeast-to-hypha transition or for virulence in mice; Hap43-induced; Spider biofilm induced
GTT13	C3_03580C	orf19.356	CAL0000173921	12.4053	3.63288	1.30611e-43	Putative glutathione S-transferase; opaque-specific transcript; repressed by alpha pheromone in SpiderM medium; Spider biofilm induced
orf19.6687	C7_03550C	orf19.6687	CAL0000199394	12.2196	3.61113	5.28595e-09	Protein of unknown function; rat catheter biofilm repressed
HGT13	C7_00290C	orf19.7093	CAL0000201261	11.9797	3.58252	1.0774e-99	Predicted sugar transporter, involved in glycerol utilization; member of the major facilitator superfamily; 12 transmembrane; gene has intron; oxidative stress-induced via Cap1p; expressed in rich medium, 2% glucose
MET3	C1_13870W	orf19.5025	CAL0000178072	11.1893	3.48405	1.83387e-18	ATP sulfurlyase; sulfate assimilation; repressed by Met, Cys, Sfu1, or in fluconazole-resistant isolate; Hog1, caspofungin, white phase-induced; induced on biofilm formation, even in presence of Met and Cys; Spider, F-12/CO2 biofilm induced
orf19.5655	C4_00290C	orf19.5655	CAL0000193776	10.8634	3.44141	3.10889e-40	Has domain(s) with predicted 2 iron, 2 sulfur cluster binding, iron ion binding activity and role in cellular metabolic process
orf19.5132	C7_03230C	orf19.5132	CAL0000174670	10.7064	3.4204	0.000753194	Protein of unknown function; transcript detected on high-resolution tiling arrays; Spider biofilm induced
TEF4	C5_03270W	orf19.2652	CAL0000180602	10.6443	3.412	1.88063e-05	Putative translation elongation factor; genes encoding ribosomal subunits, translation factors, and tRNA synthetases are downregulated upon phagocytosis by murine macrophage
orf19.413	C1_05520W	orf19.413	CAL0000188506	10.1402	3.34201	1.03302e-47	Protein of unknown function; induced by Sfu1; Spider biofilm induced
orf19.2962	C1_02730W	orf19.2962	CAL0000200219	10.1357	3.34137	2.03457e-11	Protein of unknown function; Spider biofilm induced
AGA1	C5_00540C	orf19.935	CAL0000180646	10.0699	3.33198	8.4054e-48	Protein with some similarity to agglutinin subunit; expression regulated upon white-opaque switch; Spider biofilm induced
orf19.2812	C3_03980C	orf19.2812	CAL0000198761	9.8524	3.30047	1.4345e-38	Protein of unknown function; Spider biofilm induced
RBR2	CR_04420C	orf19.532	CAL0000175612	9.81634	3.29519	1.50434e-16	Cell wall protein; expression repressed by Rim101; transcript regulated upon white-opaque switching; repressed by alpha pheromone in SpiderM medium; macrophage-induced gene
orf19.5933	C3_04730C	orf19.5933	CAL0000194282	9.59303	3.26199	2.21122e-09	Protein of unknown function; transcript induced by benomyl treatment
orf19.2253	C2_06990W	orf19.2253	CAL0000184454	9.46906	3.24322	2.19752e-36	Protein of unknown function; expression regulated by white-opaque switch; repressed by alpha pheromone in SpiderM medium; Spider biofilm induced
orf19.6329	C6_00080C	orf19.6329	CAL0000195336	9.39462	3.23184	8.6902e-60	Protein of unknown function; opaque-specific transcript; fluconazole-repressed; induced in cyr1 mutant and in oralpharyngeal candidasis; Spider biofilm induced
orf19.2650.1	C5_03290C	orf19.2650.1	CAL0000177633	9.11712	3.18858	0.0227848	Mitochondrial ribosomal protein of the small subunit; Spider biofilm repressed
orf19.5140	C7_03150W	orf19.5140	CAL0000197262	9.07539	3.18196	5.03726e-26	Protein of unknown function; rat catheter and Spider biofilm induced
orf19.2624	CR_07540C	orf19.2624	CAL0000191361	8.88467	3.15132	0.0088241	Protein of unknown function; downregulated by fluphenazine treatment or in an azole-resistant strain that overexpresses CDR1 and CDR2
orf19.2638.1	C5_03440W	orf19.2638.1	CAL0000176679	8.81505	3.13997	5.76407e-05	Protein of unknown function
ECM331	C5_02460C	orf19.4255	CAL0000191729	8.57794	3.10063	1.88915e-07	GPI-anchored protein; mainly at plasma membrane, also at cell wall; Hap43, caspofungin-induced; Plc1-regulated; Hog1, Rim101-repressed; colony morphology-related regulated by Ssn6; induced by ketoconazole and hypoxia
PTH2	C5_02240W	orf19.4231	CAL0000197726	8.38582	3.06795	6.2854e-16	Putative cAMP-independent regulatory protein; constitutive expression independent of MTL or white-opaque status; Spider biofilm induced
orf19.257	C3_02650W	orf19.257	CAL0000186151	8.34935	3.06166	0.00579954	Transcription is negatively regulated by Sfu1p; repressed by nitric oxide
orf19.5141	C7_03140W	orf19.5141	CAL0000175960	8.22836	3.0406	8.36834e-15	Ortholog of <i>Candida albicans WO-1</i> : CAWG_05647
orf19.3352	C1_01620C	orf19.3352	CAL0000201366	8.18462	3.03292	4.33157e-20	Ortholog of <i>C. dubliniensis CD36</i> : Cd36_01490, <i>C. parapsilosis CDC317</i> : CPAR2_109390, <i>C. auris B8441</i> : B9J08_001688 and <i>Candida tenuis NRRL Y-1498</i> : CANTEDRAFT_97929
orf19.6949	C3_03700C	orf19.6949	CAL0000180856	8.18093	3.03227	0.00111487	Ortholog of <i>Candida albicans WO-1</i> : CAWG_02687
orf19.2638	C5_03430W	orf19.2638	CAL0000195793	8.17223	3.03073	0.0011241	Protein of unknown function; Spider biofilm induced
orf19.204	C2_09000C	orf19.204	CAL0000177282	8.06267	3.01126	3.85712e-06	Ortholog of <i>C. dubliniensis CD36</i> : Cd36_23180, <i>Candida tropicalis NEW ASSEMBLY</i> : CTRG1_01968, <i>Candida tropicalis MYA-3404</i> : CTRG_01968 and <i>Candida albicans WO-1</i> : CAWG_05983
COI1	C1_07900W	orf19.5063	CAL0000196800	8.04131	3.00743	1.76757e-05	Secreted protein; ciclopirox olamine induced; regulated by Ssn6; induced by nitric oxide independent of Yhb1; Hap43-induced; Spider biofilm repressed
orf19.4666	C4_01230C	orf19.4666	CAL0000178005	8.03704	3.00667	1.55286e-14	Protein of unknown function; hyphal-induced expression, regulated by Cyr1, Ras1, Efg1; Spider biofilm induced
CMI1	C6_02100W	orf19.3499	CAL0000195918	7.92929	2.98719	3.33492e-23	Secreted protein that enters host cell cytosol to suppress immune response of the type 1 interferon cascade; Hap43-repressed; regulated by Tsa1, Tsa1B under oxidative stress; induced by Mnl1p, fluconazole, and Spider biofilm
YOX1	C7_00970C	orf19.7017	CAL0000194042	7.7501	2.95422	1.4859e-07	Putative homeodomain-containing transcription factor; transcriptional repressor; periodic mRNA expression, peak at cell-cycle G1/S phase
MRV6	C5_04230W	orf19.3906	CAL0000183684	7.72465	2.94947	0.0070792	Protein of unknown function; upregulated in response to MMS-induced DNA damage
orf19.344	C3_03460C	orf19.344	CAL0000197522	7.59852	2.92572	0.00200833	Protein of unknown function; upregulated by fluphenazine treatment or in an azole-resistant strain that overexpresses CDR1 and CDR2; transcript possibly regulated by Tac1
orf19.4668	C4_01220C	orf19.4668	CAL0000199703	7.58247	2.92267	4.07369e-26	Protein with a glycoside hydrolase domain; mutants are viable
PGA25	C6_00070C	orf19.6336	CAL0000186851	7.56858	2.92002	2.39205e-39	Putative GPI-anchored adhesin-like protein; fluconazole-downregulated; induced in oralpharyngeal candidasis; Spider biofilm induced
CSI2	C1_12310C	orf19.5232	CAL0000186593	7.51963	2.91066	0.017567	Putative 66S pre-ribosomal particle component; Hap43-induced; essential for growth; transposon mutation affects filamentous growth; Spider biofilm induced
orf19.1599	C2_09410W	orf19.1599	CAL0000190731	7.50938	2.90869	0.000856753	Ortholog of <i>Candida albicans WO-1</i> : CAWG_06018
DAG7	C4_01010C	orf19.4688	CAL0000179537	7.33867	2.87552	2.1082e-08	Secretory protein; a-specific, alpha-factor induced; mutation confers hypersensitivity to toxic ergosterol analog; fluconazole-induced; induced during chlamydospore formation in C. albicans and C. dubliniensis
PGA41	C4_06310C	orf19.2906	CAL0000197357	7.27263	2.86248	3.02506e-08	Putative GPI-anchored protein; adhesin-like protein
IHD1	C6_03850C	orf19.5760	CAL0000194292	7.24691	2.85737	5.62103e-50	GPI-anchored protein; alkaline, hypha-induced; regulated by Nrg1, Rfg1, Tup1 and Tsa1, Tsa1B in minimal media at 37; oralpharyngeal candidasis induced ; Spider biofilm induced; regulated in Spider biofilms by Tec1, Efg1, Ndt80, Rob1, Brg1
orf19.1109	C5_03850W	orf19.1109	CAL0000183339	7.20015	2.84803	0.0143505	Ortholog of <i>C. dubliniensis CD36</i> : Cd36_53580, <i>C. parapsilosis CDC317</i> : CPAR2_303030, <i>Debaryomyces hansenii CBS767</i> : DEHA2G07766g and <i>Pichia stipitis Pignal</i> : psti_CGOB_00176
orf19.1287	C5_04030W	orf19.1287	CAL0000179600	7.10142	2.82811	1.5552e-06	Protein of unknown function; flow model biofilm induced; Spider biofilm induced
PGA37	C5_04370C	orf19.3923	CAL0000201918	7.03033	2.81359	4.04446e-18	Putative GPI-anchored protein; Hap43-repressed; Spider biofilm induced
orf19.81	C2_06660W	orf19.81	CAL0000179859	7.02155	2.81179	0.0168919	Ortholog(s) have role in exonucleolytic trimming to generate mature 3'-end of 5.8S rRNA from tricistronic rRNA transcript (SSU-rRNA, 5.8S rRNA and LSU-rRNA), <a href="#GOsection">more</a>
orf19.1656	C3_01900C	orf19.1656	CAL0000175419	6.88406	2.78326	1.51756e-28	Protein with a predicted FYVE/PHD zinc finger domain; Hap43-repressed; Spider biofilm induced
orf19.1430	C4_04190C	orf19.1430	CAL0000184522	6.88237	2.7829	5.85276e-05	Ortholog of <i>C. dubliniensis CD36</i> : Cd36_43870, <i>C. parapsilosis CDC317</i> : CPAR2_402120, <i>Candida tropicalis MYA-3404</i> : CTRG_05742 and <i>Candida albicans WO-1</i> : CAWG_03407
orf19.3351	C1_01610C	orf19.3351	CAL0000179833	6.86931	2.78017	8.78216e-12	Protein of unknown function; Hap43-induced; Spider biofilm induced
orf19.355	C3_03570C	orf19.355	CAL0000175763	6.78801	2.76299	0.000839831	Has domain(s) with predicted oxidoreductase activity
orf19.6852.1	C1_04590W	orf19.6852.1	CAL0000174930	6.78421	2.76218	1.9532e-06	Protein of unknown function; Spider biofilm induced
orf19.3501	C6_02090C	orf19.3501	CAL0000175171	6.7358	2.75185	1.20904e-19	S. cerevisiae ortholog Pxl1 localizes to sites of polarized growth and is required for selection and/or maintenance of polarized growth sites; Hog1p-repressed
MNN42	C2_03690C	orf19.851	CAL0000176896	6.55667	2.71296	1.52733e-11	Protein of unknown function; repressed by Rim101; negatively modulates intracellular ATP levels during the development of azole resistance; induced by Ca(2+) in a calcineurin-dependent manner; Spider biofilm induced
orf19.3924	C5_04380C	orf19.3924	CAL0000176450	6.5423	2.7098	2.5768e-09	Ortholog of <i>Candida albicans WO-1</i> : CAWG_04810
AMO2	C2_06700W	orf19.3152	CAL0000179644	6.42148	2.68291	1.89357e-14	Protein similar to A. niger predicted peroxisomal copper amino oxidase; mutation confers hypersensitivity to toxic ergosterol analog; F-12/CO2 early biofilm induced
orf19.3353	C1_01630W	orf19.3353	CAL0000177587	6.40294	2.67873	1.38961e-21	Protein similar to a mitochondrial complex I intermediate-associated protein; fluconazole-repressed; Spider biofilm induced; rat catheter biofilm repressed
BUD20	C2_08880W	orf19.218	CAL0000178577	6.35341	2.66753	0.00616392	Protein similar to S. cerevisiae Bud20p, which affects bud site selection; transposon mutation affects filamentous growth
CHT1	CR_00180C	orf19.7517	CAL0000179750	6.29896	2.65511	5.2619e-27	Chitinase; putative N-terminal catalytic domain; has secretory signal sequence; lacks S/T region and N-glycosylation motifs of Chs2p and Chs3p; alkaline downregulated; expression not detected in yeast-form or hyphal cells
HSX11	C4_02010C	orf19.4592	CAL0000175173	6.20776	2.63407	5.28969e-13	UDP-glucose:ceramide glucosyltransferase (glucosylceramide synthase [GCS], EC 2.4.1.80); involved in glucosylceramide biosynthesis, which is important for virulence
orf19.5518	C6_02490C	orf19.5518	CAL0000188828	6.19336	2.63072	2.16884e-07	Protein of unknown function; Spider biofilm induced
orf19.5625	C6_03360C	orf19.5625	CAL0000193285	6.02343	2.59058	0.00143423	Ortholog of <i>C. dubliniensis CD36</i> : Cd36_63640, <i>C. auris B8441</i> : B9J08_001441, <i>Pichia stipitis Pignal</i> : PICST_32878 and <i>Candida guilliermondii ATCC 6260</i> : PGUG_03423
orf19.5290	C4_04200C	orf19.5290	CAL0000194236	6.02199	2.59024	9.97531e-05	Protein of unknown function; repressed by Sfu1; Hap43-induced gene
orf19.4837.1	C1_09740C	orf19.4837.1	CAL0000193371	6.01423	2.58838	0.0250493	Ortholog of <i>C. parapsilosis CDC317</i> : CPAR2_804880, <i>Candida tenuis NRRL Y-1498</i> : CANTEDRAFT_111283, <i>Debaryomyces hansenii CBS767</i> : DEHA2B10604g and <i>Pichia stipitis Pignal</i> : PICST_40454
orf19.3793	C4_04860W	orf19.3793	CAL0000188448	6.002	2.58544	3.12932e-07	Protein of unknown function; mRNA binds She3; regulated by Nrg1; upregulated in a cyr1 or ras1 mutant
orf19.2639	C5_03410C	orf19.2639	CAL0000183938	5.92897	2.56778	0.000592091	Ortholog(s) have structural constituent of ribosome activity and mitochondrial large ribosomal subunit localization
NAG4	C6_04620C	orf19.2160	CAL0000197244	5.87689	2.55505	5.85938e-09	Putative transporter; fungal-specific; similar to Nag3p and to S. cerevisiae Ypr156Cp and Ygr138Cp; required for wild-type mouse virulence and wild-type cycloheximide resistance; gene cluster encodes enzymes of GlcNAc catabolism
orf19.2263	C2_07080C	orf19.2263	CAL0000192507	5.87591	2.55481	0.000781899	Ortholog of <i>C. dubliniensis CD36</i> : Cd36_21360, <i>C. parapsilosis CDC317</i> : CPAR2_406560, <i>C. auris B8441</i> : B9J08_002799 and <i>Candida tenuis NRRL Y-1498</i> : CANTEDRAFT_103408
RMP1	C1_13360C	orf19.4962	CAL0000183920	5.70768	2.5129	0.0232477	Ortholog of Rmp1; subunit of RNase MRP subunit that processes pre-rRNA and has a role in cell cycle-regulated degradation of daughter cell-specific mRNAs; rat catheter and Spider biofilm induced
orf19.6920	C7_01390W	orf19.6920	CAL0000197089	5.64103	2.49596	0.0282378	Protein of unknown function; induced during chlamydospore formation in both C. albicans and C. dubliniensis; Hap43-induced gene; Spider biofilm induced; F-12/CO2 early biofilm induced
FIG1	C6_01310W	orf19.138	CAL0000178722	5.58364	2.48121	0.0297697	S. cerevisiae Fig1 ortholog; an integral membrane protein required for mating; role in thigmotropism; transcript is opaque-specific and a-specific; activated by Cph1 or alpha pheromone
orf19.751	C1_04930C	orf19.751	CAL0000197113	5.57893	2.47999	4.8753e-05	Ortholog of <i>C. dubliniensis CD36</i> : Cd36_04660, <i>Candida tropicalis NEW ASSEMBLY</i> : CTRG1_04484, <i>Candida tropicalis MYA-3404</i> : CTRG_04484 and <i>Candida albicans WO-1</i> : CAWG_00904
PTR2	CR_01830C	orf19.2583	CAL0000200802	5.52182	2.46515	0.0154486	Oligopeptide transporter involved in uptake of di-/tripeptides; highly induced during chlamydospore formation in both C. albicans and C. dubliniensis
orf19.2332	C1_10850W	orf19.2332	CAL0000176140	5.48331	2.45505	0.0255823	Ortholog of <i>C. dubliniensis CD36</i> : Cd36_10180, <i>C. parapsilosis CDC317</i> : CPAR2_210560, <i>Candida tropicalis MYA-3404</i> : CTRG_04072, <i>Candida albicans WO-1</i> : CAWG_00348 and <i>Candida metapsilosis</i> : CMET_2506
orf19.556	CR_05200C	orf19.556	CAL0000193119	5.41715	2.43753	0.000578727	Protein of unknown function; regulated by Ssn6
DPP3	C7_02500C	orf19.6459	CAL0000200315	5.40008	2.43298	2.46763e-07	Protein similar to S. cerevisiae pyrophosphate phosphatase Dpp1; required for farnesol biosynthesis; repressed by 17-beta-estradiol, ethynyl estradiol; Spider biofilm induced
SCW4	C1_02520W	orf19.2941	CAL0000198806	5.31363	2.4097	3.153e-19	Putative cell wall protein; substrate for Kex2p processing in vitro; expression regulated by white-opaque switch; alkaline repressed; possibly essential (UAU1 method); flow model biofilm induced; Spider biofilm induced
orf19.6008	C3_05290C	orf19.6008	CAL0000195825	5.30859	2.40833	3.56633e-11	S. cerevisiae ortholog YLL032C interacts with ribosomes; repressed by alpha pheromone in SpiderM medium
PST2	C2_08640C	orf19.3612	CAL0000176544	5.26843	2.39737	2.91947e-11	Flavodoxin-like protein involved in oxidative stress protection and virulence; putative NADH:quinone oxidoreductase; similar to 1,4-benzoquinone reductase; induced by benomyl, oxidative stress via Cap1; fungal-specific
CLN3	C5_01100C	orf19.1960	CAL0000185532	5.25472	2.39361	2.60008e-06	G1 cyclin; depletion abolishes budding and causes hyphal growth defects; farnesol regulated, functional in S. cerevisiae; other biofilm induced; Spider biofilm induced
orf19.4316	C5_02920W	orf19.4316	CAL0000194928	5.20375	2.37955	4.00404e-16	Trimethyllysine dioxygenase, the first enzyme in the carnitine biosynthesis pathway; hypha-induced expression, regulated by Cyr1, Ras1, Efg1; rat catheter biofilm repressed
orf19.3366.1	C4_03400W	orf19.3366.1	CAL0000199629	5.12516	2.3576	0.000668592	Protein of unknown function; Hap43-repressed gene
orf19.6480	C7_02310C	orf19.6480	CAL0000197887	5.09212	2.34827	0.0229947	Ortholog(s) have role in UDP-glucose transmembrane transport
orf19.5394.1	C3_00620C	orf19.5394.1	CAL0000175914	5.07424	2.34319	0.0289817	Ortholog(s) have role in mitochondrial cytochrome c oxidase assembly and mitochondrial inner membrane, mitochondrial intermembrane space localization
orf19.4529	C1_01940C	orf19.4529	CAL0000197941	4.98529	2.31768	8.59129e-06	Ortholog of Srp21, signal recognition particle subunit, functions in protein targeting to the endoplasmic reticulum membrane; predicted adhesin-like protein; mutants are viable
orf19.2645	C5_03340W	orf19.2645	CAL0000197107	4.94858	2.30701	0.000989108	Ortholog of <i>Candida albicans WO-1</i> : CAWG_04710
orf19.446.2	C1_05180C	orf19.446.2	CAL0000188334	4.92701	2.30071	0.0016329	Protein with a NADH-ubiquinone oxidoreductase B18 subunit domain; gene has intron
orf19.2049	C2_00750W	orf19.2049	CAL0000199135	4.90575	2.29447	1.60905e-07	Plasma membrane-associated protein; heterozygous null mutant displays sensitivity to virgineone; Spider biofilm induced
orf19.5070	C1_07990C	orf19.5070	CAL0000188260	4.89608	2.29163	4.11762e-09	Similar to cell-wall mannoproteins; induced in low iron; induced in cyr1 homozygous null; regulated by osmotic and oxidative stress via Hog1; Spider biofilm induced
orf19.1349	C2_08340C	orf19.1349	CAL0000176606	4.89214	2.29046	2.81731e-09	Ortholog of <i>C. dubliniensis CD36</i> : Cd36_22470, <i>Candida tropicalis NEW ASSEMBLY</i> : CTRG1_01829, <i>Candida tropicalis MYA-3404</i> : CTRG_01829 and <i>Candida albicans WO-1</i> : CAWG_05920
orf19.6084	C1_00190C	orf19.6084	CAL0000186780	4.86288	2.28181	1.94306e-12	Protein of unknown function; flow model biofilm induced; Spider biofilm induced
NOP15	C7_00690W	orf19.7050	CAL0000196813	4.82831	2.27152	7.70188e-05	Nucleolar ribosome biogenesis factor; hyphal-induced expression; Hap43-induced; rat catheter biofilm induced
RHD3	C4_04050C	orf19.5305	CAL0000190005	4.82113	2.26937	6.61167e-22	GPI-anchored yeast-associated cell wall protein; induced in high iron; clade-associated gene expression; not essential for cell wall integrity; fluconazole-repressed; flow model and Spider biofilm repressed
PLB1	C6_01990W	orf19.689	CAL0000177213	4.80629	2.26493	6.31165e-13	Phospholipase B; host cell penetration and virulence in mouse systemic infection; Hog1-induced; signal sequence, N-glycosylation, and Tyr phosphorylation site; induced in fluconazole-resistant strains; rat catheter biofilm repressed
SUL2	C4_02610C	orf19.2738	CAL0000182617	4.73172	2.24236	7.37961e-05	Putative sulfate transporter; transcript negatively regulated by Sfu1; amphotericin B induced; F-12/CO2 and Spider biofilm induced
orf19.7042	C7_00770W	orf19.7042	CAL0000197123	4.70158	2.23315	1.09154e-05	Protein of unknown function; induced by benomyl or in an azole-resistant strain overexpressing MDR1; induced by nitric oxide; Spider biofilm induced
orf19.5067	C1_07960W	orf19.5067	CAL0000186441	4.66467	2.22177	0.0168018	Predicted nuclear exosome-associated nucleic acid binding protein; rat catheter and Spider biofilm induced
ZCF25	C4_02220C	orf19.4568	CAL0000175371	4.60296	2.20256	2.68496e-08	Putative Zn(II)2Cys6 transcription factor
orf19.7502	CR_00310C	orf19.7502	CAL0000193859	4.59323	2.19951	0.000162885	Protein of unknown function; Hap43-induced gene; upregulated in a cyr1 null mutant; Spider biofilm induced
IHD2	C1_00850W	orf19.6021	CAL0000191293	4.57095	2.1925	9.09601e-08	Protein of unknown function; induced during hyphae development; induced in low iron; Spider biofilm induced
ECM1	C4_04100C	orf19.5299	CAL0000196644	4.57088	2.19247	1.3219e-05	Putative pre-ribosomal factor; decreased mRNA abundance observed in cyr1 homozygous mutant hyphae; induced by heavy metal (cadmium) stress; Hog1p regulated
orf19.5169	C7_02920W	orf19.5169	CAL0000179259	4.56406	2.19032	2.33307e-13	Ortholog of <i>C. dubliniensis CD36</i> : Cd36_72580, <i>C. parapsilosis CDC317</i> : CPAR2_703580, <i>C. auris B8441</i> : B9J08_005062 and <i>Candida tenuis NRRL Y-1498</i> : CANTEDRAFT_114495
orf19.5920	C3_04620C	orf19.5920	CAL0000201811	4.54095	2.18299	0.00226843	Ortholog of <i>C. dubliniensis CD36</i> : Cd36_84570, <i>C. parapsilosis CDC317</i> : CPAR2_404420, <i>C. auris B8441</i> : B9J08_003958 and <i>Candida tenuis NRRL Y-1498</i> : CANTEDRAFT_115339
ADH4	C3_02800W	orf19.271	CAL0000193195	4.51042	2.17326	0.00018574	Predicted 3-hydroxyacyl-CoA dehydrogenase; transcript is increased in azole-resistant strain overexpressing MDR1; transcript is increased in populations of cells exposed to fluconazole over multiple generations; mutant is viable
ALK8	CR_07130C	orf19.10	CAL0000175837	4.5061	2.17188	2.25781e-14	Alkane-inducible cytochrome P450; catalyzes hydroxylation of lauric acid to hydroxylauric acid; overproduction causes fluconazole resistance in WT and causes multidrug resistance in a cdr1 cdr2 double mutant; rat catheter biofilm repressed
SSR1	C7_00860W	orf19.7030	CAL0000197579	4.45347	2.15493	4.7423e-05	Beta-glucan associated ser/thr rich cell-wall protein with a role in cell wall structure; GPI anchor; highly mutable due to internal Ser-Ala tandem repeats; detected at germ tube plasma membrane; repressed in cells treated with Congo Red;
orf19.5514	C6_02450W	orf19.5514	CAL0000198503	4.45172	2.15436	3.26372e-09	Ortholog of S. pombe SPCC550.08, an N-acetyltransferase; transcript induced during growth in the mouse cecum
orf19.5728	C6_03600C	orf19.5728	CAL0000191295	4.44707	2.15285	1.81366e-09	Putative cytochrome P450; Spider biofilm induced
MRP20	C1_01600W	orf19.3350	CAL0000174219	4.43687	2.14954	0.000947177	Component of mitochondrial ribosome; decreased expression in hyphae compared to yeast-form cells
orf19.4665	C4_01240C	orf19.4665	CAL0000175797	4.4235	2.14519	1.57742e-13	Protein of unknown function; Spider biofilm induced
GPD1	C2_10240W	orf19.1756	CAL0000200026	4.32179	2.11163	7.25397e-19	Glycerol-3-phosphate dehydrogenase; glycerol biosynthesis; regulated by Efg1; regulated by Tsa1, Tsa1B under H2O2 stress conditions; Sflow model and Spider biofilm induced
SEN2	C4_02640C	orf19.2735	CAL0000185355	4.30487	2.10597	9.28698e-08	Putative tRNA splicing endonuclease subunit; mutation confers hypersensitivity to toxic ergosterol analog and to amphotericin B; 5'-UTR intron; Hap43-induced; Spider biofilm induced
RIM2	C2_04510W	orf19.4499	CAL0000188052	4.28889	2.1006	1.15341e-06	Putative mitochondrial carrier protein; induced by alpha pheromone in SpiderM medium; Spider biofilm induced
OPY2	C1_08310W	orf19.5110	CAL0000195807	4.28167	2.09817	2.31699e-19	Predicted transmembrane protein; role in cell wall biogenesis; required for Cek1 phosphorylation; Spider biofilm induced
PGA23	CR_02280W	orf19.3740	CAL0000196898	4.24211	2.08478	1.94341e-06	Putative GPI-anchored protein of unknown function; Rim101-repressed; Cyr1-regulated; colony morphology-related gene regulation by Ssn6
orf19.1662	C3_01850W	orf19.1662	CAL0000176126	4.24157	2.0846	0.000257479	Ortholog(s) have structural constituent of ribosome activity and mitochondrial small ribosomal subunit localization
orf19.2220	C2_08260W	orf19.2220	CAL0000176806	4.22956	2.08051	1.10516e-07	Protein of unknown function; Hap43-repressed gene; by Rgt1; repressed in Spider biofilms by Bcr1, Tec1, Brg1, Rob1 and induced by Efg1, Ndt80; Spider biofilm induced
COX9	C2_05930W	orf19.5213.2	CAL0000198058	4.22039	2.07738	0.00201103	Putative subunit VIIa of cytochrome c oxidase; flucytosine induced
orf19.3712	CR_07830C	orf19.3712	CAL0000182234	4.17525	2.06186	0.00013331	Protein of unknown function; induced by Mnl1 under weak acid stress; flow model biofilm induced; Spider biofilm induced
SPO11	C2_08820C	orf19.3589	CAL0000174721	4.16058	2.05678	2.2925e-06	DNA endonuclease; required for genetic recombination between homologous chromosomes during the parasexual cycle; produced in mitotically dividing cells; similar to S. cerevisiae Spo11 which functions in recombination during meiosis
CEK1	C4_06480C	orf19.2886	CAL0000176774	4.15638	2.05533	0.000111182	ERK-family protein kinase; required for wild-type yeast-hypha switch, mating efficiency, virulence in mice; Cst20-Hst7-Cek1-Cph1 MAPK pathway regulates mating, and invasive hyphal growth under some conditions; Spider biofilm induced
PRN1	C1_05840W	orf19.2467	CAL0000200662	4.15496	2.05483	3.0711e-15	Protein with similarity to pirins; induced by benomyl and in response to alpha pheromone in SpiderM medium; transcript induced by Mnl1 in weak acid stress; rat catheter and Spider biofilm induced
LSM6	CR_00240W	orf19.7509.2	CAL0000192983	4.15049	2.05328	0.0216581	Putative Lsm protein; flucytosine induced; does not appear to be essential in a repressible expression assay; repression leads to decreased filamentation, possibly due to altered intron retention
YKE2	CR_09600C	orf19.6601.1	CAL0000187726	4.11948	2.04246	0.000108716	Possible heterohexameric Gim/prefoldin protein complex subunit; role in folding alpha-tubulin, beta-tubulin, and actin; transcript induced by yeast-to-hypha switch; regulated by Nrg1, Tup1; Spider and flow model biofilm induced
MET14	C5_00430W	orf19.946	CAL0000184105	4.07842	2.02801	0.000414689	Putative adenylylsulfate kinase; predicted role in sulfur metabolism; possibly adherence-induced; protein present in exponential and stationary growth phase yeast; F-12/CO2 biofilm induced
SUT1	C5_03130W	orf19.4342	CAL0000177599	4.07664	2.02738	3.74901e-18	Zn2Cys6 transcription factor involved in sterol uptake; flow model biofilm induced; Spider biofilm repressed
orf19.3376	C4_03490C	orf19.3376	CAL0000193025	4.0604	2.02162	0.00466848	Ortholog of <i>Candida albicans WO-1</i> : CAWG_03459
MET10	C2_09140C	orf19.4076	CAL0000199215	4.03399	2.01221	1.2099e-05	Sulfite reductase; role in sulfur amino acid metabolism; induced by human whole blood or PMNs; Hog1-induced; possibly adherence-induced; flow model, Spider model, F-12/CO2 biofilm induced
FMO2	C2_03610W	orf19.857	CAL0000180122	4.02674	2.00961	4.73537e-07	Protein with a monooxygenase domain; Spider biofilm induced
orf19.6602	CR_09590W	orf19.6602	CAL0000175259	4.01677	2.00604	0.000445415	Ortholog(s) have role in ubiquinone biosynthetic process, ubiquinone-6 biosynthetic process and mitochondrial inner membrane, mitochondrion localization
orf19.3879	CR_06270W	orf19.3879	CAL0000200112	4.01144	2.00412	0.0349013	Predicted protein of unknown funtion; overlaps orf19.3879.1, which is a region annotated as blocked reading frame
KRE1	CR_03790C	orf19.4377	CAL0000185859	3.9961	1.99859	1.21418e-06	Cell wall glycoprotein involved in beta glucan synthesis; complements killer toxin sensitivity; caspofungin induced; Spider/rat catheter/flow model biofilm induced; Bcr1-repressed in RPMI a/a biofilms
orf19.1806	CR_04940W	orf19.1806	CAL0000176938	3.97547	1.99113	9.37189e-05	Ortholog of <i>C. dubliniensis CD36</i> : Cd36_30340, <i>C. parapsilosis CDC317</i> : CPAR2_203900, <i>Candida tenuis NRRL Y-1498</i> : CANTEDRAFT_113094 and <i>Debaryomyces hansenii CBS767</i> : DEHA2G22374g
RFX2	C4_02030W	orf19.4590	CAL0000192725	3.97188	1.98982	1.29281e-07	Transcriptional repressor; involved in response to DNA damage, adhesion, virulence in murine mucosa, and systemic infections; regulated by Nrg1, UV-induced; partially complements <i>S. cerevisiae rfx1</i> mutant defects
orf19.1709	C3_01420C	orf19.1709	CAL0000179478	3.97168	1.98975	5.47989e-05	Sterol carrier domain protein; alkaline downregulated; colony morphology-related gene regulation by Ssn6; Spider biofilm induced
orf19.3470	C6_02290C	orf19.3470	CAL0000201526	3.94659	1.98061	6.16945e-07	Putative flavodoxin; similar to S. cerevisiae Tyw1, an iron-sulfur protein required for synthesis of wybutosine modified tRNA; predicted Kex2p substrate; Spider biofilm induced
GPX1	C6_00860W	orf19.87	CAL0000186690	3.92511	1.97273	1.24851e-05	Putative thiol peroxidase; rat catheter and Spider biofilm induced
orf19.6604	CR_09580C	orf19.6604	CAL0000192113	3.90326	1.96468	9.86314e-05	Ortholog of S. cerevisiae Pba1 that is involved in 20S proteasome assembly; upregulated in a cyr1 null mutant; contains a 5' UTR intron
orf19.3120	C4_06910W	orf19.3120	CAL0000177033	3.89938	1.96325	3.6472e-06	PDR-subfamily ABC transporter (half-size); similar to WHITE subfamily proteins; repressed by fluphenazine treatment or in an azole-resistant strain that overexpresses CDR1 and CDR2; induced by nitric oxide; rat catheter biofilm induced
SFL1	CR_05990C	orf19.454	CAL0000178027	3.89373	1.96115	1.04814e-18	Transcription factor involved in negative regulation of morphogenesis, flocculation and virulence; induced in core caspofungin response; Spider biofilm induced
orf19.773	C1_04710C	orf19.773	CAL0000175312	3.88745	1.95882	0.0227848	Protein similar to S. cerevisiae Rsa3 predicted nucleolar protein involved in maturation of pre-60S ribosomal particles; rat catheter and Spider biofilm induced
MNN26	C7_03600W	orf19.6692	CAL0000182010	3.87474	1.9541	2.09102e-08	Putative alpha-1,2-mannosyltransferase; mutant sensitive to calcofluor, SDS and growth at 42 deg; present in detergent-resistant membrane fraction (possible lipid raft component); predicted N-terminal acetylation and transmembrane helix
orf19.5925	C3_04650W	orf19.5925	CAL0000193326	3.87107	1.95273	0.000131895	Has domain(s) with predicted phosphoric diester hydrolase activity and role in lipid metabolic process
orf19.4763	C1_09060C	orf19.4763	CAL0000186257	3.84373	1.94251	0.000645432	Protein of unknown function; possibly membrane bound; mutants are viable; rat catheter biofilm repressed
MCM1	C7_00890C	orf19.7025	CAL0000194125	3.83096	1.93771	5.90126e-12	Transcription factor; regulator of hyphal growth; may act with Wor1p; canonical and non-canonical binding sites; MADS domain DNA-binding motif; similar to S. cerevisiae Mcm1p; greater expression in white than opaque cells; intron in 5'-UTR
NAT4	C4_01250W	orf19.4664	CAL0000194507	3.82987	1.93729	1.94999e-06	Putative histone acetyltransferase; involved in regulation of white-opaque switch; early-stage flow model biofilm induced; Spider biofilm induced
orf19.3265.1	CR_00890C	orf19.3265.1	CAL0000192957	3.81771	1.93271	0.0134457	Has domain(s) with predicted role in mitochondrial outer membrane translocase complex assembly, protein insertion into mitochondrial outer membrane
IFF8	C5_00710W	orf19.570	CAL0000190849	3.80977	1.92971	0.0190872	Putative GPI-anchored adhesin-like protein; decreased transcription is observed in an azole-resistant strain that overexpresses MDR1
orf19.3460	C6_02200C	orf19.3460	CAL0000195185	3.80825	1.92913	0.0109027	Protein of unknown function; mRNA binds She3; transcript regulated upon yeast-hypha switch; induced in oralpharyngeal candidasis
orf19.6306	CR_04870C	orf19.6306	CAL0000186718	3.79776	1.92515	4.95193e-12	Trimethylaminobutyraldehyde dehydrogenase, the third enzyme of the carnitine biosynthesis pathway
orf19.5446	C3_00230C	orf19.5446	CAL0000193187	3.78095	1.91875	3.50943e-05	Putative protein of unknown function; transcript is upregulated in clinical isolates from HIV+ patients with oral candidiasis; regulated by Ssn6
orf19.2305	C1_11110C	orf19.2305	CAL0000197543	3.73398	1.90072	0.0379933	Ortholog(s) have tubulin binding activity, role in tubulin complex assembly and cytoplasm, prefoldin complex localization
orf19.6551	C7_01740C	orf19.6551	CAL0000174632	3.72997	1.89916	0.00981815	Ortholog(s) have SNAP receptor activity, role in Golgi vesicle transport, vesicle fusion and Golgi medial cisterna, SNARE complex localization
orf19.758	C1_04840C	orf19.758	CAL0000180993	3.72906	1.89881	0.0128567	Ortholog(s) have signal sequence binding activity, role in vacuolar transport and late endosome localization
AOX2	C1_09150W	orf19.4773	CAL0000177372	3.72686	1.89796	5.42892e-07	Alternative oxidase; cyanide-resistant respiration; induced by antimycin A, oxidants; growth; Hap43, chlamydospore formation repressed; rat catheter, Spider biofilm induced; regulated in Spider biofilms by Bcr1, Tec1, Ndt80, Brg1
orf19.3970	C5_04840C	orf19.3970	CAL0000189299	3.71646	1.89393	0.00190827	Putative ribosome biogenesis factor; possibly essential, disruptants not obtained by UAU1 method; rat catheter and Spider biofilm induced
orf19.5549	C6_02760W	orf19.5549	CAL0000198824	3.67307	1.87699	3.14788e-05	Ortholog of <i>C. dubliniensis CD36</i> : Cd36_63380 and <i>Candida albicans WO-1</i> : CAWG_05071
MET15	C4_00200C	orf19.5645	CAL0000188058	3.65237	1.86883	7.16134e-33	O-acetylhomoserine O-acetylserine sulfhydrylase; sulfur amino acid synthesis; immunogenic; Hog1, adherence-induced; brown color of mutant in Pb(2+) medium a visual selection; chlamydospore formation induced, F-12/CO2 biofilm induced
HQD2	C4_02230C	orf19.4567	CAL0000188195	3.64959	1.86773	2.14963e-17	Catechol 1,2-dioxygenase (1,2-CTD), involved in degradation of aromatic compounds; Spider biofilm induced
orf19.1967	C5_01050C	orf19.1967	CAL0000175674	3.6452	1.866	0.00353796	Ortholog(s) have structural constituent of ribosome activity and mitochondrial large ribosomal subunit localization
orf19.4873	C1_10060C	orf19.4873	CAL0000200118	3.64237	1.86488	4.44013e-10	Protein of unknown function; transcript regulated by white-opaque switch; flow model biofilm induced; Spider biofilm induced
orf19.3357	C1_01680C	orf19.3357	CAL0000197617	3.59917	1.84767	0.0315362	Ortholog(s) have structural constituent of ribosome activity and mitochondrial small ribosomal subunit, mitochondrion localization
GST2	C4_02990C	orf19.2693	CAL0000188890	3.589	1.84358	0.00626016	Glutathione S transferase; induced by benomyl and in populations of cells exposed to fluconazole over multiple generations; regulated by Nrg1, Tup1; induced by nitric oxide; stationary phase enriched; Spider biofilm induced
orf19.787.1	C4_03960W	orf19.787.1	CAL0000192760	3.58613	1.84243	0.00780079	Protein of unknown function; ORF added to Assembly 21 based on comparative genome analysis; protein detected by mass spec in stationary phase cultures
orf19.6984	C3_05460W	orf19.6984	CAL0000174235	3.58296	1.84115	3.47433e-07	Ortholog of <i>C. dubliniensis CD36</i> : Cd36_85460, <i>C. parapsilosis CDC317</i> : CPAR2_405760, <i>C. auris B8441</i> : B9J08_000903 and <i>Candida tenuis NRRL Y-1498</i> : CANTEDRAFT_116052
HWP1	C4_03570W	orf19.1321	CAL0000200504	3.58079	1.84028	1.70753e-07	Hyphal cell wall protein; host transglutaminase substrate; opaque-, a-specific, alpha-factor induced; at MTLa side of conjugation tube; virulence complicated by URA3 effects; Bcr1-repressed in RPMI a/a biofilms; Spider biofilm induced
WOR2	C3_05170W	orf19.5992	CAL0000177394	3.56408	1.83353	3.84779e-07	Zn(II)2Cys6 transcription factor; regulator of white-opaque switching; required for maintenance of opaque state; Hap43-induced
orf19.1350	C2_08330W	orf19.1350	CAL0000183627	3.56277	1.833	1.5785e-21	Protein with a thioredoxin domain; predicted role in cell redox homeostasis; rat catheter and Spider biofilm induced
orf19.4749	C1_08900W	orf19.4749	CAL0000174928	3.55659	1.83049	2.58559e-14	Protein of unknown function; hyphal-induced expression, regulated by Cyr1, Ras1, Efg1; Hap43-induced gene; Spider biofilm induced
MED10	C1_11980W	orf19.5268	CAL0000183331	3.54129	1.82427	0.035464	RNA polymerase II mediator complex subunit; possibly an essential gene, disruptants not obtained by UAU1 method
orf19.5517	C6_02480W	orf19.5517	CAL0000187810	3.54114	1.82421	0.000377922	Similar to alcohol dehydrogenases; induced by benomyl treatment, nitric oxide; induced in core stress response; oxidative stress-induced via Cap1; Spider biofilm repressed
orf19.2306	C1_11100W	orf19.2306	CAL0000199544	3.53804	1.82295	5.70995e-05	Ortholog(s) have acireductone dioxygenase (Ni2+-requiring) activity and role in L-methionine salvage from methylthioadenosine
orf19.3643	C6_00810C	orf19.3643	CAL0000195060	3.53511	1.82176	6.2854e-16	Protein of unknown function; Hap43-repressed gene
FCR3	C5_01810W	orf19.3193	CAL0000185980	3.5326	1.82073	5.16417e-11	bZIP transcription factor; ortholog of S. cerevisiae Yap3; partially complements fluconazole sensitivity of S. cerevisiae pdr1 pdr3; Hap43-induced; required for yeast cell adherence to silicone substrate; flow model biofilm repressed
RPB11	C1_00940W	orf19.6010.1	CAL0000175701	3.53209	1.82052	0.00241585	Putative RNA polymerase II subunit; flucytosine induced
orf19.6072.1	C1_00370W	orf19.6072.1	CAL0000183986	3.49976	1.80725	0.00525866	Protein of unknown function
orf19.3711	CR_07820W	orf19.3711	CAL0000181402	3.49602	1.80571	0.00109463	Protein with monooxygenase domains; flow model biofilm induced
orf19.6830	C3_06730W	orf19.6830	CAL0000201761	3.49319	1.80455	2.86192e-05	Putative enoyl-CoA hydratase; Spider biofilm induced
ALG11	C6_02270C	orf19.3468	CAL0000201912	3.46863	1.79436	0.00031028	Alpha-1,2-mannosyltransferase; catalyzes sequential addition of 2 terminal alpha 1,2-mannose residues to the Man5GlcNAc2-PP-dolichol intermediate during asparagine-linked glycosylation in the ER; Spider biofilm induced
MRPL3	C1_07910C	orf19.5064	CAL0000175974	3.46228	1.79172	5.26683e-06	Ribosomal protein of the large subunit, mitochondrial; repressed in core stress response; protein present in exponential and stationary growth phase yeast cultures
orf19.1797	C4_05400C	orf19.1797	CAL0000181106	3.46179	1.79152	0.00171933	D-arabinose 5-phosphate isomerase; has GutQ domain which is associated with phosphosugar binding; other biofilm induced; rat catheter and Spider biofilm induced; F-12/CO2 early biofilm induced
POL93	C1_00290W	orf19.6078	CAL0000175689	3.4579	1.7899	1.47832e-06	Predicted ORF in retrotransposon Tca8 with similarity to the Pol region of retrotransposons encoding reverse transcriptase, protease and integrase; downregulated in response to ciclopirox olamine; F-12/CO2 early biofilm induced
orf19.6704	C7_03470W	orf19.6704	CAL0000173971	3.45501	1.78869	0.0023124	Protein of unknown function; Hap43-repressed gene
orf19.7027	C7_00880C	orf19.7027	CAL0000190423	3.44399	1.78408	3.99895e-23	Protein of unknown function; Spider biofilm induced
RPS27	CR_07630C	orf19.6286.2	CAL0000200692	3.42568	1.77639	0.0444788	Putative ribosomal protein; repressed upon phagocytosis by murine macrophage; Spider biofilm repressed
orf19.4970	C1_13430C	orf19.4970	CAL0000197000	3.40742	1.76868	0.00065947	Protein of unknown function; Spider biofilm induced
orf19.4366	CR_03670W	orf19.4366	CAL0000197038	3.39111	1.76176	2.86192e-05	Ortholog of <i>C. dubliniensis CD36</i> : Cd36_28870, <i>Candida tropicalis NEW ASSEMBLY</i> : CTRG1_00731, <i>Candida tropicalis MYA-3404</i> : CTRG_00731 and <i>Candida albicans WO-1</i> : CAWG_01703
orf19.4768	C1_09110W	orf19.4768	CAL0000188576	3.37764	1.75602	0.00279743	Protein of unknown function; Spider biofilm induced
HGT8	C2_01010W	orf19.2021	CAL0000198394	3.37696	1.75572	2.6217e-18	High-affinity glucose transporter of the major facilitator superfamily; 20 members in the C. albicans glucose transporter family; 12 probable membrane-spanning segments; gene has intron; expressed in rich medium; flow model biofilm induced
orf19.3266	CR_00880W	orf19.3266	CAL0000201555	3.36016	1.74853	0.000546396	Ortholog of <i>C. dubliniensis CD36</i> : Cd36_25930, <i>C. parapsilosis CDC317</i> : CPAR2_800910, <i>C. auris B8441</i> : B9J08_003483 and <i>Candida tenuis NRRL Y-1498</i> : CANTEDRAFT_132053
AAT22	C4_01200C	orf19.4669	CAL0000188482	3.34535	1.74216	0.000573384	Aspartate aminotransferase; nitrogen metabolism; similar but not orthologous to S. cerevisiae Aat2; clade-associated gene expression; protein levels decrease in stationary phase yeast; mutant is viable; flow model biofilm repressed
RNR3	CR_05570C	orf19.5845	CAL0000183107	3.33135	1.73611	0.00242626	Putative ribonucleotide reductase large subunit; transcript induced in low iron; rat catheter and Spider biofilm induced
orf19.2468	C1_05830W	orf19.2468	CAL0000185094	3.32271	1.73236	2.50762e-12	Ortholog(s) have trans-aconitate 3-methyltransferase activity, role in cellular response to amino acid starvation and cytosol localization
CDR3	C4_03620C	orf19.1313	CAL0000194684	3.32043	1.73137	1.73693e-05	Transporter of the Pdr/Cdr family of the ATP-binding cassette superfamily; transports phospholipids out-to-in; expressed in opaque-phase cells; induced by macrophage interaction; fluconazole-repressed; Spider biofilm induced
orf19.3483	C6_02420W	orf19.3483	CAL0000198449	3.31693	1.72985	0.000385211	Putative phosphatidyl glycerol phospholipase C; Plc1-regulated; flow model biofilm induced; Spider biofilm induced
CAG1	C5_05220W	orf19.4015	CAL0000174954	3.30914	1.72646	1.15341e-06	Heterotrimeric G protein alpha subunit; positive role in mating pheromone response; opaque-enriched transcript; transcript repressed by MTLa1-MTLalpha2; regulated by hemoglobin-responsive Hbr1 via MTL genes; rat catheter biofilm repressed
EVP1	C3_07470W	orf19.6741	CAL0000181062	3.30145	1.7231	3.71942e-18	Putative plasma membrane protein; predicted role in cell wall integrity; regulated by Nrg1, Tup1; induced during chlamydospore formation in both C. albicans and C. dubliniensis
orf19.6982	C3_05440C	orf19.6982	CAL0000184331	3.29038	1.71825	0.0216106	Ortholog(s) have mitochondrial ribosome binding activity and role in mitochondrial translational initiation
orf19.7009	C7_01050W	orf19.7009	CAL0000186178	3.26352	1.70643	0.00539323	Ortholog of <i>C. dubliniensis CD36</i> : Cd36_70980, <i>C. parapsilosis CDC317</i> : CPAR2_300340, <i>Pichia stipitis Pignal</i> : PICST_32463, <i>Candida tropicalis MYA-3404</i> : CTRG_04880 and <i>Candida albicans WO-1</i> : CAWG_05463
orf19.1113	C5_03810C	orf19.1113	CAL0000179237	3.26123	1.70542	0.00126255	Ortholog of <i>C. dubliniensis CD36</i> : Cd36_53540, <i>Debaryomyces hansenii CBS767</i> : DEHA2G07854g, <i>Pichia stipitis Pignal</i> : PICST_32162 and <i>Candida tropicalis NEW ASSEMBLY</i> : CTRG1_03193
NCE103	C3_01300C	orf19.1721	CAL0000198627	3.24907	1.70003	3.33131e-10	Carbonic anhydrase; converts of CO2 to bicarbonate; essential for virulence in host niches with limited CO2, normal white-opaque switch; Mnl1-induced in weak acid stress; Hap43-induced gene; F-12/CO2, rat catheter, Spider biofilm induced
orf19.6484	C7_02280W	orf19.6484	CAL0000175992	3.24367	1.69763	1.55259e-05	Ortholog of <i>C. parapsilosis CDC317</i> : CPAR2_808370, <i>C. dubliniensis CD36</i> : Cd36_72070, <i>Candida metapsilosis</i> : CMET_5895 and <i>Candida orthopsilosis Co 90-125</i> : CORT_0C00800
GIT2	C5_00890C	orf19.1978	CAL0000177809	3.2407	1.69631	1.14489e-06	Putative glycerophosphoinositol permease; fungal-specific; repressed by alpha pheromone in SpiderM medium; Hap43-repressed; Spider biofilm induced
PSA2	C1_13160W	orf19.4943	CAL0000185249	3.23969	1.69586	1.36692e-22	Mannose-1-phosphate guanyltransferase; Hap43, macrophage-repressed; stationary phase enriched protein; Spider biofilm induced; rat catheter biofilm repressed
ACP1	C1_06060C	orf19.2439	CAL0000199317	3.23354	1.69311	0.00867724	Putative mitochondrial acyl carrier protein involved in fatty acid biosynthesis; shows colony morphology-related gene regulation by Ssn6p; protein newly produced during adaptation to the serum
orf19.254	C3_02630C	orf19.254	CAL0000200139	3.21677	1.68561	5.42283e-07	Protein of unknown function; Hog1p-repressed; Spider biofilm induced
orf19.7297	CR_09010C	orf19.7297	CAL0000185607	3.19898	1.67761	3.78828e-05	Putative cystathionine gamma-synthase; decreased levels in stationary phase cultures; Hog1p-induced; Gcn4p-regulated
orf19.4370	CR_03710C	orf19.4370	CAL0000177559	3.17687	1.6676	2.8408e-12	Protein of unknown function; induced by nitric oxide; oxidative stress-induced via Cap1; fungal-specific (no human or murine homolog)
orf19.7356	C3_05750C	orf19.7356	CAL0000175655	3.16993	1.66445	9.91802e-06	Ortholog of <i>C. parapsilosis CDC317</i> : CPAR2_807080, <i>C. dubliniensis CD36</i> : Cd36_85690, <i>Candida metapsilosis</i> : CMET_5772 and <i>Candida tropicalis NEW ASSEMBLY</i> : CTRG1_CGOB_00191
IPK1	C4_03330W	orf19.1439	CAL0000194997	3.15688	1.6585	0.0244004	Ortholog of S. cerevisiae/S. pombe Ipk1; an inositol pentakisphosphate 2-kinase, a nuclear protein required for synthesis of 1,2,3,4,5,6-hexakisphosphate; Spider biofilm induced
orf19.2168	C2_08170W	orf19.2168	CAL0000190525	3.15253	1.65651	0.00829036	Putative sterol deacetylase; flow model biofilm induced; rat catheter biofilm repressed
PGA11	CR_10330W	orf19.7609	CAL0000189289	3.15031	1.6555	0.00277102	Putative GPI-anchored protein
CTN1	C1_01740W	orf19.4551	CAL0000182064	3.14645	1.65373	1.58229e-12	Carnitine acetyl transferase; required for growth on nonfermentable carbon sources, not for hyphal growth or virulence in mice; induced in macrophage; macrophage/pseudohyphal-repressed after 16 hr; rat catheter, Spider biofilm induced
orf19.1484	C2_01730W	orf19.1484	CAL0000192334	3.14599	1.65351	0.0439464	Ortholog of S, cerevisiae Spc24; a component of the conserved kinetochore-associated Ndc80 complex involved in chromosome segregation, spindle checkpoint activity and kinetochore clustering; Hap43-induced gene
DUR3	C1_04650W	orf19.781	CAL0000194064	3.14469	1.65292	2.58498e-05	High affinity spermidine transporter; expression is induced by urea; fungal-specific (no human or murine homolog); not required for virulence in a mouse intravenous model
RNY11	C5_04400W	orf19.3926	CAL0000196842	3.10778	1.63588	0.00114661	Ortholog(s) have RNA endonuclease activity, role in RNA catabolic process, apoptotic process, cell morphogenesis and cytosol, extracellular region, fungal-type vacuole, vacuole localization
orf19.2512	C3_01100W	orf19.2512	CAL0000186601	3.10121	1.63283	4.99298e-05	Ortholog of <i>C. dubliniensis CD36</i> : Cd36_81000, <i>C. parapsilosis CDC317</i> : CPAR2_103050, <i>C. auris B8441</i> : B9J08_002621 and <i>Candida tenuis NRRL Y-1498</i> : CANTEDRAFT_116326
orf19.867	C2_03530W	orf19.867	CAL0000178992	3.0934	1.62919	2.66721e-11	Ortholog(s) have superoxide-generating NAD(P)H oxidase activity, role in apoptotic process, regulation of actin cytoskeleton organization and perinuclear endoplasmic reticulum localization
ZCF39	CR_10070C	orf19.7583	CAL0000194802	3.09028	1.62774	3.36469e-10	Zn(II)2Cys6 transcription factor; mutants are viable; filament induced; required for yeast cell adherence to silicone substrate; Spider biofilm induced
orf19.5754	C6_03800C	orf19.5754	CAL0000175926	3.08773	1.62655	4.48732e-07	Putative membrane protein with a predicted role in zinc ion homeostasis; Hap43-induced; fluconazole-induced; rat catheter and Spider biofilm induced
orf19.6315	CR_04770C	orf19.6315	CAL0000198989	3.087	1.62621	0.00243576	Ortholog of <i>C. dubliniensis CD36</i> : Cd36_30140, <i>C. parapsilosis CDC317</i> : CPAR2_204040, <i>C. auris B8441</i> : B9J08_001978 and <i>Candida tenuis NRRL Y-1498</i> : CANTEDRAFT_114703
MET28	C7_00730W	orf19.7046	CAL0000186603	3.08469	1.62513	0.00246156	Predicted bZIP domain-containing transcription factor; protein induced during the mating process; possibly essential, disruptants not obtained by UAU1 method; Hap43-repressed; rat catheter biofilm induced
orf19.6606	CR_09560C	orf19.6606	CAL0000197115	3.08238	1.62405	0.000256394	Ortholog of <i>C. parapsilosis CDC317</i> : CPAR2_201040, <i>C. auris B8441</i> : B9J08_001657, <i>Candida tenuis NRRL Y-1498</i> : CANTEDRAFT_112677 and <i>Debaryomyces hansenii CBS767</i> : DEHA2E02420g
COX6	C2_03470C	orf19.873.1	CAL0000187468	3.08059	1.62321	0.00111832	Putative cytochrome c oxidase; flucytosine induced
orf19.1363	C2_09880C	orf19.1363	CAL0000180057	3.07259	1.61945	5.24709e-16	Putative protein of unknown function; Plc1-regulated; transcript induced by Mnl1 under weak acid stress; flow model, rat catheter, Spider biofilm induced
IFA21	C7_03170W	orf19.5138	CAL0000176836	3.06743	1.61703	4.8261e-09	IPF family A protein; mutants are viable; Spider biofilm induced
orf19.6605	CR_09570W	orf19.6605	CAL0000196506	3.05735	1.61228	1.08394e-07	Has domain(s) with predicted membrane localization
orf19.1121	C5_03740W	orf19.1121	CAL0000174334	3.04978	1.60871	2.20303e-08	Ortholog of <i>C. dubliniensis CD36</i> : Cd36_53470, <i>Candida tenuis NRRL Y-1498</i> : CANTEDRAFT_93324, <i>Candida tropicalis NEW ASSEMBLY</i> : CTRG1_05538 and <i>Spathaspora passalidarum NRRL Y-27907</i> : SPAPADRAFT_55715
orf19.6691	C7_03590C	orf19.6691	CAL0000182629	3.04845	1.60807	4.18779e-08	Putative ember of the multi-drug and toxin extrusion (MATE) family of the multidrug/oligosaccharidyl-lipid/polysaccharide exporter superfamily; Spider biofilm induced
MRV1	C4_00980C	orf19.4691	CAL0000180254	3.04431	1.60611	0.0373587	Ortholog of <i>Candida albicans WO-1</i> : CAWG_03682
CCJ1	C4_06590W	orf19.2875	CAL0000185534	3.03903	1.60361	0.00604102	Protein involved in cell cycle regulation; ortholog of S. pombe SPAC1071.09c DNAJ domain protein; Hap43-induced gene
orf19.36.1	C2_06630C	orf19.36.1	CAL0000199973	3.03529	1.60183	6.08106e-07	Ortholog of <i>C. parapsilosis CPAR2_104640 </i> and <i> Candida orthopsilosis CORT_0B05695 </i>; null mutant shows normal filamentous growth, adhesion, biofilms, and stress response, and normal virulence in both mouse and insect models
orf19.4376	CR_03780C	orf19.4376	CAL0000174332	3.03089	1.59974	5.24577e-09	Protein of unknown function; Spider biofilm induced
orf19.4504	C2_04480W	orf19.4504	CAL0000182046	3.02929	1.59898	1.15535e-07	Has domain(s) with predicted oxidoreductase activity
orf19.5210	C2_05860C	orf19.5210	CAL0000190238	3.02789	1.59831	1.32884e-08	Putative Xbp1 transcriptional repressor; binds to cyclin gene promoters in S. cerevisiae; Hap43-repressed; possibly essential, disruptants not obtained by UAU1 method
orf19.5522	C6_02530C	orf19.5522	CAL0000195626	3.0256	1.59722	0.0023124	Ortholog of <i>C. dubliniensis CD36</i> : Cd36_62760, <i>C. parapsilosis CDC317</i> : CPAR2_601700, <i>C. auris B8441</i> : B9J08_001639 and <i>Candida tenuis NRRL Y-1498</i> : CANTEDRAFT_115220
orf19.2653	C5_03260C	orf19.2653	CAL0000193019	2.99871	1.58434	2.72053e-11	Protein with a transient receptor potential (TRP) ion channel domain; mutants are viable; rat catheter and Spider biofilm induced; flow model biofilm repressed
MET32	C2_10230W	orf19.1757	CAL0000196344	2.98108	1.57584	7.3443e-06	Putative general transcription factor; orthologous to S. cerevisiae MET32 but does not appear to regulate methionine biosynthesis in C. albicans; Spider biofilm induced
orf19.4271	C5_02580W	orf19.4271	CAL0000181870	2.96807	1.56953	0.00821696	Predicted ORF from Assembly 19; removed from Assembly 20; subsequently reinstated in Assembly 21 based on comparative genome analysis
orf19.7341	CR_09440C	orf19.7341	CAL0000196978	2.95996	1.56558	1.28439e-08	Protein of unknown function; flow model biofilm induced; ketoconazole-repressed
ENP2	C7_03540C	orf19.6686	CAL0000177364	2.94169	1.55664	4.1884e-05	Putative nucleolar protein; essential; heterozygous mutation confers resistance to 5-fluorocytosine (5-FC), 5-fluorouracil (5-FU), and tubercidin (7-deazaadenosine); Hap43-induced; Spider biofilm induced
AGP2	C4_01100C	orf19.4679	CAL0000191370	2.93518	1.55345	1.08805e-10	Amino acid permease; hyphal repressed; white-opaque switch regulated; induced in core caspofungin response, during cell wall regeneration, by flucytosine; regulated by Sef1, Sfu1, and Hap43; rat catheter and Spider biofilm induced
orf19.6874	C2_05640W	orf19.6874	CAL0000179117	2.93257	1.55217	1.95738e-10	Putative helix-loop-helix (HLH) transcription factor with a role in filamentous growth
BMT7	C3_03450C	orf19.342	CAL0000190174	2.92633	1.54909	0.000156507	Beta-mannosyltransferase, member of a 9-gene family that includes characterized genes BMT1, BMT2, BMT3, and BMT4 with roles in beta-1,2-mannosylation of cell wall phosphopeptidomannan; downregulated in azole-resistant strain; Hap43p-induced
ATO5	C3_05620W	orf19.6997	CAL0000174804	2.91915	1.54555	0.00203115	Putative fungal-specific transmembrane protein
orf19.6688	C7_03560W	orf19.6688	CAL0000191640	2.91482	1.54341	4.93654e-18	Protein of unknown function; expression decreases by benomyl treatment or in an azole-resistant strain overexpressing MDR1; Spider biofilm induced
orf19.6132	CR_07370W	orf19.6132	CAL0000183962	2.91161	1.54182	0.0313083	Has domain(s) with predicted role in cristae formation and MICOS complex, mitochondrial crista junction localization
orf19.3667	C1_02100W	orf19.3667	CAL0000177926	2.90464	1.53836	5.50574e-07	Has domain(s) with predicted ATP binding, microtubule binding, microtubule motor activity and role in microtubule-based movement
MET16	C4_07030W	orf19.3106	CAL0000192901	2.89956	1.53584	9.07523e-09	Putative 3'-phosphoadenylsulfate reductase; sulfur amino acid metabolism; reports differ on regulation during biofilm formation; fungal-specific; possibly an essential gene, disruptants not obtained by UAU1 method; Hap43p-repressed gene
FLU1	C7_01520W	orf19.6577	CAL0000199735	2.89266	1.5324	0.00309499	Multidrug efflux pump of the plasma membrane; MDR family member of the MFS (major facilitator superfamily) of transporters; involved in histatin 5 efflux; fungal-specific (no human/murine homolog)
orf19.4612	C4_01800W	orf19.4612	CAL0000181245	2.8858	1.52897	0.000104788	Protein with a dienelactone hydrolase domain; Hap43-repressed gene
orf19.264	C3_02720W	orf19.264	CAL0000180800	2.87483	1.52348	0.00146556	Has domain(s) with predicted protein kinase binding activity and role in regulation of cyclin-dependent protein serine/threonine kinase activity
orf19.3984	C5_04960W	orf19.3984	CAL0000181504	2.86631	1.5192	2.00698e-10	Protein of unknown function; induced in core caspofungin response; induced in ssr1 mutant; induced by nitric oxide independent of Yhb1; Spider biofilm induced
HMX1	C1_00350C	orf19.6073	CAL0000188588	2.86472	1.5184	5.91554e-08	Heme oxygenase; utilization of hemin iron; transcript induced by heat, low iron, or hemin; repressed by Efg1; induced by low iron; upregulated by Rim101 at pH 8; Hap43-induced; Spider and flow model biofilm induced
RBT5	C4_00130W	orf19.5636	CAL0000195131	2.85218	1.51207	1.46617e-10	GPI-linked cell wall protein; hemoglobin utilization; Rfg1, Rim101, Tbf1, Fe regulated; Sfu1, Hog1, Tup1, serum, alkaline pH, antifungal drugs, geldamycin repressed; Hap43 induced; required for RPMI biofilms; Spider biofilm induced
VMA10	C2_07590W	orf19.1866	CAL0000192899	2.84667	1.50927	0.0144096	Subunit G of the V1 peripheral membrane domain of the vacuolar H+-ATPase (V-ATPase); involved in vacuolar acidification; rat catheter biofilm repressed
orf19.3156	C3_01180C	orf19.3156	CAL0000176413	2.8391	1.50544	2.17945e-18	Protein of unknown function; induced by Mnl1 under weak acid stress
SKN1	C3_05810C	orf19.7362	CAL0000200054	2.82822	1.49989	0.00304717	Protein with a role in beta-1,6-glucan synthesis; probable N-glycosylated type II membrane protein; transcript and mRNA length change induced by yeast-hypha transition; induced by Rim101, caspofungin; rat catheter and Spider biofilm induced
orf19.1075	C6_04190C	orf19.1075	CAL0000190667	2.82617	1.49885	0.00126547	Protein of unknown function; Spider biofilm induced
orf19.2426	CR_03020C	orf19.2426	CAL0000182005	2.82483	1.49816	4.76191e-08	Predicted HD domain metal dependent phosphohydrolase; Spider biofilm repressed
FET33	C5_00460C	orf19.943	CAL0000197555	2.81439	1.49282	0.00168164	Putative multicopper ferro-O2-oxidoreductase; repressed in core caspofungin response; fails to complement S. cerevisiae fet3 iron-related phenotypes; rat catheter and Spider biofilm induced
AYR2	C6_03270C	orf19.5615	CAL0000201074	2.80589	1.48846	1.68037e-17	Putative NADPH-dependent 1-acyl dihydroxyacetone phosphate reductase; shows colony morphology-related gene regulation by Ssn6p
orf19.3469	C6_02280W	orf19.3469	CAL0000196675	2.80185	1.48638	5.38586e-09	S. cerevisiae ortholog Stb1 has a role in regulation of MBF-specific transcription at Start; induced in a cyr1 null mutant; Spider biofilm induced
ABP140	C1_02190W	orf19.3676	CAL0000183988	2.80094	1.48591	0.00275603	Ortholog of S. cerevisiae actin-binding protein Abp140; Hap43-induced; F-12/CO2 early biofilm induced
BMT1	C3_07180C	orf19.6782	CAL0000201954	2.79471	1.4827	0.000298554	Beta-mannosyltransferase, required for addition of the 1st beta-mannose residue to acid-stable fraction of cell wall phosphopeptidomannan; 9-gene family member; mutants induce higher levels of inflammatory cytokines in mouse dendritic cells
RPB8	CR_04780W	orf19.6314	CAL0000181508	2.79071	1.48063	0.0233638	Putative subunit of RNA polymerases I, II, and III; regulated by Gcn4p; repressed in response to amino acid starvation (3-aminotriazole treatment); heterozygous null mutant exhibits resistance to parnafungin
orf19.2452	C1_05950C	orf19.2452	CAL0000198885	2.78025	1.47521	0.000106851	Protein of unknown function; induced in high iron; repressed in core caspofungin response; ketoconazole-repressed; colony morphology-related gene regulation by Ssn6; possibly subject to Kex2 processing
CRG1	CR_04960C	orf19.633	CAL0000191608	2.7731	1.4715	0.000266201	Methyltransferase involved in sphingolipid homeostasis, methylates a drug cantharidin; decreased expression in hyphae compared to yeast; expression regulated during planktonic growth; flow model biofilm induced; Hap43-repressed gene
OPT2	CR_02240C	orf19.3746	CAL0000179020	2.77203	1.47094	2.28502e-06	Oligopeptide transporter; induced upon phagocytosis by macrophage; macrophage/pseudohyphal-repressed after 16h; fluconazole-induced; virulence-group-correlated expression; Hap43-repressed
SEM1	C4_06880C	orf19.3122.2	CAL0000178710	2.76289	1.46618	0.0178268	Component of the 19S regulatory particle lid of the proteasome
SPE3	C2_06960W	orf19.2250	CAL0000181339	2.75106	1.45999	6.95373e-06	Putative spermidine synthase; predicted role in pantothenate and spermidine biosynthesis; Spider biofilm repressed
SUR2	C2_02860W	orf19.5818	CAL0000174192	2.74824	1.45851	0.0208654	Putative ceramide hydroxylase; predicted enzyme of sphingolipid biosynthesis; regulated by Tsa1, Tsa1B under H2O2 stress conditions; Spider and flow model biofilm induced
orf19.1600	C2_09420W	orf19.1600	CAL0000180818	2.7468	1.45775	3.00464e-05	Ortholog of <i>C. dubliniensis CD36</i> : Cd36_23530, <i>C. parapsilosis CDC317</i> : CPAR2_406140, <i>C. auris B8441</i> : B9J08_003025 and <i>Candida tenuis NRRL Y-1498</i> : CANTEDRAFT_116829
CTF1	C2_01890W	orf19.1499	CAL0000185418	2.7379	1.45307	2.87158e-08	Putative zinc-finger transcription factor, similar to A. nidulans FarA and FarB; activates genes required for fatty acid degradation; induced by oleate; null mutant displays carbon source utilization defects and slightly reduced virulence
orf19.1562	C2_02390W	orf19.1562	CAL0000187458	2.73394	1.45098	1.57533e-18	Protein of unknown function; flow model biofilm induced; Spider biofilm induced; repressed by alpha pheromone in SpiderM medium
orf19.804.1	C2_04170C	orf19.804.1	CAL0000186696	2.73345	1.45072	0.0315252	Ortholog of <i>S. cerevisiae</i> : MIN8, <i>C. dubliniensis CD36</i> : Cd36_02990, <i>C. parapsilosis CDC317</i> : CPAR2_211020, <i>C. auris B8441</i> : B9J08_000865 and <i>Candida tenuis NRRL Y-1498</i> : CANTEDRAFT_116148
orf19.2637	C5_03460C	orf19.2637	CAL0000195544	2.73195	1.44993	0.000421877	Has domain(s) with predicted role in GPI anchor biosynthetic process
ITR1	C2_04940C	orf19.3526	CAL0000201160	2.73025	1.44903	4.29811e-05	MFS inositol transporter; uptake of exogenous inositol; 12 transmembrane motifs; expressed in rich medium; fluconazole, caspofungin repressed; possibly essential (UAU1 method); flow model, rat catheter and Spider biofilm induced
orf19.1632	C3_02140C	orf19.1632	CAL0000193825	2.72812	1.44791	3.5908e-06	Has domain(s) with predicted role in carbohydrate metabolic process
OPT6	C4_01320C	orf19.4655	CAL0000182066	2.72462	1.44605	0.000117087	Putative oligopeptide transporter; fungal-specific (no human or murine homolog); expression of OPT6, OPT7, or OPT8 does not suppress defect of mutant lacking Opt1p, Opt2p, and Opt3p; alleles are nonidentical
SSH1	C1_05530C	orf19.412	CAL0000193960	2.71193	1.43932	0.00170173	Protein with a role in protein translocation across membranes
orf19.5201	C1_04370C	orf19.5201	CAL0000192931	2.70313	1.43463	0.0143412	Ortholog(s) have structural constituent of ribosome activity and mitochondrial small ribosomal subunit localization
OPT3	CR_02220C	orf19.3749	CAL0000185426	2.69548	1.43054	4.36963e-07	Oligopeptide transporter; transcript induced by macrophage phagocytosis, BSA or peptides; fluconazole-induced; induced by Rim101 at pH 8; virulence-group-correlated expression; Hap43-repressed; Spider biofilm induced
orf19.1961	C5_01090C	orf19.1961	CAL0000174699	2.69301	1.42922	1.18635e-10	Planktonic growth-induced gene
TPO3	C1_08790W	orf19.4737	CAL0000176249	2.68418	1.42448	2.45284e-08	Putative polyamine transporter; MFS-MDR family; induced by Sfu1, regulated upon white-opaque; decreased expression in hyphae vs yeast-form cells; regulated by Nrg1; Spider biofilm repressed
ISU1	C7_01760C	orf19.6548	CAL0000192594	2.68412	1.42445	9.68103e-15	Protein with similarity to NifU; possible role in iron-sulfur cluster biogenesis; induced in low iron; rat catheter biofilm induced; rat catheter and Spider biofilm induced
GIG1	C1_04310C	orf19.1066	CAL0000193934	2.68345	1.42409	0.0263378	Protein induced by N-acetylglucosamine (GlcNAc); localized in cytoplasm; mutation causes increased resistance to nikkomycin Z
orf19.915	CR_06570C	orf19.915	CAL0000176439	2.68008	1.42228	0.000238519	Protein of unknown function; Spider biofilm induced
orf19.7023	C7_00910C	orf19.7023	CAL0000196498	2.67783	1.42106	0.000501956	Ortholog of S. cerevisiae Ioc4, a protein that influences gene expression through chromatin remodeling; oxidative stress-induced via Cap1
ZCF26	C4_02180C	orf19.4573	CAL0000180920	2.67222	1.41804	3.57034e-06	Zn2-Cys6 transcription factor involved in biofilm formation via regulation of central metabolism; overexpression causes reduced biofilm formation both in vitro and in vivo; null mutant shows increased filamentation and biofilm formation
orf19.5126	C7_03270W	orf19.5126	CAL0000178224	2.66069	1.4118	0.0271776	Putative adhesin-like protein
CAT2	C4_02020W	orf19.4591	CAL0000184947	2.65921	1.411	0.000275297	Major carnitine acetyl transferase; intracellular acetyl-CoA transport; localized in peroxisomes and mitochondria; induced in macrophages; Hog1-repressed; stationary phase enriched; farnesol-upregulated in biofilm; Spider biofilm induced
orf19.1433	C2_08390W	orf19.1433	CAL0000182923	2.65882	1.41079	2.60009e-09	Protein of unknown function; Hap43-repressed; colony morphology-related gene regulation by Ssn6; Spider biofilm induced
IPL1	C6_02320C	orf19.3474	CAL0000183313	2.65787	1.41027	0.000128443	Putative Aurora kinase; Hap43-induced; induced during planktonic growth; possibly an essential gene, disruptants not obtained by UAU1 method
orf19.7589	CR_10130W	orf19.7589	CAL0000200816	2.65615	1.40934	0.000204065	Protein of unknown function; Hap43-repressed gene; transcript induced by elevated CO2
orf19.3661	C1_02040C	orf19.3661	CAL0000181496	2.65576	1.40913	6.7927e-20	Putative deubiquitinating enzyme; induced by Mnl1 under weak acid stress
orf19.6552	C7_01720W	orf19.6552	CAL0000176902	2.65082	1.40644	3.92638e-05	Flavin-linked sulfhydryl oxidase; predicted localization to endoplasmic reticulum lumen; involved in disulfide bond formation within the ER; Spider biofilm induced
orf19.5156	C7_03050W	orf19.5156	CAL0000195829	2.64432	1.4029	0.0289153	Protein similar to S. cerevisiae Phs1p, which is required for growth; has six putative membrane-spanning regions
PNC1	C7_03520W	orf19.6684	CAL0000183035	2.64415	1.4028	2.35325e-11	Putative nicotinamidase, involved in NAD salvage pathway; decreased transcription is observed in an azole-resistant strain that overexpresses MDR1
AMN1	C2_01950C	orf19.1507	CAL0000192306	2.64055	1.40084	0.00767579	Putative negative regulator of exit from mitosis; Plc1-regulated; rat catheter biofilm induced
MNT4	CR_04800W	orf19.6313	CAL0000182375	2.63865	1.3998	0.0234604	Predicted alpha-1,3-mannosyltransferase with a role in protein glycosylation; induced in low iron
orf19.6476	C7_02350C	orf19.6476	CAL0000176532	2.63479	1.39769	2.30874e-06	Putative protein with a predicted role in exocytic transport from the Golgi; filament induced
KCS1	CR_05260C	orf19.1007	CAL0000185409	2.63324	1.39684	4.51858e-08	Predicted inositol polyphosphate kinase; Spider biofilm induced
PRP45	C6_02440C	orf19.5513	CAL0000177849	2.63223	1.39628	2.1377e-05	Protein required for pre-mRNA splicing; Spider biofilm induced; appears to be essential in a repressible expression screen; repression leads to decreased filamentation, possibly due to altered intron retention
CZF1	C4_06820C	orf19.3127	CAL0000193101	2.63149	1.39588	7.56378e-12	Transcription factor; regulates white-opaque switch; hyphal growth regulator; expression in S. cerevisiae causes dominant-negative inhibition of pheromone response; required for yeast cell adherence to silicone; Spider biofilm induced
orf19.6283	CR_07670W	orf19.6283	CAL0000194822	2.62844	1.39421	0.00168164	Has domain(s) with predicted iron ion binding, iron-sulfur cluster binding activity and role in iron-sulfur cluster assembly
PGM2	CR_02820W	orf19.2841	CAL0000201506	2.62169	1.3905	3.17112e-12	Ortholog of S. cerevisiae Pgm2; induced in planktonic culture; Tye7p-regulated; flow model biofilm induced; rat catheter biofilm repressed
YML6	C7_00950W	orf19.7019	CAL0000188564	2.61947	1.38927	0.000272152	Putative mitochondrial ribosomal protein; induced upon adherence to polystyrene
orf19.6601	CR_09610C	orf19.6601	CAL0000182806	2.61772	1.38831	0.00338495	Protein of unknown function; rat catheter and flow model biofilm induced
orf19.7380	C3_05990C	orf19.7380	CAL0000186790	2.60529	1.38145	2.28502e-06	Has domain(s) with predicted nucleic acid binding activity
orf19.2887	C4_06470W	orf19.2887	CAL0000177426	2.59919	1.37806	8.81281e-08	Ortholog in S. cerevisiae is localizedto the bud, mating projection tip, and associates with ribosomes; Spider biofilm induced
orf19.1943	C5_01260W	orf19.1943	CAL0000175211	2.59854	1.3777	0.00856933	Ortholog of <i>C. dubliniensis CD36</i> : Cd36_51070, <i>C. parapsilosis CDC317</i> : CPAR2_302610, <i>Candida tropicalis MYA-3404</i> : CTRG_05379, <i>Candida albicans WO-1</i> : CAWG_04514 and <i>Candida metapsilosis</i> : CMET_1253
orf19.6805	C3_06950W	orf19.6805	CAL0000182573	2.59681	1.37674	0.00077697	Protein of unknown function; Spider biofilm induced
MRPL6	CR_00480W	orf19.7486	CAL0000184142	2.58081	1.36783	0.019711	Putative mitochondrial ribosomal protein
NUO1	CR_09550C	orf19.6607	CAL0000193252	2.58008	1.36741	0.00658061	NADH-ubiquinone oxidoreductase subunit with roles in mitochondrial respiratory chain complex I assembly
CLB4	C7_03940C	orf19.7186	CAL0000175354	2.57387	1.36394	0.000596975	B-type mitotic cyclin; nonessential; negative regulator of pseudohyphal growth; dispensible for mitotic exit, cytokinesis; Fkh2-represed; flow model biofilm repressed; farnesol-upregulated in biofilm; reduced total RNA in clb4 mutant
orf19.6310	CR_04830C	orf19.6310	CAL0000178458	2.57343	1.36369	7.37415e-08	Has domain(s) with predicted myosin binding activity
GLC3	C6_03340C	orf19.5622	CAL0000188820	2.57048	1.36204	2.89875e-13	Putative 1,4-glucan branching enzyme; fluconazole-induced; colony morphology-related gene regulation by Ssn6; stationary phase enriched protein
orf19.5227	C1_12370W	orf19.5227	CAL0000182230	2.5675	1.36037	1.31684e-06	Chaperone component; involved in assembly of alpha subunits into the 20S proteasome; flow model biofilm induced
orf19.949	C5_00400C	orf19.949	CAL0000201253	2.55557	1.35365	1.04381e-07	Ortholog of <i>C. dubliniensis CD36</i> : Cd36_50420, <i>C. parapsilosis CDC317</i> : CPAR2_304100, <i>C. auris B8441</i> : B9J08_001314 and <i>Candida tenuis NRRL Y-1498</i> : CANTEDRAFT_98299
orf19.2782	C1_07630W	orf19.2782	CAL0000183749	2.55026	1.35065	0.0207773	Ortholog(s) have 2 iron, 2 sulfur cluster binding, disulfide oxidoreductase activity, glutathione disulfide oxidoreductase activity
MET1	C2_02940W	orf19.5811	CAL0000185049	2.55026	1.35064	1.27139e-09	Putative uroporphyrin-3 C-methyltransferase, methionine biosynthesis enzyme; upregulated by human whole blood or polymorphonuclear (PMN) cells; Hog1p-induced; fungal-specific (no human or murine homolog); Hap43p-repressed
AGO1	C4_06340W	orf19.2903	CAL0000190170	2.546	1.34823	2.28282e-05	Putative Argonaute protein involved in RNA silencing; hyphal-induced expression; regulated by Cyr1, Ras1, Efg1, Nrg1, Tup1; rat catheter biofilm repressed
IDP2	CR_02360W	orf19.3733	CAL0000198913	2.53433	1.3416	0.000270622	Isocitrate dehydrogenase; white-opaque switch regulated; morphology-regulation by Ssn6; protein in exponential and stationary phase yeast; Hap43-repressed; Spider biofilm repressed by Bcr1, Tec1, Ndt80, Rob1, Brg1; Spider biofilm induced
orf19.446.1	C1_05190C	orf19.446.1	CAL0000184657	2.53236	1.34048	0.0178752	Protein with a NADH-ubiquinone oxidoreductase B18 subunit domain; gene has intron
NTH1	CR_00560W	orf19.7479	CAL0000200632	2.51417	1.33008	2.16977e-12	Neutral trehalase; hyphal induction in mutant delayed but not reduced overall; not required for virulence in mice; possible regulatory cAMP-dependent phosphorylation at S10,S213; Hap43-repressed gene; Spider biofilm induced
CGR1	C4_02760C	orf19.2722	CAL0000196952	2.50195	1.32305	1.42592e-05	Negative regulator of yeast-form growth; HSP70 family member; induced by growth cessation at yeast-hyphal transition or in planktonic growth; physically interacts with Msi3p; similar to rat anti-aging gene, SMP30, stationary phase enriched
orf19.5020	C1_13820C	orf19.5020	CAL0000193700	2.49895	1.32132	0.00143423	Protein of unknown function; Hap43-induced; Spider biofilm induced
ACP12	C2_04030C	orf19.819	CAL0000177869	2.48952	1.31587	0.0257086	Putative mitochondrial acyl carrier protein
PGA52	C2_00100C	orf19.1911	CAL0000178744	2.48795	1.31496	1.07248e-11	GPI-anchored cell surface protein of unknown function; Hap43p-repressed gene; fluconazole-induced; possibly an essential gene, disruptants not obtained by UAU1 method
SMM1	C2_09890W	orf19.1362	CAL0000181192	2.48728	1.31457	0.000337875	Putative dihydrouridine synthase; Hap43-induced gene; rat catheter biofilm induced; Spider biofilm induced
orf19.6737	C3_07540C	orf19.6737	CAL0000197093	2.48527	1.3134	0.000354015	Protein of unknown function; mutants are viable; induced in a cyr1, ras1, or efg1 homozygous null
PLB3	CR_09690C	orf19.6594	CAL0000188254	2.48246	1.31177	8.13724e-17	GPI-anchored cell surface phospholipase B; possibly secreted; fungal-specific (no mammalian homolog); induced by Tbf1; fluconazole-induced; possible essential gene (UAU1 method); Spider and flow model biofilm induced
HST1	C1_09050W	orf19.4761	CAL0000190389	2.48193	1.31147	0.000534897	Putative histone deacetylase, involved in regulation of white-opaque switching
ARE2	C2_06940C	orf19.2248	CAL0000193318	2.47929	1.30993	9.42596e-05	Acyl CoA:sterol acyltransferase; uses cholesterol and oleoyl-CoA substrates; protoberberine derivative drug inhibits enzyme activity; ketoconazole-induced; Hap43-repressed; flow model biofilm induced; Spider biofilm induced
orf19.1167	C1_11530C	orf19.1167	CAL0000196426	2.47779	1.30906	0.00930662	Ortholog(s) have sulfonate dioxygenase activity and role in sulfur compound catabolic process
orf19.7593	CR_10170C	orf19.7593	CAL0000197030	2.47777	1.30904	2.48463e-06	Putative asparaginase; predicted role in asparagine catabolism; Spider biofilm induced
orf19.1330	C7_03460W	orf19.1330	CAL0000184770	2.47576	1.30787	0.0380291	Ortholog of <i>Candida albicans WO-1</i> : CAWG_05678
TCA17	C4_06460C	orf19.2888	CAL0000200951	2.47542	1.30767	0.00827591	Ortholog(s) have role in early endosome to Golgi transport, protein-containing complex assembly and Golgi apparatus, TRAPPII protein complex localization
orf19.5203	C1_04350C	orf19.5203	CAL0000193115	2.47483	1.30733	3.6472e-06	Protein of unknown function; Hap43-induced gene
orf19.6318	CR_04730W	orf19.6318	CAL0000188388	2.47376	1.30671	1.52972e-05	Has domain(s) with predicted membrane localization
orf19.4953	C1_13270W	orf19.4953	CAL0000189089	2.47283	1.30616	0.000561983	Putative ATPase; predicted role in ER-associated protein catabolism; induced during chlamydospore formation in both C. albicans and C. dubliniensis; rat catheter biofilm repressed
FRE10	C4_04320W	orf19.1415	CAL0000177334	2.46862	1.3037	0.000278755	Major cell-surface ferric reductase under low-iron conditions; 7 transmembrane regions and a secretion signal predicted; Tup1, Rim101, Ssn6, Hog1, caspofungin repressed; ciclopirox olamine induced; rat catheter biofilm induced
MNN24	C2_01300C	orf19.1995	CAL0000192056	2.46216	1.29992	0.000256394	Alpha-1,2-mannosyltransferase; required for normal cell wall mannan content
BUD23	C5_01060C	orf19.1966	CAL0000183972	2.46119	1.29936	0.0227848	Putative methyltransferase; Hap43-induced; repressed by prostaglandins
orf19.6731	C3_07590W	orf19.6731	CAL0000199117	2.45615	1.2964	6.18181e-09	Protein of unknown function; repressed by alpha pheromone in SpiderM medium; Spider biofilm induced
orf19.715	CR_06510W	orf19.715	CAL0000183201	2.45234	1.29416	0.021528	Protein of unknown function; Hap43-induced; rat catheter and Spider biofilm induced
ERG20	C2_04580W	orf19.4491	CAL0000188232	2.4462	1.29054	0.0168705	Putative farnesyl pyrophosphate synthetase involved in isoprenoid and sterol biosynthesis, based on similarity to S. cerevisiae Erg20p; likely to be essential for growth, based on an insertional mutagenesis strategy
EMP46	CR_07180W	orf19.731	CAL0000179572	2.44439	1.28947	5.48e-09	Protein similar to S. cerevisiae Emp46, an integral membrane component of ER-derived COPII-coated vesicles; functions in ER to Golgi transport; induced by alpha pheromone in SpiderM medium
RPF2	C2_05230C	orf19.3553	CAL0000180822	2.44168	1.28788	0.0237276	Putative pre-rRNA processing protein; Hap43p-induced gene; mutation confers hypersensitivity to 5-fluorocytosine (5-FC), 5-fluorouracil (5-FU), and tubercidin (7-deazaadenosine)
orf19.4805	C1_09430W	orf19.4805	CAL0000193886	2.43814	1.28578	1.12583e-05	Putative membrane protein; induced by alpha pheromone in SpiderM medium; Hap4-induced gene; Spider biofilm induced
orf19.2506	C3_01020W	orf19.2506	CAL0000186010	2.43415	1.28342	5.60324e-09	Protein of unknown function; opaque-specific transcript; induced during chlamydospore formation in both C. albicans and C. dubliniensis; Hog1-repressed; Spider biofilm induced
orf19.6690	C7_03580C	orf19.6690	CAL0000201958	2.43302	1.28275	7.84532e-08	Protein of unknown function; Hap43-repressed gene
orf19.5991	C3_05160C	orf19.5991	CAL0000186628	2.43043	1.28121	0.00373769	Ortholog(s) have role in assembly of large subunit precursor of preribosome, maturation of 5.8S rRNA from tricistronic rRNA transcript (SSU-rRNA, 5.8S rRNA and LSU-rRNA), <a href="#GOsection">more</a>
PGA57	C4_01000C	orf19.4689	CAL0000175219	2.42713	1.27925	0.0017263	Putative GPI-anchored protein; Hap43p-induced gene
orf19.4947	C1_13190W	orf19.4947	CAL0000182808	2.4244	1.27763	3.94897e-06	Mitochondrial membrane protein of unknown function; Spider biofilm induced
TRY4	C3_05050W	orf19.5975	CAL0000199253	2.41718	1.27332	1.46462e-13	C2H2 transcription factor; fluconazole-repressed; induced in ssr1 mutant; required for yeast cell adherence to silicone substrate; Spider biofilm induced
orf19.732	CR_07170W	orf19.732	CAL0000195024	2.41355	1.27116	2.47723e-07	Possible dehydrogenase; flow model biofilm induced; rat catheter biofilm induced; Spider biofilm induced
RFG1	CR_02640W	orf19.2823	CAL0000179598	2.40733	1.26743	2.27467e-07	HMG domain transcriptional repressor of filamentous growth and hyphal genes; in Tup1-dependent and -independent pathways; binds DNA; transcript not regulated by oxygen or serum; not responsible for hypoxic repression; Spider biofilm induced
SSU81	C1_09140C	orf19.4772	CAL0000185371	2.40687	1.26716	0.000321572	Predicted adaptor protein involved in activation of MAP kinase-dependent signaling pathways; links response to oxidative stress to morphogenesis and cell wall biosynthesis; mediates formation of microcolonies; caspofungin repressed
orf19.3216	C5_03950W	orf19.3216	CAL0000195679	2.40592	1.26659	0.0385135	Similar to Rab GTPase activators; Hap43p-induced gene
SUI1	C5_04090C	orf19.1280	CAL0000195380	2.40503	1.26606	5.40184e-05	Putative translation initiation factor; flucytosine induced; genes encoding ribosomal subunits, translation factors, and tRNA synthetases are downregulated upon phagocytosis by murine macrophage
ARG4	C7_03570W	orf19.6689	CAL0000190527	2.40286	1.26475	9.51633e-05	Argininosuccinate lyase, catalyzes the final step in the arginine biosynthesis pathway; alkaline downregulated; flow model biofilm induced; Spider biofilm induced
AHR1	C3_06000W	orf19.7381	CAL0000197462	2.39689	1.26116	0.000872936	Zn(II)2Cys6 transcription factor; involved in regulation of adhesion genes; involved in white-opaque switch; acts as repressor of START; forms complex with Mcm1; mutant is sensitive to 5-fluorocytosine and lithium chloride
OPY1	C5_02370C	orf19.4245	CAL0000194103	2.39009	1.25706	2.45946e-06	Protein with a predicted pleckstrin domain; Hap43-repressed gene; mutation causes decreased interaction with macrophages
orf19.4981	C1_13490C	orf19.4981	CAL0000200303	2.38757	1.25554	0.0109027	Ortholog(s) have role in intracellular calcium ion homeostasis, regulation of G0 to G1 transition
orf19.1447	C2_01420C	orf19.1447	CAL0000194943	2.38451	1.25369	4.82481e-07	Ortholog of <i>C. dubliniensis CD36</i> : Cd36_16290, <i>C. parapsilosis CDC317</i> : CPAR2_214050, <i>Candida tenuis NRRL Y-1498</i> : CANTEDRAFT_92180 and <i>Debaryomyces hansenii CBS767</i> : DEHA2A01738g
FAD1	C1_08650C	orf19.4723	CAL0000193566	2.38133	1.25177	0.0448351	Ortholog(s) have FMN adenylyltransferase activity, role in FAD biosynthetic process and cytoplasm localization
IDI1	C4_02280W	orf19.2775	CAL0000180278	2.37847	1.25004	3.16807e-08	Ortholog(s) have isopentenyl-diphosphate delta-isomerase activity and role in ergosterol biosynthetic process, farnesyl diphosphate biosynthetic process
GCV1	C6_02500C	orf19.5519	CAL0000177615	2.37742	1.2494	9.28691e-07	Putative T subunit of glycine decarboxylase; transcript negatively regulated by Sfu1; Spider biofilm repressed
orf19.1505	C2_01930C	orf19.1505	CAL0000180530	2.37691	1.24909	0.0179519	Ortholog of <i>S. cerevisiae</i> : YBR138C, <i>C. dubliniensis CD36</i> : Cd36_16750, <i>C. parapsilosis CDC317</i> : CPAR2_212450, <i>C. auris B8441</i> : B9J08_002176 and <i>Candida tenuis NRRL Y-1498</i> : CANTEDRAFT_92365
CAS5	C4_01190W	orf19.4670	CAL0000197117	2.37664	1.24892	7.2346e-09	Transcription factor involved in regulation of cell wall homeostasis, adherence, stress response; mutants have reduced CFU in mice, hyphal defect in C. elegans infection; Spider biofilm induced
orf19.1825	C1_06250W	orf19.1825	CAL0000194362	2.37332	1.24691	0.0293597	Protein of unknown function; mutants are viable; filament induced; regulated by Nrg1, Rfg1, Tup1
orf19.5929	C3_04690C	orf19.5929	CAL0000186970	2.37132	1.24569	0.000382364	Putative protein of unknown function, transcription is positively regulated by Tbf1p
PXP2	C3_01930W	orf19.1655	CAL0000188703	2.36645	1.24272	0.000212628	Putative acyl-CoA oxidase; enzyme of fatty acid beta-oxidation; induced during macrophage infection; opaque specific transcript; putative peroxisome targeting signal; Spider biofilm induced
orf19.6240	C1_06700W	orf19.6240	CAL0000184542	2.36597	1.24243	2.5288e-09	SH3-domain protein; role in barrier septum assembly involved in cell cycle cytokinesis; activates the Chs2 chitin synthase activity during cytokinesis; Spider biofilm repressed
orf19.5376	C3_00790W	orf19.5376	CAL0000187386	2.36523	1.24198	3.09624e-05	Ortholog of S. cerevisiae Elm1; a serine/threonine protein kinase that regulates cellular morphogenesis, septin behavior, and cytokinesis in S. cerevisiae; possibly an essential gene, disruptants not obtained by UAU1 method
TIM23	C2_09900C	orf19.1361	CAL0000185762	2.36264	1.2404	0.000161412	Protein involved in mitochondrial matrix protein import
RKI1	C3_01480C	orf19.1701	CAL0000188418	2.35601	1.23635	0.000105108	Ortholog(s) have ribose-5-phosphate isomerase activity and role in pentose-phosphate shunt, pyridoxine biosynthetic process
PTP2	C4_03890W	orf19.5045	CAL0000192372	2.35473	1.23556	0.000402489	Predicted protein tyrosine phosphatase; involved in regulation of MAP kinase Hog1 activity; induced by Mnl1 under weak acid stress; rat catheter and Spider biofilm induced
orf19.585	C5_00820W	orf19.585	CAL0000181825	2.35385	1.23502	0.0273651	Ortholog(s) have structural constituent of ribosome activity and mitochondrial large ribosomal subunit localization
HEM3	C2_10360C	orf19.1742	CAL0000176208	2.35218	1.234	0.000413605	Hydroxymethylbilane synthase; converts 4-porphobilinogen to hydroxymethylbilane in heme biosynthesis; induced in high iron, CO2; alkaline repressed; regulated by Sef1, Sfu1, and Hap43; rat catheter and Spider biofilm induced
RMT2	C5_00680W	orf19.920	CAL0000180017	2.34507	1.22963	0.00659635	Minor protein arginine methyltransferases (PRMT) involved in methylation of arginine residues
INO2	CR_00050W	orf19.7539	CAL0000199279	2.34249	1.22804	2.45277e-06	Transcriptional activator that forms a heterodimer with Ino4p; likely regulates genes involved in phosphatidylcholine and phosphatidylinositol biosynthesis, fatty acid beta-oxidation, and peroxisome biogenesis
AHP2	C7_02390W	orf19.6470	CAL0000182888	2.34227	1.22791	4.97029e-06	Putative thiol-specific peroxiredoxin; macrophage-downregulated gene
orf19.2168.3	C2_08160C	orf19.2168.3	CAL0000201885	2.34221	1.22787	0.000401504	Ortholog(s) have role in ER-dependent peroxisome organization, endoplasmic reticulum inheritance, endoplasmic reticulum organization and endoplasmic reticulum tubular network membrane organization, <a href="#GOsection">more</a>
CUP1	C5_04560C	orf19.3940.1	CAL0000201787	2.34067	1.22692	0.0191335	Metallothionein; involved in copper resistance; copper induced; Spider biofilm induced; flow model biofilm repressed
ZCF1	C3_02640C	orf19.255	CAL0000188324	2.34025	1.22666	2.01555e-15	Zn(II)2Cys6 transcription factor; transcript regulated during hypha formation; 5'-UTR intron; mutants show decreased colonization of mouse kidneys; flow model biofilm induced; Spider biofilm induced
PEX22	C2_06690C	orf19.1225	CAL0000191468	2.3353	1.22361	1.47069e-08	Putative peroxin
TFB3	C5_00690C	orf19.567	CAL0000198995	2.33134	1.22116	0.00289188	Putative C3HC4 zinc finger transcription factor; transcript positively regulated by Tbf1; Spider biofilm induced
orf19.4825	C1_09620C	orf19.4825	CAL0000192723	2.32547	1.21752	0.0135773	Mitochondrial matrix protein; required for assembly/stability of the F1 sector of mitochondrial F1F0 ATP synthase at high temperature; rat catheter biofilm repressed
orf19.6732	C3_07570C	orf19.6732	CAL0000178759	2.32103	1.21476	0.0155885	Ortholog(s) have thiamine phosphate phosphatase activity and role in phosphate ion transport
orf19.3742	CR_02270C	orf19.3742	CAL0000187460	2.31535	1.21123	9.1034e-05	Protein of unknown function; Spider biofilm induced; upregulated in a cyr1 null mutant
orf19.4530.1	C1_01930W	orf19.4530.1	CAL0000193576	2.31042	1.20816	5.20523e-15	Protein of unknown function; regulated by Nrg1, Tup1; Spider and flow model biofilm induced
CHS7	C1_06010W	orf19.2444	CAL0000175393	2.30813	1.20673	0.0264069	Protein required for wild-type chitin synthase III activity; similar to (but not functional homolog of) S. cerevisiae Chs7p, which effects ER export of Chs3p; induced cyr1 mutant hyphae and ras1 yeast-form cells; Spider biofilm induced
IQG1	C7_01840W	orf19.6536	CAL0000175167	2.30628	1.20557	0.0070553	Actomyosin ring component at bud neck; cell-cycle regulated ser phosphorylation at CDK sites regulate association with Bni1/Bnr1, Iqg1 degradation, and ring disassembly; mutation causes cytokinetic defects; rat catheter biofilm repressed
HPD1	C6_02890C	orf19.5565	CAL0000185703	2.30608	1.20544	1.91043e-12	3-hydroxypropionate dehydrogenase; involved in degradation of toxic propionyl-CoA; rat catheter and Spider biofilm induced
HAM1	C5_03860W	orf19.1108	CAL0000174774	2.30496	1.20474	0.00538809	Putative deoxyribonucleoside triphosphate pyrophosphohydrolase; caspofungin repressed; regulated by Gcn2p and Gcn4p
CHT2	C5_04130C	orf19.3895	CAL0000190954	2.30397	1.20412	4.63652e-07	GPI-linked chitinase; required for normal filamentous growth; repressed in core caspofungin response; fluconazole, Cyr1, Efg1, pH-regulated; mRNA binds She3 and is localized to yeast-form buds and hyphal tips; Spider biofilm repressed
orf19.2302	C1_11140W	orf19.2302	CAL0000194218	2.30298	1.2035	4.8387e-07	Ortholog(s) have calcium-release channel activity, enzyme regulator activity
PHHB	C2_00480C	orf19.2079	CAL0000185556	2.30286	1.20343	1.30797e-07	Putative 4a-hydroxytetrahydrobiopterin dehydratase; transposon mutation affects filamentous growth; flow model biofilm induced; Spider biofilm induced
CDG1	CR_09180W	orf19.7314	CAL0000188872	2.30065	1.20204	0.000684782	Putative cysteine dioxygenases; role in conversion of cysteine to sulfite; transcript regulated upon white-opaque switch; rat catheter, Spider and flow model biofilm induced
AMO1	C2_03120W	orf19.5784	CAL0000190857	2.2999	1.20157	4.304e-05	Putative peroxisomal copper amine oxidase
orf19.5300	C4_04090C	orf19.5300	CAL0000187566	2.29489	1.19843	1.70358e-06	Calnexin; integral membrane ER chaperone involved in folding and quality control of glycoproteins; caspofungin induced
orf19.69	C1_12470W	orf19.69	CAL0000198128	2.2912	1.1961	0.00943473	Protein of unknown function; induced by Mnl1 under weak acid stress
orf19.7422	C3_06370C	orf19.7422	CAL0000175453	2.28828	1.19426	1.59465e-05	Ortholog(s) have role in endonucleolytic cleavage in 5'-ETS of tricistronic rRNA transcript (SSU-rRNA, 5.8S rRNA and LSU-rRNA), <a href="#GOsection">more</a>
orf19.2399	CR_03240C	orf19.2399	CAL0000195354	2.28794	1.19405	0.0164874	Putative transcription factor with zinc finger DNA-binding motif; similar to bacterial DnaJ; induced in low iron
orf19.1306	C4_03720C	orf19.1306	CAL0000200656	2.28743	1.19373	0.0369251	Ortholog of <i>C. dubliniensis CD36</i> : Cd36_43460, <i>C. parapsilosis CDC317</i> : CPAR2_403660, <i>C. auris B8441</i> : B9J08_002419 and <i>Candida tenuis NRRL Y-1498</i> : CANTEDRAFT_114294
FESUR1	C3_07060W	orf19.6794	CAL0000184766	2.28653	1.19316	0.0266154	Putative ubiquinone reductase; transcriptionally induced by interaction with macrophage; alkaline downregulated; repressed by nitric oxide; clade-associated gene expression; Hap43p-repressed gene
orf19.4078	C2_09160W	orf19.4078	CAL0000176918	2.28212	1.19038	0.0105211	Ortholog(s) have role in U1 snRNA 3'-end processing, U4 snRNA 3'-end processing and U5 snRNA 3'-end processing, <a href="#GOsection">more</a>
orf19.5033	C1_13950C	orf19.5033	CAL0000188918	2.2798	1.18891	0.032587	Ortholog(s) have Atg8-family ligase activity, enzyme activator activity, protein tag activity
DDR48	C2_09220W	orf19.4082	CAL0000176590	2.2797	1.18884	0.0138921	Immunogenic stress-associated protein; filamentation regulated; induced by benomyl/caspofungin/ketoconazole or in azole-resistant strain; Hog1, farnesol, alkaline repressed; stationary phase enriched; Spider, flow model biofilm induced
SSN8	C3_05740C	orf19.7355	CAL0000180084	2.27868	1.1882	0.0349617	Ortholog of S. cerevisiae Ssn8; a component of RNA polymerase II holoenzyme; mutants are viable and are sensitive to hydrogen peroxide medium
orf19.5510	C6_02430W	orf19.5510	CAL0000195592	2.27722	1.18728	0.0016412	Ortholog(s) have role in negative regulation of transcription by RNA polymerase II, subtelomeric heterochromatin formation and CHRAC localization
ZRT3	C2_02180W	orf19.1534	CAL0000179002	2.27306	1.18463	0.00503175	Membrane zinc transporter; predicted Kex2 substrate; induced in oralpharyngeal candidasis and in the ece1 mutant; flow model biofilm induced; Spider biofilm induced
orf19.6556	C7_01680C	orf19.6556	CAL0000188488	2.27231	1.18416	0.000117021	Protein of unknown function; rat catheter, flow model and Spider biofilm induced
orf19.1449	C2_01450C	orf19.1449	CAL0000198765	2.27133	1.18354	3.78087e-05	Protein of unknown function; induced in azole-resistant strain that overexpresses MDR1; protein present in exponential and stationary growth phase yeast cultures; Spider biofilm induced
orf19.4468	C1_03940W	orf19.4468	CAL0000180102	2.27112	1.1834	0.0177954	Putative succinate dehydrogenase; localized to the mitochondrial membrane; Hap43p-repressed gene
orf19.2770	C4_02330C	orf19.2770	CAL0000189101	2.26903	1.18208	0.00518273	Ortholog of <i>C. dubliniensis CD36</i> : Cd36_42220, <i>C. parapsilosis CDC317</i> : CPAR2_500340, <i>Debaryomyces hansenii CBS767</i> : DEHA2G17754g and <i>Pichia stipitis Pignal</i> : PICST_31424
orf19.5139	C7_03160W	orf19.5139	CAL0000192849	2.26845	1.18171	8.3469e-09	Ortholog of <i>C. dubliniensis CD36</i> : Cd36_72800, <i>Candida tropicalis NEW ASSEMBLY</i> : CTRG1_05211, <i>Candida tropicalis MYA-3404</i> : CTRG_05211 and <i>Candida albicans WO-1</i> : CAWG_05649
orf19.432	C1_05330C	orf19.432	CAL0000175904	2.26824	1.18157	2.79105e-07	Predicted SCF ubiquitin ligase complex protein; Spider biofilm induced; rat catheter biofilm induced
SUC1	CR_09210W	orf19.7319	CAL0000197139	2.26683	1.18067	1.78856e-05	Zinc-finger transcription factor; regulates alpha-glucosidase exression; complements S. cerevisiae suc2 for sucrose utilization and mal13 maltase defect; required for yeast cell adherence to silicone substrate; rat catheter biofilm induced
orf19.3498	C6_02110W	orf19.3498	CAL0000185066	2.2623	1.17779	0.00888212	Ortholog of <i>C. dubliniensis CD36</i> : Cd36_62270, <i>C. parapsilosis CDC317</i> : CPAR2_602240, <i>C. auris B8441</i> : B9J08_003070 and <i>Candida tenuis NRRL Y-1498</i> : CANTEDRAFT_114419
orf19.7300	CR_09040W	orf19.7300	CAL0000179923	2.26047	1.17662	0.00129203	Protein of unknown function; Spider biofilm induced
orf19.6579	C7_01500W	orf19.6579	CAL0000176950	2.25799	1.17504	0.0485912	Ortholog of <i>C. dubliniensis CD36</i> : Cd36_71340, <i>C. parapsilosis CDC317</i> : CPAR2_301350, <i>C. auris B8441</i> : B9J08_004871 and <i>Candida tenuis NRRL Y-1498</i> : CANTEDRAFT_114098
CKS1	C5_04070C	orf19.1282	CAL0000189770	2.25681	1.17429	0.000228183	Ortholog(s) have cyclin-dependent protein serine/threonine kinase activator activity, histone binding, protein kinase activator activity, protein-containing complex binding, ubiquitin binding, zinc ion binding activity
AHP1	C4_02410C	orf19.2762	CAL0000178211	2.25589	1.1737	9.26116e-05	Alkyl hydroperoxide reductase; immunogenic; fluconazole-induced; amphotericin B, caspofungin, alkaline repressed; core stress response induced; Ssk1/Nrg1/Tup1/Ssn6/Hog1 regulated; flow model biofilm induced; rat catheter biofilm repressed
orf19.1159	C1_11610C	orf19.1159	CAL0000193625	2.2556	1.17351	6.77539e-08	Protein similar to A. nidulans CysA serine O-trans-acetylase; suggests that C. albicans uses an O-acetyl-serine (OAS) pathway of sulfur assimilation; F-12/CO2 early biofilm induced; Spider biofilm induced
GRF10	C5_05080W	orf19.4000	CAL0000184581	2.25208	1.17126	0.000194393	Putative homeodomain transcription factor, involved in copper homeostasis and control of filamentous growth; null mutant is an adenine auxotroph and shows increased copper resistance; promoter bound by Bcr1, Tec1, Efg1, Ndt80 and Brg1
orf19.1369	C2_09810C	orf19.1369	CAL0000199831	2.23298	1.15897	3.55696e-06	Protein with predicted peptidase domains; Hap43-repressed gene
RPN12	C2_08930W	orf19.213	CAL0000184969	2.23036	1.15728	0.000477388	Subunit of the 19S regulatory particle lid of the proteasome
orf19.6707	C7_03500W	orf19.6707	CAL0000197448	2.22933	1.15661	0.000973399	Predicted vacuolar protein with a calcineurin-like phosphoesterase domain; repressed by alpha pheromone in SpiderM medium
orf19.4615	C4_01780C	orf19.4615	CAL0000193077	2.2272	1.15523	0.000116476	Ortholog(s) have histone deacetylase activity
orf19.8	CR_07110C	orf19.8	CAL0000178730	2.22709	1.15516	0.00677547	Ortholog of <i>C. dubliniensis CD36</i> : Cd36_32690, <i>C. parapsilosis CDC317</i> : CPAR2_204290, <i>Candida tenuis NRRL Y-1498</i> : CANTEDRAFT_121459 and <i>Debaryomyces hansenii CBS767</i> : DEHA2E03938g
orf19.3481	C6_02380W	orf19.3481	CAL0000186407	2.21614	1.14805	0.00481382	Putative mitochondrial ATP-dependent RNA helicase of the DEAD-box family, transcription is activated in the presence of elevated CO2
HFL2	C4_02630C	orf19.2736	CAL0000181542	2.21293	1.14596	0.00110922	HAP5-like; ortholog of S. cerevisiae Bur6, a heterodimeric NC2 transcription regulator complex subunit; flucytosine induced
orf19.6742	C3_07460W	orf19.6742	CAL0000184913	2.21213	1.14544	1.55521e-08	Ortholog(s) have RNA polymerase II CTD heptapeptide repeat phosphatase activity, protein serine/threonine phosphatase activity, role in regulation of transcription by RNA polymerase II and cytosol, nucleus localization
orf19.5719	C6_03530C	orf19.5719	CAL0000174575	2.21025	1.14421	0.0201972	Predicted ORF from Assembly 19; removed from Assembly 20; subsequently reinstated in Assembly 21 and merged with orf19.1020 based on comparative genome analysis
CIP1	C6_01070C	orf19.113	CAL0000174960	2.20882	1.14328	0.047654	Possible oxidoreductase; transcript induced by cadmium but not other heavy metals, heat shock, yeast-hypha switch, oxidative stress (via Cap1), or macrophage interaction; stationary phase enriched protein; Spider biofilm induced
SEF2	C5_01400W	orf19.1926	CAL0000184939	2.20844	1.14303	0.00260899	Zn(II)2Cys6 transcription factor, required for normal resistance to copper; repressed by Sfu1 in high-iron conditions; regulated by Sef1, Sfu1, and Hap43; rat catheter and Spider biofilm induced
orf19.2167	C2_08180C	orf19.2167	CAL0000200640	2.20756	1.14245	0.0169834	Ortholog(s) have role in ribosomal large subunit biogenesis, ribosomal small subunit biogenesis and nucleolus localization
MTG1	CR_03380W	orf19.2384	CAL0000191474	2.20653	1.14178	0.0330033	Putative mitochondrial GTPase; likely essential for respiratory competence and in large ribosomal subunit assembly; mitochondrial translation; Spider biofilm induced
PRX1	C7_02810W	orf19.5180	CAL0000196398	2.20233	1.13903	9.69759e-05	Thioredoxin peroxidase; transcriptionally induced by interaction with macrophage; fluconazole induced; Fkh2p-downregulated; caspofungin repressed; protein present in exponential and stationary growth phase yeast cultures
DFR1	C7_03130C	orf19.5142	CAL0000177250	2.20159	1.13855	0.00262333	Trimethoprim resistant dihydrofolate reductase (DHFR), reduces 7,8-dihydrofolate to 5,4,7,8-tetrahydrofolate; binds NADPH; target of drugs that selectively inhibit the fungal enzyme rather than the human enzyme
orf19.2934	C1_02450C	orf19.2934	CAL0000190982	2.19893	1.1368	0.0210733	Similar to S. cerevisiae Bud20; predicted role in cellular bud site selection; rat catheter and Spider biofilm induced
orf19.6366	CR_08080W	orf19.6366	CAL0000187297	2.1973	1.13573	0.0263175	Has domain(s) with predicted RNA binding, nucleic acid binding activity
GDH3	C4_06120W	orf19.4716	CAL0000180438	2.1912	1.13172	3.9277e-07	NADP-glutamate dehydrogenase; Nrg1, Plc1 regulated; hypha, hypoxia, Efg1-repressed; Rim101-induced at pH 8; GlcNAc, ciclopirox, ketoconazole induced; exp and stationary phase protein; Spider biofilm repressed; rat catheter biofilm induced
VTI1	C3_03400C	orf19.337	CAL0000188283	2.18974	1.13076	0.00466848	Ortholog(s) have SNAP receptor activity and role in Golgi to vacuole transport, intra-Golgi vesicle-mediated transport, macroautophagy, vacuole fusion, non-autophagic, vesicle fusion
orf19.6802	C3_06990W	orf19.6802	CAL0000175769	2.18533	1.12785	0.0312776	Ortholog(s) have palmitoyltransferase activity, role in protein palmitoylation, vacuole fusion, non-autophagic and fungal-type vacuole, fungal-type vacuole membrane localization
orf19.2930	C1_02430C	orf19.2930	CAL0000199029	2.1848	1.1275	2.01234e-06	Predicted translation initiation factor; role in translational initiation; Spider biofilm repressed
orf19.4583	C4_02080W	orf19.4583	CAL0000179012	2.17941	1.12394	0.000627261	Protein with a mitochondrial carrier protein domain; possibly an essential gene, disruptants not obtained by UAU1 method; Spider biofilm repressed
GDA1	C3_06120C	orf19.7394	CAL0000196532	2.17804	1.12303	0.00412846	Golgi membrane GDPase/UDPase, required for wild-type O-mannosylation, not N-glycosylation; required for wild-type hyphal induction, cell wall, and cell surface charge; functional homolog of S. cerevisiae Gda1
orf19.2691	C4_03000C	orf19.2691	CAL0000189321	2.17702	1.12236	0.00156217	Planktonic growth-induced gene
orf19.5238	C1_12250C	orf19.5238	CAL0000175090	2.17371	1.12016	0.000131186	Ortholog of <i>C. dubliniensis CD36</i> : Cd36_11490, <i>C. parapsilosis CDC317</i> : CPAR2_701040, <i>C. auris B8441</i> : B9J08_003931 and <i>Candida tenuis NRRL Y-1498</i> : CANTEDRAFT_104365
orf19.3983	C5_04950C	orf19.3983	CAL0000184720	2.17181	1.1189	0.000107596	Protein with a predicted transcription factor BTF3 domain; flow model biofilm induced
MDH1	CR_00540C	orf19.7481	CAL0000181993	2.17081	1.11823	0.000232423	Mitochondrial malate dehydrogenase; regulated by Mig1, Tup1, white-opaque switch, phagocytosis; induced in high iron; antigenic during murine and human infection; repressed in Spider biofilms by Bcr1, Tec1, Ndt80, Rob1, Brg1
orf19.5158	C7_03030W	orf19.5158	CAL0000193692	2.17018	1.11782	1.69357e-05	Protein with similarity to a human gene associated with colon cancer and to orf19.5158; regulated by Gcn4, Cyr1; induced by amino acid starvation; macrophage-induced protein, macrophage-repressed; Spider biofilm induced
orf19.4818	C1_09540W	orf19.4818	CAL0000192368	2.16811	1.11644	0.00328359	Protein of unknown function; Spider biofilm induced
orf19.6083	C1_00200C	orf19.6083	CAL0000183783	2.15103	1.10503	0.0443601	Has domain(s) with predicted RNA binding, nucleic acid binding activity
SKP1	C1_07410C	orf19.4427	CAL0000178736	2.15103	1.10503	0.0110314	Putative subunit D of kinetochore protein complex CBF3; regulated by Gcn4p; repressed in response to amino acid starvation (3-aminotriazole treatment)
GRE3	C5_02930C	orf19.4317	CAL0000192827	2.14789	1.10292	1.5552e-06	Putative D-xylose reductase; antigenic in murine systemic infection; soluble protein in hyphae; induced by farnesol, macrophage interaction and by Mnl1 under weak acid stress; stationary-phase enriched protein; Spider biofilm induced
orf19.7277	C1_14580C	orf19.7277	CAL0000184377	2.14177	1.0988	0.0486495	Predicted ORF in retrotransposon Zorro2 with similarity to zinc finger-containing retroviral nucleocapsid proteins; un-merged from orf19.7275 in a revision of Assembly 21 based on comparative genome analysis and new sequence data
orf19.475	CR_03940W	orf19.475	CAL0000179551	2.13585	1.09481	0.00053157	Putative rRNA processing protein; rat catheter biofilm induced
PRN4	C1_05880W	orf19.2461	CAL0000194143	2.13496	1.09421	5.70965e-06	Protein with similarity to pirins; induced by benomyl treatment; flow model biofilm repressed
orf19.4857	C1_09910C	orf19.4857	CAL0000175421	2.12923	1.09033	0.0112849	Protein with a dual-specificity phosphatase domain; Hap43-induced gene
BMT8	C2_03600W	orf19.860	CAL0000195105	2.12794	1.08946	1.30797e-07	Putative beta-mannosyltransferase, member of a 9-gene family including characterized BMT genes with roles in beta-1,2-mannosylation of cell wall phosphopeptidomannan; transposon insertion in promoter region causes decreased colony wrinkling
orf19.5611	C6_03240W	orf19.5611	CAL0000179051	2.12681	1.08869	0.00448268	Predicted 3-methylbutanol:NAD(P) oxidoreductase and methylglyoxal reductase (NADPH-dependent); role in ergosterol metabolic process; early stage flow model biofilm induced; Spider biofilm induced
orf19.7041	C7_00780W	orf19.7041	CAL0000179440	2.121	1.08474	1.74796e-07	Putative pre-tRNA processing protein; heterozygous null mutant exhibits hypersensitivity to parnafungin and cordycepin in the C. albicans fitness test
MSS51	CR_10010C	orf19.7577	CAL0000178557	2.11969	1.08385	1.69209e-05	Putative mRNA maturation factor; fungal-specific (no human or murine homolog)
MCR1	C6_02040W	orf19.3507	CAL0000182452	2.11698	1.082	0.0331714	NADH-cytochrome-b5 reductase; soluble in hyphae; alkaline downregulated; farnesol, ketoconazole or flucytosine induced; protein present in exponential and stationary growth phase yeast; YNB biofilm induced; rat catheter biofilm repressed
orf19.4061	C1_05100W	orf19.4061	CAL0000178764	2.11547	1.08097	0.0289069	Protein of unknown function; clade-associated gene expression
FGR47	C6_01570C	orf19.3429	CAL0000190027	2.11352	1.07965	0.000404956	Protein lacking an ortholog in S. cerevisiae; transposon mutation affects filamentous growth
orf19.1681	C3_01620W	orf19.1681	CAL0000194274	2.11177	1.07845	0.00246139	Ortholog of <i>C. dubliniensis CD36</i> : Cd36_81530, <i>C. parapsilosis CDC317</i> : CPAR2_503590, <i>C. auris B8441</i> : B9J08_001892 and <i>Candida tenuis NRRL Y-1498</i> : CANTEDRAFT_115755
PEA2	C1_10640C	orf19.1835	CAL0000192711	2.10025	1.07056	0.00894257	Putative coiled-coil polarisome; predicted role in polarized morphogenesis, cell fusion, and low affinity Ca2+ influx; rat catheter biofilm induced
TRX1	CR_10350C	orf19.7611	CAL0000180451	2.09978	1.07024	0.0399444	Thioredoxin; involved in response to reactive oxygen species; biofilm, benomyl, flucytosine, peroxide, Hap43 induced; amphotericin B, caspofungin repressed; induced by human neutrophils; macrophage-repressed gene
AXL2	C4_04170C	orf19.5292	CAL0000174439	2.09811	1.06909	0.0423995	Ortholog of S. cerevisiae Axl2; a plasma membrane protein involved in determination of budding pattern; O-glycosylated by Pmt4; mutant is viable
orf19.4607	C4_01860C	orf19.4607	CAL0000190655	2.09277	1.06542	2.86192e-05	Possible Golgi membrane protein; Hap43-repressed; hypha induced; flow model biofilm induced; Spider biofilm induced
orf19.2933	C1_02440C	orf19.2933	CAL0000186385	2.09111	1.06427	1.50714e-06	Ortholog(s) have cysteine-type deubiquitinase activity and role in protein deubiquitination, regulation of DNA-templated transcription
ECM17	C2_06170C	orf19.4099	CAL0000177258	2.08789	1.06204	0.000527993	Putative sulfite reductase beta subunit; role in cell wall biogenesis; regulated by Tsa1/Tsa1B in H2O2 stress; Gcn4-regulated; Tbf1-activated; Hap43-repressed; Spider, flow, F-12/CO2 model biofilm induced
BCR1	CR_06440C	orf19.723	CAL0000177853	2.08387	1.05927	0.000434154	Transcription factor; regulates a/alpha biofilm formation, matrix, cell-surface-associated genes; confers adherence, impermeability, impenetrability, fluconazole resistance; Tup1/Tec1/Mnl1-regulated; mRNA binds She3; Spider biofilm induced
orf19.2114	C2_00180C	orf19.2114	CAL0000195364	2.0811	1.05735	0.0147034	Predicted uricase; ortholog of S. pombe SPCC1223.09; Spider biofilm induced
ROA1	C1_01920W	orf19.4531	CAL0000197958	2.07821	1.05534	0.000537377	Putative PDR-subfamily ABC transporter involved in sensitivity to azoles; Spider biofilm induced
VPH2	C1_12260W	orf19.5237	CAL0000185428	2.07809	1.05526	0.00638516	Protein required for for proper vacuolar ATPase assembly and vacuolar functions
orf19.2721	C4_02770C	orf19.2721	CAL0000179097	2.07771	1.05499	0.00181499	Ortholog(s) have ATP binding, magnesium ion binding activity and role in eukaryotic translation initiation factor 2 complex assembly
ZWF1	C1_08980C	orf19.4754	CAL0000192089	2.07747	1.05483	0.00503175	Glucose-6-phosphate dehydrogenase; antigenic in mice; activity induced by O2 or oxidizing agents H2O2, menadione, macrophage; caspofungin repressed; induced in core stress response; regulated by Gcn2, Gcn4; rat catheter biofilm repressed
orf19.2751	C4_02510W	orf19.2751	CAL0000180528	2.07435	1.05266	0.000291417	Predicted membrane transporter; member of the monocarboxylate porter (MCP) family, major facilitator superfamily; Hap43-induced gene; alkaline upregulated by Rim101; possibly an essential gene, disruptants not obtained by UAU1 method
SRR1	CR_05610C	orf19.5843	CAL0000201009	2.0736	1.05213	6.76613e-05	Two-component system response regulator; involved in stress response; Plc1-regulated; upregulated in cyr1 null mutant; flow model biofilm induced; Spider biofilm induced
FCY21	C2_09950W	orf19.1357	CAL0000195436	2.07081	1.05019	3.05063e-06	High affinity, high capacity, hypoxanthine-adenine-guanine-cytosine/H+ symporter; similar to S. cerevisiae Fcy2; mutation confers resistance to 5-fluorocytosine (5-FC); flow model biofilm induced
MNN4	C4_06540W	orf19.2881	CAL0000174110	2.06942	1.04923	0.00503175	Regulator of mannosylphosphorylation of N-linked mannans to cell wall proteins; no role in virulence or normal interaction with macrophages; mutant induces inflammatory cytokines in dendritic cells; rat catheter and Spider biofilm induced
orf19.3782	C4_04980W	orf19.3782	CAL0000190327	2.06412	1.04553	0.0174524	Predicted membrane transporter; member of the peptide-acetyl-coA transporter (PAT) family, major facilitator superfamily (MFS); induced by alpha pheromone in Spider medium
orf19.6899	C7_01170C	orf19.6899	CAL0000175549	2.05867	1.04171	0.000135771	Putative oxidoreductase; mutation confers hypersensitivity to toxic ergosterol analog; rat catheter and Spider biofilm induced
SHM2	C6_03760C	orf19.5750	CAL0000189123	2.05851	1.0416	3.35978e-12	Cytoplasmic serine hydroxymethyltransferase; complements glycine auxotrophy of S. cerevisiae shm1 shm2 gly1-1 mutant; antigenic; farnesol-upregulated in biofilm; stationary-phase enriched protein; rat catheter and Spider biofilm repressed
ERG25	CR_02370W	orf19.3732	CAL0000179313	2.05788	1.04116	0.0146637	Putative C-4 methyl sterol oxidase; C4-demethylation of ergosterol biosynthesis intermediates, based on similarity to S. cerevisiae Erg25; fluconazole-induced; induced in azole-resistant strain; rat catheter and Spider biofilm induced
HGT5	C3_05270C	orf19.6005	CAL0000175271	2.05672	1.04035	0.000569908	Putative glucose transporter of the major facilitator superfamily; the C. albicans glucose transporter family comprises 20 members; 12 probable membrane-spanning segments, extended N terminus; expressed in rich medium; Hap43p-repressed
SYG1	C1_04760C	orf19.768	CAL0000192165	2.05582	1.03971	0.00619845	Ortholog(s) have role in signal transduction and plasma membrane localization
SEC1	C7_02320W	orf19.6479	CAL0000174130	2.05536	1.03939	6.52881e-07	Ortholog(s) have SNARE binding activity, role in exocytosis, positive regulation of vesicle fusion, vesicle docking involved in exocytosis and cellular bud neck, cellular bud tip, plasma membrane, prospore membrane localization
orf19.549	CR_04580W	orf19.549	CAL0000177639	2.05237	1.03729	0.00594905	Ortholog(s) have structural constituent of ribosome activity and mitochondrial large ribosomal subunit localization
LYS9	C3_06590W	orf19.7448	CAL0000189515	2.04703	1.03353	0.0204044	Saccharopine dehydrogenase; lysine biosynthesis; soluble protein in hyphae; amphotericin B repressed; Gcn4-regulated; colony morphology-related gene regulation by Ssn6; protein present in exponential and stationary growth phase yeast
orf19.708	CR_06740W	orf19.708	CAL0000201571	2.04628	1.03301	0.0107422	Ortholog(s) have gamma-tubulin binding activity
orf19.4705	C4_00880W	orf19.4705	CAL0000199196	2.04569	1.03259	0.0135631	Ortholog(s) have ATP binding, ATP:3'-cytidine-cytidine-tRNA adenylyltransferase activity, CCA tRNA nucleotidyltransferase activity, CTP:tRNA cytidylyltransferase activity, tRNA binding activity
RHD1	C1_05000W	orf19.54	CAL0000199919	2.04452	1.03176	0.000136344	Putative beta-mannosyltransferase required for the addition of beta-mannose to the acid-labile fraction of cell wall phosphopeptidomannan; 9-gene family memebr; regulated on yeast-hypha and white-opaque switches; Spider biofilm repressed
orf19.1037	C1_03720C	orf19.1037	CAL0000200131	2.04389	1.03132	5.08424e-06	Protein of unknown function; rat catheter biofilm repressed
orf19.721	CR_06450W	orf19.721	CAL0000182248	2.04217	1.0301	0.0257775	Ortholog(s) have polynucleotide 5'-hydroxyl-kinase activity
orf19.3051	C1_03490W	orf19.3051	CAL0000187271	2.0406	1.02899	6.52881e-07	Protein of unknown function; S. pombe ortholog SPAC17A2.02c plays a role in resistance to cadmium; colony morphology-related gene regulation by Ssn6; Spider biofilm repressed
orf19.3938	C5_04530W	orf19.3938	CAL0000186555	2.0403	1.02878	0.038685	Putative mitochondrial ribosomal protein of the small subunit; mutation confers hypersensitivity to 5-fluorocytosine (5-FC), 5-fluorouracil (5-FU), and tubercidin (7-deazaadenosine)
orf19.5578	C6_02990W	orf19.5578	CAL0000185102	2.04008	1.02863	0.00496943	Ortholog of <i>C. dubliniensis CD36</i> : Cd36_63050 and <i>Candida albicans WO-1</i> : CAWG_05094
SSU1	CR_09170C	orf19.7313	CAL0000176038	2.03893	1.02781	0.0290689	Protein similar to S. cerevisiae Ssu1 sulfite transport protein; Tn mutation affects filamentous growth; regulated by Gcn2 and Gcn4; induced by nitric oxide; Hap43-repressed; Spider and flow model biofilm induced
orf19.3053	C1_03510C	orf19.3053	CAL0000194216	2.03876	1.02769	0.0488041	Protein of unknown function; present in exponential and stationary phase yeast; identified in extracts from biofilm and planktonic cells; flow model biofilm induced gene; GlcNAc-induced protein
SMP3	C2_03070C	orf19.5792	CAL0000175734	2.03671	1.02624	0.0315362	Mannosyltransferase of glycosylphosphatidylinositol (GPI) biosynthesis; catalyzes mannosylation of Man3-GPI precursor; essential for viability; 8-9 transmembrane regions predicted; has HQEXRF motif; functional homolog of S. cerevisiae Smp3p
ERD1	C1_07930C	orf19.5065	CAL0000182859	2.03602	1.02575	0.0035699	Putative membrane protein required for the retention of lumenal endoplasmic reticulum proteins; rat catheter biofilm induced
orf19.7085	C7_00350C	orf19.7085	CAL0000195509	2.03431	1.02454	1.07395e-05	Protein of unknown function; induced in core stress response; induced by cadmium stress via Hog1; oxidative stress-induced via Cap1; induced by Mnl1 under weak acid stress; macrophage-repressed; rat catheter and Spider biofilm induced
orf19.3611	C2_08650W	orf19.3611	CAL0000178426	2.03272	1.02341	0.000426111	Protein of unknown function; Hap43-repressed gene; repressed by nitric oxide
YHB5	CR_07810W	orf19.3710	CAL0000199434	2.03169	1.02268	0.0406738	Flavohemoglobin-related protein; not required for normal NO resistance; predicted globin/FAD-binding/NAD(P)-binding domains but lacks some conserved residues of flavohemoglobins; filament induced; rat catheter and Spider biofilm induced
EXO70	C7_02050C	orf19.6512	CAL0000174683	2.03066	1.02195	2.60008e-06	Predicted subunit of the exocyst complex, involved in exocytosis; localizes to a crescent on the surface of the hyphal tip
MDM34	C1_06230C	orf19.1826	CAL0000184363	2.02991	1.02142	3.38796e-08	Putative zinc finger transcription factor; macrophage-downregulated; flow model biofilm induced; flow model and Spider biofilm induced
NIT2	CR_08840C	orf19.7279	CAL0000178547	2.02851	1.02042	7.7931e-05	Putative carbon-nitrogen hydrolase; rat catheter biofilm repressed
MNN12	C1_10300W	orf19.4900	CAL0000176287	2.02839	1.02034	0.000332052	Predicted alpha-1,3-mannosyltransferase activity with a role in protein glycosylation
orf19.2249	C2_06950C	orf19.2249	CAL0000186668	2.02201	1.01579	0.027129	Putative metalloprotease of the mitochondrial inner membrane; expression downregulated in an ssr1 null mutant
AAP1	C3_03990C	orf19.2810	CAL0000188193	2.01976	1.01418	0.000295696	Putative amino acid permease; fungal-specific; possibly essential, disruptants not obtained by UAU1 method; Spider biofilm induced
orf19.2048	C2_00760C	orf19.2048	CAL0000198189	2.01891	1.01357	0.00103572	Proten of unknown function; transcript positively regulated by Sfu1; Hap43 repressed; Spider biofilm induced
orf19.5856	C3_04120C	orf19.5856	CAL0000177501	2.01037	1.00746	4.85109e-05	Membrane-localized protein of unknown function
GLG2	C3_06450W	orf19.7434	CAL0000196029	2.00502	1.00361	0.000970984	Putative self-glucosylating initiator of glycogen synthesis; expression regulated upon white-opaque switch; hypha-induced; Spider biofilm induced
SIM1	C1_13940W	orf19.5032	CAL0000182747	2.00295	1.00213	6.75213e-06	Adhesin-like protein; involved in cell wall maintenance, redundant with Sun41; possibly secreted; macrophage-repressed; repressed by Rim101, Cyr1, Ras1; Spider biofilm induced
orf19.3894	C5_04120C	orf19.3894	CAL0000184902	2.00223	1.00161	0.000562479	Putative inositol oxygenase; mutation confers hypersensitivity to toxic ergosterol analog; Spider biofilm induced
GNA1	C2_03870W	orf19.837	CAL0000198802	2.00135	1.00097	0.0164194	Glucosamine-6-phosphate acetyltransferase; enzyme of UDP-GlcNAc biosynthesis; required for viability in absence of GlcNAc supplementation; required for persistent infection and wild-type virulence in mouse systemic infection
DBP3	C1_10030W	orf19.4870	CAL0000185988	2.00127	1.00091	0.0021446	Putative ATP-dependent DEAD-box RNA helicase; Hap43-induced; repressed by prostaglandins; Spider biofilm induced
orf19.3222	CR_01320C	orf19.3222	CAL0000178696	1.99977	0.999832	0.00173707	Predicted vacuolar protein; rat catheter biofilm repressed; flow model biofilm repressed
PGA33	C2_03440W	orf19.876	CAL0000199795	1.99479	0.996237	0.0239729	Putative GPI-anchored protein of unknown function; Spider biofilm repressed
PHM5	C7_00980W	orf19.7016	CAL0000182615	1.9941	0.995739	0.00893391	Endo/exopolyphosphatase, hydrolyzes inorganic polyphosphate (poly P) into Pi; involved in polyphosphate catabolic process; redundant with exopolyphosphatase Ppx1p
orf19.3914	C5_04290C	orf19.3914	CAL0000181390	1.98936	0.992307	2.57714e-06	Has domain(s) with predicted RNA binding, translation initiation factor activity, role in translational initiation and cytoplasm localization
WOR3	CR_03890W	orf19.467	CAL0000189623	1.98872	0.991841	0.00659119	Transcription factor; modulator of white-opaque switch; induced in opaque cells; promoter bound by Wor1; overexpression at 25 degr shifts cells to opaque state; deletion stabilizes opaque cells at higher temperatures; Spider biofilm induced
orf19.3919	C5_04320C	orf19.3919	CAL0000198398	1.98693	0.99054	0.000131186	RNI-like superfamily domain-containing protein; early-stage flow model biofilm induced; Spider biofilm induced
orf19.73	C6_04180W	orf19.73	CAL0000200894	1.98359	0.988113	0.00194589	Putative metalloprotease; associates with ribosomes and is involved in ribosome biogenesis; Spider biofilm induced
orf19.1162	C1_11580W	orf19.1162	CAL0000182306	1.98057	0.985919	0.00228954	Protein of unknown function; transcript upregulated by benomyl treatment
PUT1	C5_02600W	orf19.4274	CAL0000197353	1.98044	0.98582	2.56104e-06	Putative proline oxidase; regulated by Rim101p and Put3p; null mutant cannot grow on proline as a nitrogen source and shows reduced filamentation and reduced invasive growth both in vitro and in vivo; Spider biofilm induced
orf19.4131	C5_01410C	orf19.4131	CAL0000201797	1.97844	0.984363	0.00338495	Ortholog(s) have EMC complex localization
RPL7	CR_06120W	orf19.3867	CAL0000194902	1.97837	0.98431	0.0154376	Ribosomal protein L7; repressed upon phagocytosis by murine macrophages; Hap43-induced; rat catheter and Spider biofilm induced
orf19.6855	C1_04620W	orf19.6855	CAL0000194556	1.97446	0.981457	0.0012447	Ortholog of <i>C. dubliniensis CD36</i> : Cd36_04370, <i>C. parapsilosis CDC317</i> : CPAR2_105410, <i>C. auris B8441</i> : B9J08_000021 and <i>Candida tenuis NRRL Y-1498</i> : CANTEDRAFT_114891
FDH1	CR_05170C	orf19.638	CAL0000180074	1.97375	0.980936	0.00246139	Formate dehydrogenase; oxidizes formate to CO2; Mig1 regulated; induced by macrophages; fluconazole-repressed; repressed by Efg1 in yeast, not hyphal conditions; stationary phase enriched; rat catheter and Spider biofilm induced
orf19.1545	C2_02270C	orf19.1545	CAL0000177021	1.97246	0.979994	0.00319908	Ortholog(s) have structural constituent of ribosome activity and mitochondrial small ribosomal subunit localization
AGT1	C3_04200W	orf19.5862	CAL0000194495	1.97088	0.978842	0.00255582	Agmatinase, involved in metabolism of agmatine; downregulated upon adherence to polystyrene; regulated by Gcn2p and Gcn4p
MRV8	C5_04250W	orf19.3908	CAL0000178553	1.97035	0.978448	0.00526464	Membrane protein involved in mycelial growth, biofilm formation and epithelial damage; Spider biofilm induced
orf19.6066	C1_00410C	orf19.6066	CAL0000181570	1.97003	0.978216	5.26683e-06	Hexadecenal dehydrogenase; involved in the conversion of sphingosine 1-phosphate breakdown product hexadecenal to hexadecenoic acid; Spider biofilm induced
orf19.7153	C7_04200C	orf19.7153	CAL0000200169	1.96637	0.975534	0.0153737	Putative exportin, member of the Exportin-T family; flow model biofilm repressed
orf19.53	C1_04990C	orf19.53	CAL0000188024	1.9593	0.97034	3.12977e-05	Ortholog(s) have role in mRNA cis splicing, via spliceosome and U2-type prespliceosome, U2AF complex, commitment complex localization
PTC8	C4_00960W	orf19.4698	CAL0000177519	1.95875	0.969936	0.000272152	Predicted type 2C protein phosphatase, ser/thr-specific; required for hyphal growth; transcript induced by stress; flow model biofilm induced; Spider biofilm induced
SWI6	C1_08670W	orf19.4725	CAL0000183437	1.95742	0.968956	0.00638516	Putative component of the MBF and SBF transcription complexes involved in G1/S cell-cycle progression; periodic mRNA expression, peak at cell-cycle G1/S phase
CHO1	C1_11240C	orf19.677	CAL0000195699	1.95709	0.968712	0.0202201	Phosphatidylserine synthase; binds diacylglycerol and serine; appears to form hexamers comprising three dimers; transposon mutation affects filamentous growth; regulated by Nrg1, Tup1
orf19.2335	C1_10820C	orf19.2335	CAL0000182254	1.95568	0.96767	0.00567538	Putative aspartyl aminopeptidase; stationary phase enriched protein; mutation confers hypersensitivity to 5-fluorouracil (5-FU); Hog1-induced; planktonic growth-induced; rat catheter and Spider biofilm repressed
AGP3	C4_04840C	orf19.3795	CAL0000176516	1.95536	0.967434	2.9289e-06	Putative serine transporter; possible role in assimilation of sulfur; F-12/CO2 early biofilm induced
orf19.225	C2_08850C	orf19.225	CAL0000175900	1.94243	0.95786	1.18592e-06	Predicted 2-hydroxyacid dehydrogenase; Hap43-repressed gene
CBR1	C4_05450C	orf19.1801	CAL0000182794	1.94242	0.957854	0.00119699	Putative cytochrome B5 reductase; plasma membrane-localized
YSA1	C3_07040C	orf19.6796	CAL0000184863	1.94075	0.956616	0.00786895	Predicted Nudix hydrolase family member with ADP-ribose pyrophosphatase activity; role in metabolism of O-acetyl-ADP-ribose to AMP and acetylated ribose 5'-phosphate; rat catheter biofilm repressed
orf19.6705	C7_03480W	orf19.6705	CAL0000187267	1.93525	0.952519	0.00190026	Putative guanyl nucleotide exchange factor with Sec7 domain; required for normal filamentous growth; regulated by yeast-hyphal switch; filament induced; regulated by Nrg1, Tup1, Mob2, Hap43; mRNA binds She3; Spider biofilm induced
orf19.7357	C3_05760W	orf19.7357	CAL0000175122	1.9323	0.950319	0.00209585	Ortholog(s) have phosphopantothenate--cysteine ligase activity, role in acetyl-CoA biosynthetic process from pantothenate, coenzyme A biosynthetic process and CoA-synthesizing protein complex, cytoplasm, nucleus localization
XUT1	C4_06530C	orf19.2882	CAL0000189819	1.93184	0.949979	0.043902	Putative high-affinity, high-capacity xanthine-uric acid/H+ symporter; similar to A. nidulans UapA; member of the Nucleobase-Ascorbate Transporter/Nucleobase-Cation Symporter (NAT/NCS2) family; rat catheter biofilm induced
orf19.4617	C4_01760W	orf19.4617	CAL0000201197	1.92901	0.947859	0.0477775	Predicted peptide alpha-N-acetyltransferase; flow model biofilm induced
orf19.1356	C2_09960W	orf19.1356	CAL0000200828	1.92496	0.944828	0.00198051	Ortholog(s) have thiosulfate sulfurtransferase activity and role in tRNA wobble position uridine thiolation, tRNA wobble uridine modification
HOS3	C4_02300W	orf19.2772	CAL0000178358	1.92489	0.944775	0.00360545	Histone deacetylase; similar to S. cerevisiae Hos3p; greater expression and longer mRNA in white cells, compared to opaque cells; has conserved deacetylation motif
DUR1	C1_04660W	orf19.780	CAL0000184290	1.92477	0.944686	0.0149599	Urea amidolyase; hydrolyzes urea to CO2; use of urea as N source and for hyphal switch in macrophage; regulated by Nrg1/Hap43; required for virulence; promotes mouse kidney and brain colonization; rat catheter and flow model biofilm induced
orf19.6553	C7_01710W	orf19.6553	CAL0000184596	1.92445	0.944447	0.0160012	Membrane-localized protein of unknown function; possibly secreted; fluconazole-induced
PRP4	CR_09480W	orf19.7343	CAL0000188618	1.9242	0.944261	0.0148798	Protein with a putative role in RNA splicing, possibly snoRNA splicing; does not appear to be essential in a repressible expression assay; repression leads to decreased filamentation, possibly due to altered intron retention
DRE2	CR_02650C	orf19.2825	CAL0000199333	1.92408	0.944172	0.0341988	Putative cytosolic Fe-S protein assembly protein; a-specific transcript; regulated by Sef1, Sfu1, and Hap43; rat catheter and Spider biofilm induced
orf19.6968	C3_05320W	orf19.6968	CAL0000194503	1.92279	0.943199	0.0107123	Protein of unknown function; Hog1-repressed; Spider biofilm induced
orf19.7104	C7_00190W	orf19.7104	CAL0000176946	1.92122	0.942025	0.00154716	Adhesin-like cell wall protein; similar to mucins and to a Litomosoides microfilarial sheath protein; N-terminal secretion signal; rat catheter and Spider biofilm repressed
ARF2	C3_04950W	orf19.5964	CAL0000178804	1.92063	0.941581	0.0217428	Essential protein, putative ADP-ribosylation factor; involved in invasive growth; mutation confers hypersensitivity to Brefeldin A; Spider biofilm repressed
orf19.7032	C7_00850W	orf19.7032	CAL0000197145	1.91988	0.941014	0.0310076	Ortholog of <i>C. dubliniensis CD36</i> : Cd36_70790, <i>C. parapsilosis CDC317</i> : CPAR2_301530, <i>C. auris B8441</i> : B9J08_005266 and <i>Candida tenuis NRRL Y-1498</i> : CANTEDRAFT_94947
LPI9	C7_01780W	orf19.6544	CAL0000189406	1.91563	0.937817	1.74922e-10	Protein phosphatase type 1 regulator; role in chromosome segregation, regulation of phosphoprotein phosphatase activity; rat catheter and Spider biofilm induced
orf19.4954	C1_13280C	orf19.4954	CAL0000187987	1.91352	0.936231	0.000631353	Ortholog(s) have role in vacuolar acidification and membrane localization
orf19.4066	C2_09070C	orf19.4066	CAL0000201573	1.9095	0.933195	0.000638003	Putative glycerol-3-phosphate acyltransferase; Hog1-repressed
RAS1	C2_10210C	orf19.1760	CAL0000184093	1.90904	0.932845	0.00114701	RAS signal transduction GTPase; regulates cAMP and MAP kinase pathways; role in hyphal induction, virulence, apoptosis, heat-shock sensitivity; nonessential; plasma membrane-localized; complements viability of S. cerevisiae ras1 ras2 mutant
TRM1	CR_00900W	orf19.3265	CAL0000179806	1.90813	0.932162	0.00547703	Putative N2,N2-dimethylguanine tRNA methyltransferase; induced upon adherence to polystyrene
MET4	C4_04000W	orf19.5312	CAL0000197561	1.90767	0.931813	0.0318191	Putative transcription coactivator; predicted role in sulfur amino acid metabolism; required for yeast cell adherence to silicone substrate; Spider biofilm induced
orf19.3275	CR_00810W	orf19.3275	CAL0000190033	1.90477	0.929619	0.0251404	Ortholog of <i>C. dubliniensis CD36</i> : Cd36_25870, <i>C. parapsilosis CDC317</i> : CPAR2_804000, <i>C. auris B8441</i> : B9J08_001023 and <i>Candida tenuis NRRL Y-1498</i> : CANTEDRAFT_115661
orf19.3444	C6_01400W	orf19.3444	CAL0000201908	1.9046	0.92949	0.0491866	Predicted membrane transporter, member of the drug:proton antiporter (14 spanner) (DHA2) family, major facilitator superfamily (MFS); Hap43p-repressed gene
GCS1	C1_07880C	orf19.5059	CAL0000193135	1.90389	0.928949	0.00021701	Gamma-glutamylcysteine synthetase; glutathione synthesis, required for virulence;induced in low iron, H2O2, Cd, or presence of human neutrophils; possibly adherence-induced; Spider and F-12/CO2 biofilm induced
orf19.6007	C3_05280C	orf19.6007	CAL0000179740	1.90357	0.928706	0.00579351	Predicted fatty acid acyl transferase-related protein domain; repressed by prostaglandins
orf19.1964	C5_01070C	orf19.1964	CAL0000200232	1.90174	0.927316	0.00124706	Protein of unknown function; repressed by fluphenazine treatment; induced by benomyl treatment and in an RHE model; regulated by Nrg1, Tup1
MXR1	C2_00960C	orf19.2028	CAL0000176448	1.89989	0.925915	0.0126606	Putative methionine sulfoxide reductase; Plc1-regulated; induced by human neutrophils, flucytosine; macrophage regulated (gene induced, protein decreased); possibly adherence-induced; Spider biofilm induced
ARG81	C1_09090C	orf19.4766	CAL0000185550	1.89816	0.9246	7.6754e-06	Zn(II)2Cys6 transcription factor; required for utilization of ornithine as a nitrogen source and for wild-type resistance to caffeine; required for yeast cell adherence to silicone substrate
COX5	C1_09030C	orf19.4759	CAL0000179426	1.89748	0.924083	0.00565886	Cytochrome oxidase subunit V; putative upstream CCAAT box regulatory element; macrophage/pseudohyphal-induced; repressed by nitric oxide; intron in 5'-UTR; Hap43p-dependent repression in low iron medium
orf19.1026	C1_03830C	orf19.1026	CAL0000197512	1.89694	0.923675	0.00282178	Ortholog(s) have role in exonucleolytic trimming to generate mature 3'-end of 5.8S rRNA from tricistronic rRNA transcript (SSU-rRNA, 5.8S rRNA, LSU-rRNA) and mRNA processing, <a href="#GOsection">more</a>
DEF1	CR_09880W	orf19.7561	CAL0000189505	1.89563	0.92268	3.39076e-08	RNA polymerase II regulator; role in filamentation, epithelial cell escape, dissemination in RHE model; induced by fluconazole, high cell density; Efg1/hyphal regulated; role in adhesion, hyphal growth on solid media; Spider biofilm induced
PLB4	C2_01380W	orf19.1442	CAL0000174502	1.89467	0.92195	0.0182392	Phospholipase B; Hog1-induced; regulated by Ssn6; putative GPI-anchor; repressed during cell wall regeneration; clade-associated gene expression; Hap43-induced; rat catheter and Spider biofilm repressed
PRR2	C7_03340C	orf19.1341	CAL0000181633	1.89382	0.921296	5.97227e-05	Putative serine/threonine protein kinase; mutation confers resistance to 5-fluorocytosine (5-FC)
orf19.5225	C1_12400C	orf19.5225	CAL0000184393	1.89289	0.920592	0.000368418	Ortholog of <i>Candida albicans WO-1</i> : CAWG_00201
orf19.6311	CR_04820W	orf19.6311	CAL0000187639	1.89271	0.920455	0.0421981	Protein of unknown function; Hap43-induced; rat catheter and Spider biofilm induced
orf19.95	C6_00940C	orf19.95	CAL0000193527	1.89229	0.92013	0.00163913	Ortholog of <i>S. cerevisiae</i> : PRM5, <i>C. dubliniensis CD36</i> : Cd36_60980, <i>C. parapsilosis CDC317</i> : CPAR2_603060, <i>C. auris B8441</i> : B9J08_003420 and <i>Candida tenuis NRRL Y-1498</i> : CANTEDRAFT_113703
orf19.6276	C1_06350W	orf19.6276	CAL0000191771	1.89151	0.919538	0.000132505	Protein of unknown function; rat catheter biofilm repressed
ERG6	C3_02150C	orf19.1631	CAL0000189580	1.88899	0.917615	0.0488971	Delta(24)-sterol C-methyltransferase, converts zymosterol to fecosterol, ergosterol biosynthesis; mutation confers nystatin resistance; Hap43, GlcNAc-, fluconazole-induced; upregulated in azole-resistant strain; Spider biofilm repressed
KTR2	C2_04560W	orf19.4494	CAL0000183851	1.88611	0.915416	0.0321399	Mannosyltransferase; transcription elevated in chk1, nik1, and sln1 homozygous null mutants; fungal-specific (no human or murine homolog); possibly an essential gene, disruptants not obtained by UAU1 method
PET127	C1_11070W	orf19.2309	CAL0000196654	1.88513	0.914667	0.0162992	Protein involved in maturation of mitochondrial RNA with a predicted 5'-to-3' exoribonuclease activity; member of the PD-(D/E)XK superfamily; ortholog of S. cerevisiae Pet127; Hap43-induced; rat catheter and Spider biofilm induced
SSU72	CR_03210C	orf19.2402	CAL0000174970	1.88398	0.913782	0.02257	Ortholog(s) have RNA polymerase II CTD heptapeptide repeat phosphatase activity, phosphoprotein phosphatase activity, protein serine/threonine phosphatase activity, protein tyrosine phosphatase activity
orf19.4349	C5_03170C	orf19.4349	CAL0000181141	1.8837	0.913572	0.00053157	Protein of unknown function; transcript repressed by elevated CO2; Spider biofilm induced
orf19.4703	C4_00910C	orf19.4703	CAL0000185699	1.88186	0.91216	0.013238	Protein with similarity to mutator-like element (MULE) transposase
HBR2	C6_04220C	orf19.1078	CAL0000183364	1.88019	0.91088	0.00413923	Putative alanine glyoxylate aminotransferase; regulated by Gcn4p and hemoglobin; stationary phase enriched protein
HGT19	C3_00220W	orf19.5447	CAL0000199303	1.87589	0.907576	8.60982e-10	Putative MFS glucose/myo-inositol transporter; 20 member family; 12 transmembrane segments, extended N terminus; expressed in rich medium; Hap43, phagocytosis, rat catheter, Spider and flow model biofilm induced
MRPL10	C2_05000C	orf19.3532	CAL0000178174	1.87542	0.90721	0.0373279	Putative mitochondrial large subunit ribosomal protein; colony morphology-related gene regulation by Ssn6
PLC2	C2_03040W	orf19.5797	CAL0000198521	1.87322	0.905517	6.20699e-06	Phosphatidylinositol (PtdIns)-specific phospholipase C (PI-PLC); predicted type 2 membrane protein; role in, and regulated by, filamentation, Nrg1 and Tup1; no mouse systemic virulence role; orf19.5797 and orf19.1586 are almost identical
PDC12	C4_01850C	orf19.4608	CAL0000189869	1.87321	0.90551	0.00392755	Putative pyruvate decarboxylase; fungal-specific (no human or murine homolog)
HSP21	C2_04010C	orf19.822	CAL0000174399	1.87207	0.904633	0.000671346	Small heat shock protein; role in stress response and virulence; fluconazole-downregulated; induced in cyr1 or ras1 mutant; stationary phase enriched protein; detected in some, not all, biofilm extracts; Spider biofilm induced
GFA1	C3_02280C	orf19.1618	CAL0000176261	1.87066	0.90355	0.00130426	Glucosamine-6-phosphate synthase, homotetrameric enzyme of chitin/hexosamine biosynthesis; inhibited by UDP-GlcNAc, FMDP, N-acyl peptide, kanosamine-6-P; functional homolog of S. cerevisiae Gfa1p; Cagrowth-phase regulated; catalytic Cys
EFR3	C1_09360C	orf19.4798	CAL0000200870	1.87033	0.90329	1.4266e-07	Component of a complex with Ypp1p and Stt4p that is required for phosphatidylinositol-4-phosphate, PI(4)P, in plasma membrane; required for invasive growth and cell wall organization
CRC1	CR_01980C	orf19.2599	CAL0000195874	1.86795	0.901454	1.15385e-07	Mitochondrial carnitine carrier protein
XYL2	CR_10840C	orf19.7676	CAL0000192665	1.86257	0.897295	0.00472407	D-xylulose reductase; immunogenic in mice; soluble protein in hyphae; induced by caspofungin, fluconazole, Hog1 and during cell wall regeneration; Mnl1-induced in weak acid stress; stationary phase enriched; flow model biofilm induced
RPO41	C1_00640C	orf19.6041	CAL0000185076	1.86133	0.896335	0.000834275	Putative mitochondrial RNA polymerase; repressed in core stress response; Spider biofilm induced
ZCF31	C3_04640W	orf19.5924	CAL0000191055	1.86078	0.895909	0.00183521	Zn(II)2Cys6 transcription factor of unknown function; mutant is sensitive to copper and SDS, and resistant to Calcofluor White; required for yeast cell adherence to silicone substrate
HMS1	C5_00670C	orf19.921	CAL0000183504	1.85928	0.894742	0.00653509	hLh domain Myc-type transcript factor; required for morphogenesis induced by elevated temperature or Hsp90 compromise; acts downstream of Pcl1; Spider biofilm induced
orf19.6793	C3_07070C	orf19.6793	CAL0000196212	1.85862	0.894232	0.0172995	Protein of unknown function; Sef1, Sfu1, and Hap43 regulated; rat catheter and Spider biofilm induced
YVC1	C2_07730W	orf19.2209	CAL0000187018	1.85675	0.892779	0.000232423	Putative vacuolar cation channel shock; localizes to the site of vacuolar fusion; repressed by alpha pheromone in SpiderM medium; flow model biofilm repressed
orf19.4068	C2_09100C	orf19.4068	CAL0000196330	1.85563	0.891907	0.0138547	Protein of unknown function; flow model biofilm induced
ERG251	C4_01530C	orf19.4631	CAL0000198201	1.85352	0.890264	0.0213273	C-4 sterol methyl oxidase; involved in ergosterol biosynthesis and biofilm formation; Hap43 and ketoconazole induced; amphotericin B, caspofungin repressed; Spider biofilm repressed
orf19.899	C2_03290W	orf19.899	CAL0000186796	1.85343	0.8902	2.64732e-06	Ortholog of <i>C. dubliniensis CD36</i> : Cd36_18040, <i>C. parapsilosis CDC317</i> : CPAR2_211790, <i>C. auris B8441</i> : B9J08_004373 and <i>Candida tenuis NRRL Y-1498</i> : CANTEDRAFT_109928
MPS1	CR_08960C	orf19.7293	CAL0000200652	1.8533	0.890099	0.000297865	Monopolar spindle protein, putative spindle assembly checkpoint kinase; essential for growth; involved in oxidative stress response; periodic mRNA expression, peak at cell-cycle S/G2 phase
orf19.2196	C2_07860W	orf19.2196	CAL0000194330	1.8522	0.889242	0.0190872	Ortholog(s) have K63-linked polyubiquitin modification-dependent protein binding, ubiquitin binding activity, role in rescue of stalled ribosome and cytosolic ribosome localization
ZCF29	C7_03220C	orf19.5133	CAL0000180667	1.85214	0.889195	5.89059e-07	Zn(II)2Cys6 transcription factor; mutants sensitive to caffeine, menadione, beauvericin;resistant to fenpropimorph; Hap43-repressed; mutants have decreased CFU in mouse kidneys and defects in filamentous growth; Spider biofilm induced
orf19.7316	CR_09190C	orf19.7316	CAL0000189554	1.84878	0.886572	0.0040172	Putative phytanoyl-CoA dioxygenase family protein; mutation confers hypersensitivity to 5-fluorocytosine (5-FC), 5-fluorouracil (5-FU), and tubercidin (7-deazaadenosine); induced by nitric oxide
orf19.1440	C4_03320W	orf19.1440	CAL0000190958	1.84333	0.882318	0.000973399	Ortholog of <i>C. dubliniensis CD36</i> : Cd36_43090, <i>C. parapsilosis CDC317</i> : CPAR2_403340, <i>C. auris B8441</i> : B9J08_004708 and <i>Candida tenuis NRRL Y-1498</i> : CANTEDRAFT_94387
ZCF2	C1_05340C	orf19.431	CAL0000199985	1.84187	0.881173	1.38903e-07	Zn(II)2Cys6 transcription factor, required for adaptation to reactive sulfur species; regulates sulfite tolerance through expression of SSU1 and CDG1; Hap43-repressed; Spider biofilm induced
GPM2	C1_04320W	orf19.1067	CAL0000180080	1.84024	0.879894	0.0042967	Putative phosphoglycerate mutase; repressed in hyphae; macrophage/pseudohyphal-repressed; induced by high levels of peroxide stress, farnesol; flow model biofilm induced; rat catheter and Spider biofilm repressed
YVH1	CR_03570C	orf19.4401	CAL0000184045	1.83965	0.87943	0.0115021	Putative dual specificity phosphatase (phosphoserine/threonine and phosphotyrosine phosphatase); required for wild-type growth rate and for wild-type virulence in mouse model of systemic infection; Hap43p-induced gene
orf19.4864	C1_09980C	orf19.4864	CAL0000193690	1.83918	0.879065	0.000244208	Ortholog(s) have acylglycerol lipase activity, role in triglyceride metabolic process and lipid droplet, membrane localization
orf19.1970	C5_01000C	orf19.1970	CAL0000181436	1.83675	0.877156	0.0234035	Putative vacuole biogenesis protein
IFI3	C1_04060W	orf19.4482	CAL0000178299	1.83515	0.875898	0.000364631	Protein of unknown function; constitutive expression independent of MTL or white-opaque status
orf19.863	C2_03560C	orf19.863	CAL0000190739	1.83166	0.873155	0.0178218	Ortholog(s) have structural constituent of ribosome activity, role in mitochondrial cytochrome c oxidase assembly and mitochondrial large ribosomal subunit localization
GYP8	C5_02910C	orf19.4315	CAL0000196358	1.82758	0.869936	0.000156507	Ortholog(s) have GTPase activator activity, role in vesicle-mediated transport and cytoplasm, peroxisome localization
ECO1	C1_07830C	orf19.5053	CAL0000174681	1.82535	0.868171	0.00594699	Putative acetyltransferase
orf19.3475	C6_02330W	orf19.3475	CAL0000187820	1.82446	0.867467	0.00251705	Described as a Gag-related protein; hyphal induced; downregulation correlates with clinical development of fluconazole resistance; repressed by nitric oxide, 17-beta-estradiol, ethynyl estradiol
YMC2	C1_08750W	orf19.4733	CAL0000178309	1.8244	0.867419	4.34324e-05	Putative mitochondrial carrier protein; Gcn4-regulated; F-12/ CO2 early biofilm induced; Spider biofilm induced
EHD3	C1_03320C	orf19.3029	CAL0000174772	1.82188	0.865427	0.000143826	Predicted 3-hydroxyisobutyryl-CoA hydrolase; mitochondrially localized; Spider biofilm induced
MEU1	C3_03790W	orf19.6938	CAL0000179927	1.82069	0.864486	0.000341275	Putative methylthioadenosine phosphorylase; protein level decreases in stationary phase cultures
CHR1	C1_12600C	orf19.3756	CAL0000178978	1.81942	0.863477	0.00779846	Predicted DEAD-box ATP-dependent RNA helicase; functional homolog of S. cerevisiae Rok1; Hap43-induced; Spider biofilm induced
orf19.6079	C1_00270W	orf19.6079	CAL0000188751	1.8187	0.862907	0.0392459	Predicted ORF in retrotransposon Tca8 with similarity to the Gag region encoding nucleocapsid-like protein; repressed by ciclopirox olamine; filament induced; regulated by Rfg1, Tup1; overlaps orf19.6078.1
PST3	CR_05390W	orf19.5285	CAL0000180388	1.81317	0.858518	0.00178806	Flavodoxin-like protein involved in oxidative stress protection and virulence; YNB biofilm induced; stationary phase enriched protein; rat catheter and Spider biofilm repressed
MSI3	C1_06100C	orf19.2435	CAL0000182153	1.81245	0.857944	0.00518956	Essential HSP70 family protein; required for fluconazole resistance and calcineurin-dependent transcription; interacts with Cgr1; transcript regulated by iron; rat catheter biofilm induced; farnesol repressed in biofilm; sumoylation target
HOS2	C3_00780W	orf19.5377	CAL0000178362	1.8122	0.857744	0.000617107	Putative protein deacetylase, deacetylates tubulin in vitro; genetic evidence suggests that Set3p and Hos2p function together as a complex involved in regulation of white-opaque switching, filamentous growth and virulence
POL30	C4_01770W	orf19.4616	CAL0000174634	1.80919	0.855342	0.0389797	Proliferating cell nuclear antigen (PCNA), forms homotrimeric sliding clamp for DNA polymerases; RNA abundance regulated by tyrosol, cell density; induced by flucytosine, interaction with macrophages; stationary phase enriched protein
TBP1	C1_10660W	orf19.1837	CAL0000189736	1.80865	0.854911	5.20821e-05	Transcription initiation factor; binds TATA box sequence, binding does not require TFIIA; caspofungin repressed; functional homolog of S. cerevisiae and human TATA-binding proteins; Spider biofilm induced
orf19.1985	CR_07700W	orf19.1985	CAL0000201015	1.80847	0.854767	1.5086e-05	Has aminoglycoside phosphotransferase and protein kinase domains; rat catheter and flow model biofilm induced
SPE2	C5_00700C	orf19.568	CAL0000185891	1.80788	0.854295	0.00684294	Putative S-adenosylmethionine decarboxylase; Hap43-induced gene; possibly adherence-induced; Spider biofilm induced
orf19.1351	C2_08320C	orf19.1351	CAL0000189509	1.80761	0.854084	0.0129965	Ortholog of <i>C. dubliniensis CD36</i> : Cd36_22440, <i>C. parapsilosis CDC317</i> : CPAR2_407000, <i>Candida tenuis NRRL Y-1498</i> : cten_CGOB_00049 and <i>Candida tropicalis MYA-3404</i> : CTRG_01823
orf19.2246	C2_06920C	orf19.2246	CAL0000181279	1.80738	0.853896	0.000746887	Ortholog(s) have role in nuclear-transcribed mRNA catabolic process, non-stop decay
FAA4	CR_10160W	orf19.7592	CAL0000190605	1.8055	0.852397	0.000441138	Acyl CoA synthase involved in uptake of long-chain fatty acids and biofilm formation
orf19.7581	CR_10060W	orf19.7581	CAL0000196177	1.8051	0.852078	0.000129688	Protein with a predicted role in assembly of U2 snRNP into the spliceosome; Spider biofilm induced
orf19.676	C1_11250W	orf19.676	CAL0000198451	1.8049	0.851921	0.00432641	Microtubule-binding protein of the cortical microtubule; delays exit from mitosis when the spindle is abnormally oriented; Spider biofilm repressed
SEP7	C1_02230W	orf19.3680	CAL0000186883	1.80475	0.851798	0.0271776	Septin, required for wild-type invasive growth in vitro but not required for virulence in a mouse model of systemic infection; localizes to hyphal septum or bud neck; Asn-rich; aberrant gel mobility; phosphorylated in vitro by Gin4p
orf19.4843	C1_09780C	orf19.4843	CAL0000198623	1.80274	0.850188	0.00260899	Putative iron/copper reductas; involved in iron homeostasis; rat catheter and Spider biofilm induced
AMS1	C4_02360W	orf19.2768	CAL0000179816	1.80109	0.848868	0.000365493	Putative alpha-mannosidase; transcript regulated by Nrg1; induced during cell wall regeneration; flow model biofilm induced; Spider biofilm induced
ERG11	C5_00660C	orf19.922	CAL0000176310	1.79794	0.846341	0.0096025	Lanosterol 14-alpha-demethylase; cytochrome P450 family; role in ergosterol biosynthesis; target of azole antifungals; may contribute to drug resistance; azole or flow model biofilm induced; drug treated biofilm induced; hypoxia regulated
orf19.5449	C3_00210C	orf19.5449	CAL0000178766	1.79723	0.845779	0.0109027	Predicted integral membrane protein; Spider biofilm induced
orf19.246	C3_02570W	orf19.246	CAL0000177043	1.79679	0.845422	0.00451823	Predicted metalloendopeptidase; Spider biofilm induced
TRY6	C3_06790W	orf19.6824	CAL0000178438	1.79394	0.843131	0.049887	Helix-loop-helix transcription factor; regulator of yeast form adherence; required for yeast cell adherence to silicone substrate; Spider and F-12/CO2 biofilm induced; repressed by alpha pheromone in SpiderM medium
orf19.6143	CR_07250C	orf19.6143	CAL0000193986	1.7939	0.843098	0.000115429	Predicted long-chain-alcohol oxidase; Spider biofilm induced
orf19.4357	CR_03860C	orf19.4357	CAL0000198111	1.79169	0.841323	0.00411114	Putative protein similar to S. cerevisiae Mgr3p, a subunit of the i-AAA protease supercomplex that degrades misfolded mitochondrial proteins
orf19.6017	C1_00880W	orf19.6017	CAL0000193159	1.7906	0.840446	0.0059691	Protein of unknown function; Spider biofilm induced
HSP12	C5_02080C	orf19.3160	CAL0000182697	1.78882	0.839009	0.0477775	Heat-shock protein; induced by osmotic/oxidative/cadmium stress, fluphenazine treatment, low iron, CDR1 and CDR2 overexpression, or ssn6 or ssk1 null mutation; overexpression increases resistance to farnesol and azoles
orf19.4216	C5_02110W	orf19.4216	CAL0000180850	1.78882	0.839009	0.0477775	Putative heat shock protein; decreased expression in hyphae; transcription is increased in populations of cells exposed to fluconazole over multiple generations; overexpression increases resistance to farnesol and azoles
OCA1	C2_10190C	orf19.1762	CAL0000196452	1.78813	0.838451	0.0178899	Putative protein phosphatase of the PTP family (tyrosine-specific); ortholog of S. cerevisiae Oca1; mutant is viable; mutant shows virulence defect
KIS2	C1_13610C	orf19.4997	CAL0000197988	1.78642	0.837074	6.6591e-06	Scaffold protein of Snf1p complex; similar to S. cerevisiae Gal83p and Sip2p; interacts with Snf4p; interaction with Snf1p complex is regulated by carbon source, decreased on ethanol; N-terminal myristoylation; Hog1p-downregulated
MIR1	C1_10160W	orf19.4885	CAL0000184756	1.78486	0.835815	5.03678e-07	Putative mitochondrial phosphate transporter; caspofungin repressed; expression is increased in a fluconazole-resistant isolate; induced upon adherence to polystyrene
SRP40	CR_02980C	orf19.2859	CAL0000197163	1.78109	0.832762	0.0109247	Putative chaperone of small nucleolar ribonucleoprotein particles; macrophage/pseudohyphal-induced; rat catheter biofilm induced
SOU2	C4_06380W	orf19.2897	CAL0000187177	1.78103	0.832711	0.00653509	Protein similar to Sou1; not required for utilization of L-sorbose; Spider biofilm induced
orf19.4677	C4_01130C	orf19.4677	CAL0000188082	1.78033	0.832149	0.0398669	Putative protein of unknown function, transcript is upregulated in clinical isolates from HIV+ patients with oral candidiasis; Spider biofilm induced
orf19.6305	CR_04880W	orf19.6305	CAL0000176940	1.7802	0.832041	0.0356494	Hydroxytrimethyllysine aldolase, the second enzyme in the carnitine biosynthesis pathway; rat catheter biofilm repressed
orf19.4680	C4_01090C	orf19.4680	CAL0000187774	1.7792	0.831228	0.0168764	Possile protease; mutation confers hypersensitivity to toxic ergosterol analog
orf19.3932	C5_04470C	orf19.3932	CAL0000198578	1.77881	0.830914	1.42592e-05	Predicted RNA binding protein; stationary phase enriched; induced in core caspofungin response; induced by nitric oxide independent of Yhb1; repressed in ssr1 null; ketoconazole, hypoxia induced; Spider biofilm induced
YBP1	C1_13960W	orf19.5034	CAL0000191408	1.77849	0.830655	0.000562479	Protein involved in response to oxidative stress, binds and stabilizes Cap1p transcription factor in response to H2O2; essential for macrophage killing
orf19.2308	C1_11080W	orf19.2308	CAL0000192951	1.77617	0.828768	0.000259473	Putative 6-phosphofructo-2-kinase; catalyzes synthesis of fructose-2,6-bisphosphate; Hap43-repressed; flow model, rat catheter and Spider biofilm induced
YPT53	C1_05350W	orf19.430	CAL0000194609	1.77558	0.82829	0.00786895	Rab-family GTPase involved in vacuolar trafficking, colocolizes with Vps1p and Ypt52p in late endosome; Hap43-repressed gene
orf19.4880	C1_10110W	orf19.4880	CAL0000197359	1.77096	0.824529	0.0293591	Protein of unknown function; flow model biofilm induced
AAT1	C2_05250C	orf19.3554	CAL0000198574	1.77036	0.824042	0.00135722	Aspartate aminotransferase; soluble protein in hyphae; macrophage-induced protein; alkaline upregulated; amphotericin B repressed; gene used for strain identification by multilocus sequence typing; farnesol-, Hap43p-induced; GlcNAc-induced
STR2	C1_03760C	orf19.1033	CAL0000185051	1.76952	0.823359	0.0109385	Ortholog(s) have cystathionine gamma-synthase activity and role in sulfur compound metabolic process, transsulfuration
orf19.6230	C1_06800W	orf19.6230	CAL0000178137	1.76797	0.822095	0.0104529	Ortholog(s) have 5'-hydroxyl dinucleotide hydrolase activity, GDP binding, RNA NAD-cap (NAD-forming) hydrolase activity, enzyme regulator activity, mRNA 5'-diphosphatase activity, phosphodiesterase decapping endonuclease activity
orf19.7288	CR_08920W	orf19.7288	CAL0000175310	1.76685	0.821176	0.00029845	Protein with predicted oxidoreductase and dehydrogenase domains; Hap43-repressed; Spider biofilm induced
AGM1	C1_13760W	orf19.5013	CAL0000181233	1.76568	0.820223	0.0256974	Phosphoacetylglucosamine mutase (N-acetylglucosamine-phosphate mutase); enzyme of UDP-N-acetylglucosamine (UDP-GlcNAc) biosynthesis
PRD1	C1_05300C	orf19.434	CAL0000179503	1.765	0.819669	4.09409e-05	Putative proteinase; transcript regulated by Nrg1, Mig1, and Tup1; Hogp-induced; stationary phase enriched protein; Hap43-repressed; rat catheter biofilm repressed
orf19.5646	C4_00210W	orf19.5646	CAL0000181943	1.76408	0.818915	0.0149074	Ortholog of <i>S. cerevisiae</i> : YPL034W, <i>C. dubliniensis CD36</i> : Cd36_40280, <i>C. parapsilosis CDC317</i> : CPAR2_402170, <i>C. auris B8441</i> : B9J08_003513 and <i>Candida tenuis NRRL Y-1498</i> : CANTEDRAFT_137348
orf19.2892	C4_06420W	orf19.2892	CAL0000189547	1.76143	0.816746	0.000135178	Ortholog of <i>C. dubliniensis CD36</i> : Cd36_45910, <i>C. parapsilosis CDC317</i> : CPAR2_501110, <i>C. auris B8441</i> : B9J08_004783 and <i>Candida tenuis NRRL Y-1498</i> : CANTEDRAFT_119393
orf19.5711	C6_03470W	orf19.5711	CAL0000186109	1.75452	0.811076	0.00978077	Putative phosphatidylinositol transfer protein; possibly an essential gene, disruptants not obtained by UAU1 method
orf19.6923.1	C3_03920W	orf19.6923.1	CAL0000186829	1.75427	0.810872	0.0317019	Ortholog of <i>C. parapsilosis CDC317</i> : CPAR2_502850, <i>Candida tenuis NRRL Y-1498</i> : CANTEDRAFT_135869, <i>Debaryomyces hansenii CBS767</i> : DEHA2F18260g and <i>Pichia stipitis Pignal</i> : psti_CGOB_00119
SLP3	CR_08990C	orf19.7296	CAL0000186897	1.75422	0.810828	0.0199936	Plasma membrane protein implicated in stress response; similar to stomatin mechanoreception proteins; overexpression induces apoptotic-like cell death; absent from hyphal cells; induced by Rgt1; rat catheter and Spider biofilm induced
GPI15	CR_01430W	orf19.2529	CAL0000181082	1.74933	0.806804	0.00640435	Ortholog of S. cerevisiae Gpa15; involved in the synthesis of glycosylphosphatidylinositol (GPI) anchors; shuman Pig-H, which is also involved in GPI assembly; Spider biofilm induced
orf19.1212	C6_04100W	orf19.1212	CAL0000179063	1.74911	0.806619	0.000960158	Ortholog(s) have FFAT motif binding, phosphatidylinositol binding activity
KEL1	C1_00140W	orf19.6092	CAL0000190815	1.748	0.805705	0.000562479	Kelch repeat domain-containing protein; localizes to sites of polarized growth; mutant colonies exhibit slightly decreased filamentation ratio; not required for buccal epithelial cell adherence or virulence in mice
CHA1	C2_01270W	orf19.1996	CAL0000177673	1.74716	0.805014	0.0026724	Similar to catabolic ser/thr dehydratases; repressed by Rim101; induced in low iron; regulated on white-opaque switch; filament induced; Tn mutation affects filamentation; flow model biofilm induced; Spider biofilm repressed
BET2	CR_09890C	orf19.7563	CAL0000186043	1.74518	0.803375	0.0189426	Putative Type II geranylgeranyltransferase beta subunit; transcript regulated by Mig1
orf19.7225	C1_14180W	orf19.7225	CAL0000184602	1.73852	0.797864	0.000297865	Ortholog of <i>C. dubliniensis CD36</i> : Cd36_13150, <i>C. parapsilosis CDC317</i> : CPAR2_700610, <i>C. auris B8441</i> : B9J08_003318 and <i>Candida tenuis NRRL Y-1498</i> : CANTEDRAFT_135418
GCR3	C1_08420W	orf19.387	CAL0000190077	1.73672	0.796361	0.00454744	Functional homolog of <i>S. cerevisiae GCR3/STO1</i> with respect to regulation of glycolytic genes; possibly involved in mRNA degradation and nuclear mRNA cap binding; repression leads to decreased filamentation
CLG1	CR_07240C	orf19.6146	CAL0000194840	1.73636	0.796067	0.000345826	Putative cyclin-like protein; transcription is regulated upon yeast-hyphal switch
YPP1	C4_00780C	orf19.4163	CAL0000181516	1.73548	0.795334	0.00441502	Component of a complex with Ypp1p and Stt4p that is required for phosphatidylinositol-4-phosphate, PI(4)P, in plasma membrane; required for invasive growth and cell wall organization
UGP1	CR_04660C	orf19.1738	CAL0000175518	1.7342	0.794266	0.00182542	UTP-glucose-1-phosphaturidyl transferase; localizes to yeast, not hyphal cell surface; Hog1-repressed; stationary phase enriched; induced in oralpharyngeal candidasis; rat catheter biofilm repressed; Bcr1-repressed in RPMI a/a biofilms
RHD2	C4_03250C	orf19.2668	CAL0000186674	1.73366	0.793824	0.00567538	Predicted ORF in retrotransposon Tca4 with similarity to the Gag region encoding nucleocapsid-like protein; overlaps blocked reading frame orf19.2668.1; yeast-enriched transcript; rat catheter biofilm induced
orf19.21	C2_06430C	orf19.21	CAL0000199251	1.73319	0.793427	0.000682121	Ortholog(s) have role in ethanol metabolic process and mitochondrial inner membrane localization
CYB5	C7_00700W	orf19.7049	CAL0000192012	1.73225	0.792643	0.0264175	Cytochrome b(5); ortholog of S. cerevisiae Cyb5; induced in high iron; fluconazole-induced; shows colony morphology-related gene regulation by Ssn6; mutants are viable
PPH3	CR_03800C	orf19.4378	CAL0000195388	1.73202	0.792458	0.0236827	Putative catalytic subunit of protein phosphatase complex; functions with regulatory subunit Psy2p in dephosphorylation of Rad53p in response to DNA damage; dephosphorylates Rfa2p in G1 phase; ortholog of <i>S. cerevisiae</i> Pph3p
DED1	C3_06100C	orf19.7392	CAL0000190729	1.73132	0.791873	0.000143826	Predicted ATP-dependent RNA helicase; RNA strand annealing activity; Spider biofilm induced
LEU4	C1_00170W	orf19.6086	CAL0000186267	1.73048	0.791175	1.94999e-06	Putative 2-isopropylmalate synthase; involved in resistance to caspofungin and anidulafungin; regulated by NRG1, MIG1, TUP1, GCN4; induced by human whole blood or PMNs; macrophage/pseudohyphal-repressed after 16h; Spider biofilm repressed
BST1	C1_04190C	orf19.1053	CAL0000175277	1.72916	0.790069	0.0168125	Inositol deacylase involved in attachment of GPI-anchored proteins to cell wall; required for host invasion and immune escape
HNM4	C1_02580W	orf19.2946	CAL0000188197	1.72854	0.789552	0.0460517	Putative choline permease; fungal-specific (no human or murine homolog)
orf19.2017	C2_01070W	orf19.2017	CAL0000186371	1.72837	0.78941	0.0130504	Ortholog(s) have RNA polymerase I activity and role in nucleolar large rRNA transcription by RNA polymerase I, transcription by RNA polymerase I, transcription elongation by RNA polymerase I
EMC9	C2_00120C	orf19.1907	CAL0000189218	1.72822	0.78929	0.00581628	Ortholog of S. cerevisiae Nnf2; possible role in chromosome segregation; mutants are viable, induced during the mating process
orf19.862	C2_03570C	orf19.862	CAL0000199729	1.72682	0.788118	0.00635087	Protein of unknown function; Spider biofilm induced
orf19.4735	C1_08770W	orf19.4735	CAL0000179983	1.72657	0.787905	0.0151585	Ornithine cyclodeaminase family protein; Sef1, Sfu1, and Hap43-regulated; ortholog of S. cerevisiae YGL159W and S. pombe SPAP11E10.01; rat catheter biofilm induced
orf19.7519	CR_00160C	orf19.7519	CAL0000176944	1.72528	0.786833	0.0430658	Ortholog of <i>C. dubliniensis CD36</i> : Cd36_25180, <i>C. parapsilosis CDC317</i> : CPAR2_800030, <i>C. auris B8441</i> : B9J08_001485 and <i>Candida tenuis NRRL Y-1498</i> : CANTEDRAFT_125790
HGT3	CR_03850W	orf19.4356	CAL0000177617	1.72382	0.785608	0.00437271	Putative glucose transporter of the major facilitator superfamily; the C. albicans glucose transporter family comprises 20 members; 12 probable membrane-spanning segments, extended C terminus; expressed in rich medium with 2% glucose
orf19.6744	C3_07450C	orf19.6744	CAL0000180350	1.71934	0.781856	0.0349395	Has domain(s) with predicted hydrolase activity, acting on ester bonds activity
orf19.94	C6_00930C	orf19.94	CAL0000191559	1.71893	0.781512	0.000266201	Protein of unknown function; Spider biofilm induced
orf19.5278	C1_11890W	orf19.5278	CAL0000188791	1.71698	0.779873	0.00150241	Protein of unknown function; Spider biofilm induced
orf19.3586	C2_08830W	orf19.3586	CAL0000175358	1.71685	0.779761	8.38052e-05	Ortholog(s) have protein-membrane adaptor activity, role in chitin localization, protein localization to plasma membrane, vesicle-mediated transport and endoplasmic reticulum membrane, plasma membrane localization
TYE7	C1_13140C	orf19.4941	CAL0000180094	1.71618	0.779198	0.000648525	bHLH transcription factor; control of glycolysis; required for biofilm formation; hyphally regulated by Cph1, Cyr1; flucytosine, Hog1 induced; amphotericin B, caspofungin repressed; induced in flow model biofilm and planktonic cultures
orf19.4445	C1_07220W	orf19.4445	CAL0000192240	1.71183	0.77554	0.00983389	Protein of unknown function; Plc1p-regulated; expression induced early upon infection of reconstituted human epithelium (RHE), while expression of the C. dubliniensis ortholog is not; mutant is viable; Spider biofilm induced
UBC8	C1_01830C	orf19.4540	CAL0000197909	1.70436	0.769233	0.00120191	Predicted ubiquitin-conjugating enzyme that negatively regulates gluconeogenesis by mediating the glucose-induced ubiquitination of fructose-1,6-bisphosphatase; induced by alpha pheromone in SpiderM medium
orf19.445	C1_05210C	orf19.445	CAL0000195827	1.70338	0.768401	0.0390377	Protein of unknown function; repressed by prostaglandins
orf19.4736	C1_08780W	orf19.4736	CAL0000197686	1.70326	0.768297	0.00222215	Ortholog(s) have alkaline phosphatase activity, zinc ion sensor activity, role in nicotinamide nucleotide metabolic process and fungal-type vacuole, fungal-type vacuole membrane localization
IFD1	C1_04010C	orf19.4476	CAL0000175827	1.70306	0.768129	0.00490201	Protein with an NADP-dependent oxidoreductase domain; regulated by Znc1p transcription factor; induced by ketoconazole, farnesol, and 1-dodecanol; rat catheter and Spider biofilm induced
HOC1	C6_01390W	orf19.3445	CAL0000179200	1.70226	0.767455	0.0272999	Protein with similarity to mannosyltransferases; similar to S. cerevisiae Hoc1p and C. albicans Och1p
orf19.2670	C4_03200C	orf19.2670	CAL0000187613	1.70153	0.766834	4.34324e-05	Ortholog(s) have (3R)-hydroxyacyl-[acyl-carrier-protein] dehydratase activity and mitochondrion localization
KRE9	C3_04180W	orf19.5861	CAL0000200786	1.69917	0.764828	0.00464462	Protein of beta-1,6-glucan biosynthesis; required for serum-induced hyphal growth; required for efficient utilization of galactose and for growth on glucose; similar to S. cerevisiae Kre9p and Knh1p; O-glycosylated by Pmt1p
YDJ1	CR_04200W	orf19.506	CAL0000196010	1.69818	0.76399	0.000966799	Putative type I HSP40 co-chaperone; heavy metal (cadmium) stress-induced
orf19.429	C1_05360C	orf19.429	CAL0000193291	1.69709	0.76306	0.00780079	Putative non-canonical poly(A) polymerase; repressed by nitric oxide; Spider biofilm induced
orf19.6979	C3_05410W	orf19.6979	CAL0000188426	1.69582	0.761981	0.000736944	Ortholog(s) have role in intracellular magnesium ion homeostasis, intracellular manganese ion homeostasis, mitochondrion organization
POX1	C6_03560W	orf19.5723	CAL0000201368	1.69242	0.75909	0.00261436	Predicted acyl-CoA oxidase; regulated upon white-opaque switch; upregulated upon phagocytosis; Spider biofilm induced
orf19.3872	CR_06170W	orf19.3872	CAL0000189352	1.68842	0.755673	0.00638516	Protein of unknown function; oral infection induced; mutants have reduced capacity to damage oral epithelial cells; rat catheter biofilm repressed
CRH12	C5_04800W	orf19.3966	CAL0000195515	1.68835	0.755617	0.0079562	CRH family cell wall protein; transcript regulated by Nrg1 and Tup1; alkaline induced by Rim101; repressed during cell wall regeneration; flow model biofilm induced
LPG20	C1_04740W	orf19.771	CAL0000174538	1.68804	0.755353	0.0359913	Aldo-keto reductase family protein; similar to aryl alcohol dehydrogenases; osmotic stress-induced, correlates with overexpression of MDR1 in fluconazole-resistant isolate; stationary phase enriched protein
PRC3	C1_05770C	orf19.2474	CAL0000190176	1.6842	0.752063	0.00259888	Putative carboxypeptidase Y precursor; transcript regulated by Nrg1 and Mig1; regulated by Gcn2 and Gcn4
orf19.6838	C1_04460C	orf19.6838	CAL0000201235	1.68358	0.751536	0.0196315	Putative protein of unknown function, transcript upregulated in clinical isolates from HIV+ patients with oral candidiasis; Spider biofilm induced
orf19.7306	CR_09100C	orf19.7306	CAL0000182513	1.68206	0.750228	0.0362664	Aldo-keto reductase; increased transcript associated with MDR1 overexpression, benomyl or long-term fluconazole treatment; overexpression does not affect drug or oxidative stress sensitivity; stationary phase enriched; flow biofim repressed
MODF	C1_13910C	orf19.5029	CAL0000176838	1.67891	0.747527	0.013238	Has domain(s) with predicted ATP binding, ATPase activity
orf19.843	C2_03780C	orf19.843	CAL0000201620	1.67296	0.742403	0.000461123	Putative DNA repair exonuclease; fungal-specific (no human or murine homolog)
orf19.6912	C7_01320W	orf19.6912	CAL0000190964	1.67064	0.740403	0.000665167	Putative ethanolamine kinase
SOK1	CR_06000W	orf19.451	CAL0000196944	1.67047	0.740253	0.00975847	Protein kinase required for degradation of Nrg1p; mutants are sensitive to growth on hydrogen peroxide medium; induced by alpha pheromone in SpiderM medium; rat catheter and Spider biofilm induced
orf19.752	C1_04910C	orf19.752	CAL0000195447	1.66948	0.739403	0.000679368	Has domain(s) with predicted S-adenosylmethionine-dependent methyltransferase activity
orf19.3089	C4_07140W	orf19.3089	CAL0000184136	1.66787	0.738007	0.0146637	Predicted mitochondrial intermembrane space protein; predicted role in phospholipid metabolism; rat catheter and Spider biofilm induced
SKY1	C1_06090C	orf19.2436	CAL0000186077	1.6665	0.736825	0.00516966	SR-like protein kinase involved in osmotic stress and polyamine resistance; expression analysis suggests roles in mRNA processing and mitochondrial function; Spider biofilm induced; null mutant shows resistance to hygromycin B
orf19.4595	C4_01970W	orf19.4595	CAL0000186934	1.66528	0.735767	0.0194144	Ortholog of <i>C. dubliniensis CD36</i> : Cd36_41860, <i>C. parapsilosis CDC317</i> : CPAR2_400440, <i>C. auris B8441</i> : B9J08_002205 and <i>Candida tenuis NRRL Y-1498</i> : CANTEDRAFT_103033
DEM1	CR_03490W	orf19.4392	CAL0000179448	1.66487	0.735409	0.00485573	Putative mitochondrial exonuclease; alpha-factor induced
orf19.6219	C1_06920C	orf19.6219	CAL0000178470	1.6644	0.735006	0.000761952	Ortholog of <i>C. dubliniensis CD36</i> : Cd36_06470, <i>C. parapsilosis CDC317</i> : CPAR2_208960, <i>Candida tenuis NRRL Y-1498</i> : CANTEDRAFT_114040 and <i>Pichia stipitis Pignal</i> : PICST_51125
orf19.4148	C5_01530C	orf19.4148	CAL0000200403	1.66364	0.734339	0.000618809	Has domain(s) with predicted anaphase-promoting complex localization
orf19.5293	C4_04160W	orf19.5293	CAL0000174198	1.66252	0.733373	0.0111934	Ortholog of <i>C. dubliniensis CD36</i> : Cd36_43710, <i>C. parapsilosis CDC317</i> : CPAR2_402940, <i>C. auris B8441</i> : B9J08_005206 and <i>Candida tenuis NRRL Y-1498</i> : CANTEDRAFT_114940
orf19.4960	C1_13330C	orf19.4960	CAL0000192204	1.65871	0.730062	0.0107422	Ortholog(s) have spermine synthase activity and role in pantothenate biosynthetic process, spermine biosynthetic process
orf19.6166	C3_00890C	orf19.6166	CAL0000176683	1.65649	0.728128	0.00949002	Ortholog of <i>C. dubliniensis CD36</i> : Cd36_80810, <i>C. parapsilosis CDC317</i> : CPAR2_101800, <i>C. auris B8441</i> : B9J08_002362 and <i>Candida tenuis NRRL Y-1498</i> : CANTEDRAFT_103482
orf19.5516	C6_02470W	orf19.5516	CAL0000185251	1.65516	0.72697	0.0464886	Ortholog(s) have role in SRP-dependent cotranslational protein targeting to membrane and signal recognition particle, endoplasmic reticulum targeting localization
orf19.6065	C1_00420W	orf19.6065	CAL0000182735	1.65504	0.726867	0.0404853	RNA polymerase II holoenzyme/mediator subunit; regulated by Mig1, Tup1; amphotericin B, caspofungin repressed; protein present in exponential and stationary growth phase yeast; Hap43-repressed; Spider biofilm repressed
LMO1	C7_03080W	orf19.5147	CAL0000191537	1.65194	0.72416	0.0157048	Protein involved together with Dck1p and Rac1p in invasive filamentous growth and cell wall integrity; acts upstream of MAP kinase Cek1p; has similarity to human ELMO1
orf19.688	C6_01980C	orf19.688	CAL0000201449	1.64912	0.721696	0.0147034	Mitochondrial ribosomal protein of the small subunit; S. cerevisiae ortholog is essential for viability; Spider biofilm repressed
HRQ2	C4_03820C	orf19.5037	CAL0000183083	1.64812	0.720824	0.0423292	Protein of unknown function; mutants are viable; rat catheter and Spider biofilm induced
DBF4	C7_02950C	orf19.5166	CAL0000174858	1.64419	0.717373	0.0488071	Regulatory subunit of Cdc7p-Dbf4p protein kinase complex that acts as negative regulator of hyphal development; cell-cycle regulated periodic mRNA expression; S. cerevisiae ortholog is not cell-cycle regulated
APM4	C2_07880W	orf19.2194	CAL0000182232	1.64418	0.717367	0.0275097	Cargo-binding subunit of the clathrin associated protein complex (AP-2), involved in endocytosis; regulates polarized growth through endocytic recycling of chitin synthase Chs3p
ERG4	C3_00760W	orf19.5379	CAL0000199354	1.63944	0.713204	0.0120793	Protein similar to sterol C-24 reductase; shows Mob2p-dependent hyphal regulation; fluconazole-induced; caspofungin repressed; rat catheter biofilm repressed
KIP3	C3_05720C	orf19.7353	CAL0000180294	1.63932	0.713095	0.0272216	Kinesin, dual-activity motor that slides on microtubules and depolymerizes microtubule plus-ends, involved in mitotic spindle organization
orf19.6554	C7_01700W	orf19.6554	CAL0000179241	1.63857	0.712434	0.00023967	Regulator of calcineurin; regulated by calcineurin-Crz1 pathway; feedback regulator of calcineurin-dependent signaling; Hap43-repressed; induced by ketoconazole, hypoxia, during growth in the mouse cecum; Spider biofilm induced
orf19.5282	C1_11850W	orf19.5282	CAL0000198771	1.63645	0.710571	0.00193186	Protein of unknown function; Hap43-repressed gene; mRNA binds to She3; repressed in hyphae; Efg1 and Efh1 regulated; 5'-UTR intron; induced by Mnl1 under weak acid stress; rat catheter biofilm induced
NGS1	CR_00190W	orf19.7516	CAL0000182028	1.63506	0.709346	0.0103665	N-acetyltransferase related to Gcn5p, acts as N-acetylglucosamine (GlcNAc) sensor required for GlcNAc-induced histone acetylation at promoters of GlcNAc-inducible genes and activation of their transcription by Rep1p; Hap43-induced gene
orf19.2019	C2_01030W	orf19.2019	CAL0000192561	1.6345	0.708853	0.00594699	Ortholog(s) have structural constituent of ribosome activity, role in mitochondrial translation and mitochondrial large ribosomal subunit localization
FUR4	C3_03610W	orf19.360	CAL0000190571	1.63156	0.706251	0.0238846	Putative uracil permease
GAP2	C3_05580C	orf19.6993	CAL0000177766	1.62773	0.702861	0.0205068	General broad specificity amino acid permease; ketoconazole, flucytosine repressed; Ssy1-dependent histidine induction; regulated by Nrg1, Tup1; colony morphology-related gene regulation by Ssn6; Spider and flow model biofilm induced
YRB1	CR_00580W	orf19.7477	CAL0000185845	1.6276	0.702743	0.0402389	Functional homolog of S. cerevisiae Yrb1p; regulates Gsp1 GTPase activity and thereby affects nucleocytoplasmic transport and cytoskeletal dynamics; transcript is not regulated by white-opaque switch or by dimorphic transition
orf19.4575	C4_02160C	orf19.4575	CAL0000200423	1.62711	0.702311	0.00640435	Ortholog(s) have role in mitochondrion organization, phospholipid homeostasis and mitochondrial inner membrane, mitochondrial inner-outer membrane contact site localization
orf19.6518	C7_02010C	orf19.6518	CAL0000195155	1.62648	0.701752	0.00984971	Predicted aldehyde dehydrogenase [NAD(P)+]; Spider biofilm induced
CAB3	CR_00980C	orf19.3260	CAL0000174890	1.6234	0.699017	0.00319908	Putative phosphopantothenoylcysteine decarboxylase, binds to protein phosphatase Ppz1p and regulates its activity
DAL9	C3_03640W	orf19.6956	CAL0000198232	1.62319	0.698829	0.000854466	Putative allantoate permease; fungal-specific (no human or murine homolog)
orf19.6580	C7_01490W	orf19.6580	CAL0000195416	1.62288	0.698561	0.00282356	Protein of unknown function; Spider biofilm induced
SSA2	C1_04300C	orf19.1065	CAL0000184853	1.6222	0.697948	0.0255208	HSP70 family chaperone; cell wall fractions; antigenic; beta-defensin peptides impport; ATPase domain binds histatin 5; at hyphal surface, not yeast; farnesol-repressed in biofilm; flow model, Spider biofilm repressed; caspofungin repressed
orf19.2398	CR_03250C	orf19.2398	CAL0000185164	1.62114	0.697011	0.0140665	Protein of unknown function; Hap43-repressed; transcript increased in azole-resistant strain overexpressing CDR1 and CDR2; possibly regulated by Tac1; induced by Mnl1 in weak acid stress; flow model biofilm induced; Spider biofilm induced
FET3	C6_00460C	orf19.4213	CAL0000183587	1.61995	0.695947	0.0477899	Multicopper oxidase; required for growth in low iron and prostaglandin E2 synthesis
GYP7	C7_03490W	orf19.6706	CAL0000185635	1.6198	0.695819	0.000405016	Protein similar to S. cerevisiae Gyp7p (GTPase-activating protein for Ypt1p); caspofungin-induced
DBP5	C3_01860C	orf19.1661	CAL0000188126	1.6188	0.694927	0.0263941	Ortholog(s) have ATP-dependent activity, acting on RNA, RNA helicase activity, inositol hexakisphosphate binding activity
SFL2	C5_04830W	orf19.3969	CAL0000195882	1.61763	0.693878	0.0321496	Transcription factor involved in regulation of morphogenesis; regulates transcription in response to carbon dioxide levels; required for filamentous growth, for virulence in RHE model but not in mice; Spider biofilm induced
ENA2	C1_00390W	orf19.6070	CAL0000188030	1.61675	0.6931	0.0140665	Putative sodium transporter; induced by ciclopirox olamine; alkaline induced by Rim101; repressed by high-level peroxide stress; induced in oral candidiasis clinical isolates; possibly essential gene; rat catheter and Spider biofilm induced
HAT1	C1_04670W	orf19.779	CAL0000199484	1.61162	0.688516	0.000171402	Hat1-Hat2 histone acetyltransferase complex subunit; involved in DNA damage repair and morphogenesis; mutations cause constitutive pseudohyphal growth, white to opaque switch, caspofungin sensitivity; rat catheter, Spider biofilm repressed
orf19.1434	C2_08380C	orf19.1434	CAL0000188846	1.61012	0.687166	0.00753306	Ortholog(s) have DNA polymerase binding, protein kinase activator activity, signaling adaptor activity
orf19.1307	C4_03710C	orf19.1307	CAL0000179831	1.60972	0.686813	0.0190872	Predicted membrane protein; rat catheter biofilm induced
SRG1	C5_02380W	orf19.4246	CAL0000194450	1.60744	0.684761	0.0404853	Phosphatase involved in stress response; Tn mutation affects filamentation; Hog1-repressed; colony morphology-related gene regulation by Ssn6p; induced during cell wall regeneration
TPK1	C1_10220C	orf19.4892	CAL0000200060	1.60659	0.684005	0.0380293	cAMP-dependent protein kinase (PKA) catalytic subunit; isoform of Tpk2; involved in regulation of filamentation, phenotypic switching and mating; WT nuclear localization requires Bcy1; produced during stationary, not exponential growth
orf19.3438	C6_01460C	orf19.3438	CAL0000177221	1.60497	0.682542	0.00743897	Ortholog(s) have protein-folding chaperone binding activity and role in protein folding in endoplasmic reticulum, response to unfolded protein, ubiquitin-dependent ERAD pathway
RBK1	C1_12780W	orf19.6344	CAL0000181468	1.60318	0.680937	0.0495224	Putative ribokinase with a likely role in D-ribose catabolism; regulated by the transcription factor Zcf13p; null mutant is defective in eliciting alpha-toxin from <i>S. aureus</i> during coinfection
ASR3	C2_03790C	orf19.842	CAL0000191751	1.60292	0.680704	0.0128628	Adenylyl cyclase and stress responsive protein; induced in cyr1 or ras1 mutant; Spider biofilm induced
orf19.841	C2_03800C	orf19.841	CAL0000186827	1.59892	0.6771	0.0130411	Ortholog(s) have SNARE binding activity, role in Golgi vesicle docking, Golgi vesicle transport and Golgi membrane localization
ABG1	C2_09390W	orf19.1597	CAL0000185787	1.59877	0.676958	0.00293048	Vacuolar membrane protein; depletion causes abnormal vacuolar morphology, cell separation defect, sensitivity to cell wall stress, increased hyphal branching; essential, no mammalian homolog; Cyr1-regulated; rat catheter biofilm repressed
SFC1	C5_04440C	orf19.3931	CAL0000176032	1.59868	0.676885	0.0122001	Putative succinate-fumarate transporter; involved in repression of growth on sorbose; alkaline induced; rat catheter biofilm induced; Spider biofilm induced
orf19.7077	C7_00430W	orf19.7077	CAL0000183819	1.59717	0.67552	0.00109691	Putative ferric reductase; induced by Mac1 under copper starvation; Plc1-regulated; Rim101-repressed
LAB5	C4_02290W	orf19.2774	CAL0000198437	1.59595	0.67442	0.0267624	Ortholog(s) have role in protein lipoylation
orf19.4382	CR_03600C	orf19.4382	CAL0000177111	1.5947	0.673282	0.00853044	Ortholog(s) have role in retrograde vesicle-mediated transport, Golgi to endoplasmic reticulum and COPI vesicle coat localization
MLS1	C1_09690W	orf19.4833	CAL0000178842	1.59386	0.672523	0.000405016	Malate synthase; glyoxylate cycle enzyme; no mammalian homolog; regulated upon white-opaque switch; phagocytosis, strong oxidative stress induced; stationary phase enriched; flow model biofilm repressed; rat catheter, Spider biofilm induced
ISN1	C1_01650W	orf19.3355	CAL0000179159	1.58805	0.667259	0.00590016	Putative inosine 5'-monophosphate 5'-nucleotidase; fungal-specific (no human or murine homolog)
OPI3	C3_06570C	orf19.7446	CAL0000189933	1.58571	0.665128	0.019211	Phosphatidylethanolamine N-methyltransferase; acts in phosphatidylcholine biosynthesis; downregulation correlates with clinical development of fluconazole resistance; amphotericin B, caspofungin repressed; Hap43-induced
orf19.3456	C6_02160W	orf19.3456	CAL0000180548	1.58039	0.660282	0.0197829	Protein with a predicted serine/threonine kinase and tyrosine kinase domain; possibly an essential gene, disruptants not obtained by UAU1 method
PRE7	C4_02470C	orf19.2755	CAL0000182371	1.57988	0.659811	0.00378864	Subunit of the 20S core particle of the proteasome
orf19.1392	C2_09620W	orf19.1392	CAL0000180758	1.57821	0.658293	0.0169926	Ortholog(s) have protein disulfide isomerase activity, protein-disulfide reductase (glutathione) activity, unfolded protein binding activity and role in protein retention in ER lumen, ubiquitin-dependent ERAD pathway
PGA14	C5_00270W	orf19.968	CAL0000177457	1.57756	0.657697	0.00353796	Putative GPI-anchored protein; induced during cell wall regeneration; regulated by Ssn6p
MCM6	CR_02110W	orf19.2611	CAL0000192979	1.57681	0.65701	0.00197709	Putative MCM DNA replication initiation complex component; mRNA expression peak at cell-cycle M/G1 phase; regulated by tyrosol and cell density; repressed by alpha pheromone in SpiderM medium; Hap43-induced gene
ADR1	C4_02500C	orf19.2752	CAL0000189036	1.57572	0.656011	0.0176707	C2H2 transcription factor; activates genes involved in ergosterol biosynthesis, unlike the S. cerevisiae ortholog which acts in fatty acid metabolism; activation of the protein increases resistance to azoles
orf19.972	C5_00230C	orf19.972	CAL0000188512	1.57463	0.655014	0.0245145	Ortholog(s) have 5'-flap endonuclease activity, role in DNA-templated DNA replication and Slx1-Slx4 complex localization
HAL9	C5_01830C	orf19.3190	CAL0000182921	1.57221	0.652793	0.00230598	Putative Zn(II)2Cys6 transcription factor; gene in zinc cluster region of Chr. 5; induced by Mnl1 in weak acid; similar to S. cerevisiae Hal9, a putative transcription factor involved in salt tolerance
MIG1	C5_02940C	orf19.4318	CAL0000184758	1.57044	0.651168	0.0442979	C2H2 transcription factor; repressor; regulates genes for carbon source utilization; Tup1-dependent and independent functions; hyphal, Hap43 and caspofungin repressed; Spider and flow model biofilm induced
orf19.4014	C5_05210W	orf19.4014	CAL0000198570	1.56477	0.645948	0.0202386	Planktonic growth-induced gene
orf19.6586	C7_01430C	orf19.6586	CAL0000185286	1.56303	0.644348	0.0336669	Protein of unknown function; transcript induced by benomyl or in azole-resistant strain overexpressing MDR1; Ssn6 colony morphology-related regulation; induced by NO; Hap43-repressed; rat catheter and flow model biofilm induced
orf19.5431	C3_00360W	orf19.5431	CAL0000177328	1.56213	0.643519	0.0169077	Protein of unknown function; Hap43-repressed; Spider biofilm induced
NUF2	C5_01280C	orf19.1941	CAL0000176285	1.55831	0.639981	0.0411554	Kinetochore component; amount of Nuf2p and Mtw1p protein detected at each centromere is consistent with a single kinetochore microtubule attachment site
orf19.4390	CR_03470W	orf19.4390	CAL0000199054	1.5576	0.639326	0.00951148	Protein of unknown function; repressed by alpha pheromone in SpiderM medium; transcript induced by Mnl1 under weak acid stress
CEX1	CR_02250C	orf19.3744	CAL0000185170	1.5558	0.637661	0.0264227	Ortholog(s) have tRNA binding activity, role in retrograde vesicle-mediated transport, Golgi to endoplasmic reticulum, tRNA export from nucleus and cytoplasm, nuclear pore localization
CAM1	C3_06010W	orf19.7382	CAL0000179576	1.55034	0.632585	0.0150229	Putative translation elongation factor eEF1 gamma; protein level decreased in stationary phase cultures; Spider biofilm repressed
CYK3	C1_06690W	orf19.6242	CAL0000179389	1.54778	0.630197	0.0227848	Essential protein involved in cytokinesis; contains an SH3 domain
orf19.5125	C7_03280C	orf19.5125	CAL0000191424	1.54777	0.630191	0.0403805	Protein of unknown function; induced by ketoconazole; Spider, F-12/CO2 and flow model biofilm induced
YIM1	C2_03750W	orf19.847	CAL0000180178	1.54663	0.629129	0.0046944	Protein similar to protease of mitochondrial inner membrane; increased transcription is observed upon benomyl treatment; macrophage-downregulated gene
BEM2	C7_01550W	orf19.6573	CAL0000181133	1.54585	0.628403	0.0313583	Putative Rho1p GTPase activating protein (GAP); serum-induced transcript; Spider biofilm induced; flow model biofilm repressed
TIP1	C5_04660C	orf19.3951	CAL0000200757	1.54377	0.62646	0.00478804	Protein with a predicted role in biogenesis of ER-derived COPII transport vesicles; mutation confers hypersensitivity to toxic ergosterol analog
RBD1	C1_12290C	orf19.5234	CAL0000197514	1.54292	0.625662	0.0460266	Rhomboid-like protein; similar to putative intramembrane serine proteases; role in filamentous growth; Gcn4-regulated; caspofungin repressed; Spider biofilm induced
orf19.3264.1	CR_00910W	orf19.3264.1	CAL0000178792	1.53983	0.622773	0.0351648	Protein of unknown function; Spider biofilm repressed
HSP70	C1_13480W	orf19.4980	CAL0000184706	1.53547	0.61868	0.0258945	Putative hsp70 chaperone; role in entry into host cells; heat-shock, amphotericin B, cadmium, ketoconazole-induced; surface localized in yeast and hyphae; antigenic in host; farnesol-downregulated in biofilm; Spider biofilm induced
YCP4	CR_05380C	orf19.5286	CAL0000193139	1.53478	0.618033	0.0256599	Flavodoxin-like protein involved in oxidative stress protection and virulence; flow model, rat catheter and Spider biofilm repressed
CWC25	C5_04080C	orf19.1281	CAL0000183063	1.53463	0.617892	0.000400568	Putative splicing factor required for the first step of pre-mRNA splicing; Spider biofilm induced; repression leads to decreased filamentation, possibly due to altered intron retention
PEX3	C1_07420C	orf19.4426	CAL0000196480	1.5337	0.617013	0.0303402	Putative peroxisomal protein involved in targeting proteins into peroxisomes; possibly an essential gene, disruptants not obtained by UAU1 method
orf19.7079	C7_00410C	orf19.7079	CAL0000177839	1.53353	0.61686	0.00393533	Ortholog(s) have guanyl-nucleotide exchange factor activity, role in axial cellular bud site selection, cytogamy and cellular bud neck, cellular bud neck contractile ring localization
orf19.5426	C3_00400C	orf19.5426	CAL0000188088	1.53254	0.615926	0.00234696	Putative patatin-like phospholipase; macrophage-regulated gene; fungal-specific (no human or murine homolog)
MNN47	C1_09130W	orf19.4771	CAL0000176316	1.53239	0.615787	0.0192848	Protein of unknown function; Spider biofilm induced
OPI1	C2_02250C	orf19.1543	CAL0000184732	1.53014	0.613662	0.0169834	Leucine zipper transcription factor; involved in regulation of filamentous growth; has putative Opi1-Sin3 interaction domain; interacts with ScSin3, but not CaSin3
GAL102	C1_02170C	orf19.3674	CAL0000194591	1.5292	0.61278	0.0477775	UDP-glucose 4,6-dehydratase; role in mannosylation of cell wall proteins; mutation confers hypersensitivity to toxic ergosterol analog; overlaps orf19.3673; Spider biofilm induced
LAP3	CR_04480C	orf19.539	CAL0000187653	1.52855	0.612162	0.0110567	Putative aminopeptidase; positively regulated by Sfu1; clade-associated gene expression; virulence-group-correlated expression; induced by alpha pheromone in SpiderM medium; Hap43-induced; Spider and flow model biofilm induced
BMT3	CR_00740C	orf19.3282	CAL0000192226	1.5283	0.611924	0.0096025	Beta-mannosyltransferase; adds 2nd beta-mannose to the acid-stable fraction of cell wall phosphopeptidomannan, elongation of beta-mannose chains on the phosphopeptidomannan acid-labile fraction; Hap43-induced; Spider biofilm induced
orf19.1461	C2_01540W	orf19.1461	CAL0000190647	1.52826	0.61189	0.00209922	S. pombe ortholog SPCC576.01c is a predicted sulfonate dioxygenase; possibly transcriptionally regulated upon hyphal formation; Spider biofilm induced
VAN1	C3_07500W	orf19.6738	CAL0000185280	1.52641	0.610143	0.0113682	Member of Mnn9 family of mannosyltransferases; ortholog of S. cerevisiae Van1p; fungal-specific (no human or murine homolog)
TIP20	C5_05110C	orf19.4003	CAL0000174944	1.52176	0.60574	0.0407594	Protein interacting with Sec20p, possibly involved in retrograde transport between the Golgi and the endoplasmic reticulum; similar to S. cerevisiae Tip20p
AGE1	C1_03480C	orf19.3050	CAL0000187329	1.52157	0.605565	0.0112238	Putative GTPase activator; induced in low iron; rat catheter biofilm repressed
HAC1	C1_06130C	orf19.2432	CAL0000199458	1.51619	0.60045	0.0215683	bZIP transcription factor; role in unfolded protein response and control of morphology; transcript undergoes atypical splicing at C terminus under ER stress; induced during mating and by caspofungin; mRNA binds She3; Spider biofilm induced
orf19.5834	C2_02720W	orf19.5834	CAL0000186626	1.51617	0.600434	0.00191971	Ortholog(s) have nuclear import signal receptor activity, role in mRNA export from nucleus, protein import into nucleus and cytoplasm, nucleus localization
orf19.5129	C7_03260C	orf19.5129	CAL0000198382	1.51607	0.600341	0.0230562	Ortholog of <i>C. dubliniensis CD36</i> : Cd36_72910, <i>C. parapsilosis CDC317</i> : CPAR2_704100, <i>C. auris B8441</i> : B9J08_002713 and <i>Candida tenuis NRRL Y-1498</i> : CANTEDRAFT_113193
PRP42	CR_03750C	orf19.4374	CAL0000176091	1.51549	0.599784	0.0430219	Putative component of the U1 snRNP; involved in splicing; appears to be essential in a repressible expression assay; repression leads to decreased filamentation, possibly due to altered intron retention
MNN23	C1_10070C	orf19.4874	CAL0000193748	1.51008	0.594627	0.0240985	Alpha-1,2-mannosyltransferase; mutants hypersensitive to toxic ergosterol analog, amphotericin B, calcofluor white, growth at 42 degrees and have decreased cell wall mannan; flow model biofilm induced
orf19.5527	C6_02580W	orf19.5527	CAL0000199590	1.50986	0.594418	0.0374679	Protein with a predicted role in 5.8S rRNA processing; flow model biofilm induced
orf19.3615	C2_08620W	orf19.3615	CAL0000175986	1.50902	0.593616	0.0150378	Protein of unknown function; induced in core caspofungin response; expression upregulated in an ssr1 null mutant; induced by nitric oxide independent of Yhb1p
CPY1	C7_03360W	orf19.1339	CAL0000177922	1.50874	0.593341	0.0100022	Carboxypeptidase Y; transcript regulated at yeast-hypha transition or macrophage response; induced human neutrophils; regulated by Gcn2 and Gcn4; putative N-glycosylation
VTC4	C4_03360C	orf19.3363	CAL0000190595	1.50474	0.589517	0.00548809	Putative polyphosphate synthetase; decreased expression in hyphae compared to yeast-form cells; fungal-specific (no human or murine homolog); virulence-group-correlated expression
orf19.3714	CR_07850W	orf19.3714	CAL0000200731	1.50198	0.586864	0.00943262	Has domain(s) with predicted role in canonical NF-kappaB signal transduction
DOWNREGULATION
CYM1	C3_06230W	orf19.7410	CAL0000201699	0.666603	-0.5851	0.035464	Putative metalloprotease of the mitochondrial intermembrane space; rat catheter biofilm induced
orf19.6062	C1_00460W	orf19.6062	CAL0000176138	0.666437	-0.585459	0.0162446	Putative TIM23 translocase complex subunit; membrane-localized; Hap43-repressed
RTG3	C1_10990C	orf19.2315	CAL0000194052	0.665614	-0.587242	0.00296581	Transcription factor with bZIP motif involved in regulation of galactose catabolism genes; performs role analogous to Gal4p in S. cerevisiae; regulates carbon source-dependent stress response; regulates sphingolipid homeostasis
RPL37B	C1_11360W	orf19.667.1	CAL0000198698	0.664982	-0.588613	0.0360925	Ribosomal protein L37; Hap43-induced; Spider biofilm repressed
DJP1	C1_10480W	orf19.991	CAL0000189099	0.664419	-0.589835	0.0256974	Similar to bacterial DnaJ; reported to have a role in peroxisome biogenesis; induced in low iron and upon adherence to polystyrene
SFI1	C7_02980C	orf19.5163	CAL0000182621	0.664371	-0.589939	0.0457038	Putative centrin-binding protein; predicted role in spindle pole body duplication; induced by alpha pheromone in SpiderM medium; essential for growth
FAB1	C2_01990C	orf19.1513	CAL0000182478	0.663967	-0.590817	0.0255208	Phosphatidylinositol 3-phosphate 5-kinase; required for hyphal growth on solid media, and for wild-type vacuolar morphology and acidification; not required for wild-type virulence in mouse systemic infection or for adherence to HeLa cells
orf19.6271	C1_06400C	orf19.6271	CAL0000199872	0.663789	-0.591204	0.0120657	Ortholog(s) have role in mRNA splicing, via spliceosome and euchromatin localization
TOP2	C4_06600W	orf19.2873	CAL0000175071	0.66346	-0.591918	0.0144096	DNA topoisomerase II; catalyzes ATP-dependent DNA relaxation and decatenation in vitro; Y842 predicted to be catalytic; functional homolog of S. cerevisiae Top2p; sensitive to amsacrine or doxorubicin; farnesol-upregulated in biofilm
orf19.2042	C2_00820W	orf19.2042	CAL0000188182	0.663447	-0.591947	0.0443463	Ortholog(s) have role in mitochondrial tRNA wobble uridine modification and mitochondrial inner membrane localization
MET2	CR_02170W	orf19.2618	CAL0000174790	0.663296	-0.592274	0.000852232	Homoserine acetyltransferase; Hap43p-, Gcn4p-regulated; macrophage/pseudohyphal-repressed; not highly biofilm induced, in contrast to many sulfur amino acid metabolic genes; no human or murine homolog; virulence-group-correlated expression
RPO26	C5_03360W	orf19.2643	CAL0000199338	0.663194	-0.592497	0.033211	Putative RNA polymerase subunit; heterozygous null mutant exhibits resistance to parnafungin in the C. albicans fitness test
orf19.6639	CR_05730C	orf19.6639	CAL0000178303	0.662073	-0.594938	0.00930662	Ortholog of S. cerevisiae Mdm36; mitochondrial distribution and morphology protein; Hap43-repressed gene
orf19.7444	C3_06550C	orf19.7444	CAL0000188264	0.661803	-0.595526	0.0389001	Ortholog(s) have transcription factor TFIIH holo complex localization
orf19.529	CR_04390C	orf19.529	CAL0000180642	0.660897	-0.597503	0.0125916	Ortholog of <i>C. dubliniensis CD36</i> : Cd36_29750, <i>C. parapsilosis CDC317</i> : CPAR2_205260, <i>C. auris B8441</i> : B9J08_005543 and <i>Candida tenuis NRRL Y-1498</i> : CANTEDRAFT_91782
ZPR1	C1_01110C	orf19.3300	CAL0000194324	0.660643	-0.598058	0.00162252	Protein with putative zinc finger; regulated by Gcn4p; repressed in response to amino acid starvation (3-aminotriazole treatment); upregulation correlates with clinical development of fluconazole resistance
CDC23	CR_08630W	orf19.6437	CAL0000200782	0.660391	-0.598609	0.0283278	Similar to anaphase-promoting complex component; possibly transcriptionally regulated by Tac1p
orf19.3583	C2_05530C	orf19.3583	CAL0000194505	0.659156	-0.601308	0.00156861	Ortholog(s) have role in protein export from nucleus, ribosomal small subunit export from nucleus and cytosol, nucleus localization
MAK21	C3_04560W	orf19.5912	CAL0000182474	0.659124	-0.601378	0.0410504	Putative 66S pre-ribosomal particle subunit; mutation confers hypersensitivity to tubercidin (7-deazaadenosine)
ELP3	C3_06060W	orf19.7387	CAL0000193262	0.659117	-0.601393	0.0285938	Predicted histone acetyltransferase; role in regulation of transcription, tRNA wobble uridine modification; Spider biofilm induced
DQD1	C2_07260C	orf19.2283	CAL0000191356	0.658545	-0.602646	0.0045648	Putative 3-dehydroquinate dehydratase; ketoconazole-repressed; protein abundance downregulated by macrophages; flow model biofilm induced
orf19.6135	CR_07340C	orf19.6135	CAL0000200205	0.658254	-0.603283	0.0272843	Ortholog of <i>C. dubliniensis CD36</i> : Cd36_32970, <i>C. parapsilosis CDC317</i> : CPAR2_701710, <i>C. auris B8441</i> : B9J08_000571 and <i>Candida tenuis NRRL Y-1498</i> : CANTEDRAFT_106599
PBP2	C6_03940C	orf19.5771	CAL0000187269	0.656716	-0.606658	0.0018943	Putative RNA binding protein; transcript regulated by Nrg1, Mig1, and Tup1
orf19.4622	C4_01720C	orf19.4622	CAL0000185361	0.655881	-0.608493	0.00151901	Ortholog(s) have transcription factor TFIIH holo complex binding activity
orf19.1249	C4_05640C	orf19.1249	CAL0000175514	0.651368	-0.618456	0.0366899	Ortholog(s) have 1-(5-phosphoribosyl)-5-[(5-phosphoribosylamino)methylideneamino]imidazole-4-carboxamide isomerase activity and role in histidine biosynthetic process
orf19.7110	C7_00130W	orf19.7110	CAL0000189908	0.650353	-0.620705	0.0150029	Ortholog(s) have tRNA-specific adenosine-37 deaminase activity and role in tRNA modification
TUB1	CR_09120C	orf19.7308	CAL0000195890	0.650348	-0.620716	0.000425251	Alpha-tubulin; gene has intron; complements cold-sensitivity of S. cerevisiae tub1 mutant; C. albicans has single alpha-tubulin gene, whereas S. cerevisiae has two (TUB1, TUB3); farnesol-upregulated in biofilm; sumoylation target
ERG27	CR_01140C	orf19.3240	CAL0000174882	0.650204	-0.621036	0.043902	3-Keto sterol reductase of ergosterol biosynthesis; acts in C-4 sterol demethylation with Erg25p and Erg26p; possible drug target, essential for viability; functional homolog of S. cerevisiae Erg27p
SPT20	C1_05430W	orf19.422	CAL0000196043	0.650079	-0.621312	0.0321496	Putative transcription factor; downregulated upon adherence to polystyrene; flucytosine repressed
CCT2	C2_09520C	orf19.1402	CAL0000197460	0.649804	-0.621923	0.00199118	Chaperonin of the cytosolic TCP1 ring complex; protein present in exponential and stationary-phase yeast cells, but higher amounts in stationary phase; GlcNAc-induced protein
RPT2	C3_00290W	orf19.5440	CAL0000181835	0.649259	-0.623134	0.0012162	Putative ATPase of the 19S regulatory particle of the 26S proteasome; oxidative stress-induced via Cap1; Spider biofilm repressed
orf19.520	CR_04330W	orf19.520	CAL0000177223	0.648153	-0.625594	0.0372104	Ortholog of <i>C. dubliniensis CD36</i> : Cd36_29660, <i>C. parapsilosis CDC317</i> : CPAR2_205200, <i>C. auris B8441</i> : B9J08_005479 and <i>Candida tenuis NRRL Y-1498</i> : CANTEDRAFT_96118
orf19.1654	C3_01940C	orf19.1654	CAL0000190135	0.647515	-0.627014	0.00560175	Predicted membrane protein; induced by prostaglandins
orf19.5710	C6_03460W	orf19.5710	CAL0000184906	0.647219	-0.627674	0.0376308	Nucleoporin component of central core of the nuclear pore complex; mRNA binds She3
EIF4E	CR_10490W	orf19.7626	CAL0000195194	0.646997	-0.628169	0.00126962	Translation initiation factor eIF4E; genes encoding ribosomal subunits, translation factors, tRNA synthetases downregulated by phagocytosis by macrophage; alternatively spliced intron in 5' UTR; protein levels decrease in stationary phase
SSC1	C2_07380W	orf19.1896	CAL0000178007	0.646202	-0.629943	0.0327917	Heat shock protein; at yeast-form cell surface, not hyphae; antigenic; Gcn4-regulated; induced by amino acid starvation (3-AT) or by adherence to polystyrene; macrophage-repressed; sumoylation target; possibly essential
PCL7	C1_06850W	orf19.6225	CAL0000179255	0.646188	-0.629975	0.0150378	Putative cyclin-like protein; possible Pho85 cyclin; hyphal repressed; induced by Mnl1 under weak acid stress
RIB2	C5_01940W	orf19.3177	CAL0000193029	0.646107	-0.630154	0.00517321	Ortholog(s) have 2,5-diamino-6-ribitylamino-4(3H)-pyrimidinone 5'-phosphate deaminase activity, pseudouridine synthase activity and role in riboflavin biosynthetic process, tRNA pseudouridine synthesis
orf19.1267	C4_05810W	orf19.1267	CAL0000192614	0.646095	-0.630182	0.0404453	Ortholog(s) have cytosol, plasma membrane localization
DIP5	C1_02530C	orf19.2942	CAL0000194693	0.645824	-0.630787	0.00685191	Dicarboxylic amino acid permease; mutation confers hypersensitivity to toxic ergosterol analog; induced upon phagocytosis by macrophage; Gcn4-regulated; upregulated by Rim101 at pH 8; rat catheter and Spider biofilm induced
orf19.7433	C3_06440W	orf19.7433	CAL0000196266	0.645281	-0.632001	0.0305197	Ortholog(s) have structural constituent of nuclear pore activity
NCE4	C2_10450W	orf19.5320	CAL0000177597	0.644114	-0.634612	0.0256797	Putative RecQ-mediated genome instability protein; Hap43-repressed gene; periodic mRNA expression, peak at cell-cycle G2/M phase; flow model biofilm induced
DAC1	C6_04600W	orf19.2157	CAL0000190825	0.643963	-0.634951	0.0345439	N-acetylglucosamine-6-phosphate (GlcNAcP) deacetylase; N-acetylglucosamine utilization; required for wild-type hyphal growth and virulence in mouse systemic infection; gene and protein are GlcNAc-induced; Spider biofilm induced
orf19.3991	C5_05000C	orf19.3991	CAL0000186337	0.643439	-0.636125	0.0373587	Ortholog(s) have acylglycerol lipase activity, role in cellular lipid metabolic process and cytoplasm, nucleus localization
NIP100	CR_04030W	orf19.486	CAL0000194365	0.64327	-0.636503	0.00654828	p150 subunit of dynactin; required for normal spindle formation and position
RPS15	C3_04670C	orf19.5927	CAL0000179139	0.642782	-0.637598	0.000214889	Putative ribosomal protein; macrophage/pseudohyphal-induced after 16 h; repressed upon phagocytosis by murine macrophage; Spider biofilm repressed
orf19.394	C1_08490W	orf19.394	CAL0000197943	0.642266	-0.638757	0.000852232	Putative kynureninase; predicted role in NAD biosynthesis; Hap43-repressed gene; flow model biofilm induced
orf19.1548	C2_02300W	orf19.1548	CAL0000175942	0.641798	-0.639808	0.0203588	Ortholog(s) have role in mRNA splicing, via spliceosome and U4/U6 x U5 tri-snRNP complex localization
TMA19	CR_00860C	orf19.3268	CAL0000181023	0.64141	-0.640682	0.00594905	Cell wall protein, ortholog of S. cerevisiae Tma19p (Ykl065cp)
GCN20	C1_00480C	orf19.6060	CAL0000181616	0.640941	-0.641737	0.0349395	YEF3-subfamily ABC family protein, predicted not to be a transporter
orf19.4420	C4_06090C	orf19.4420	CAL0000188228	0.640893	-0.641845	0.023732	Predicted component of the core factor rDNA transcription factor complex; required for transcription of 35S rRNA genes by RNA polymerase I in S. cerevisiae; possibly an essential gene, disruptants not obtained by UAU1 method
orf19.4029	C5_05340W	orf19.4029	CAL0000180910	0.64065	-0.642392	0.0153737	Ortholog(s) have unfolded protein binding activity, role in ribosomal large subunit assembly, ribosomal large subunit biogenesis and cytosol localization
orf19.5693	C5_00040C	orf19.5693	CAL0000200941	0.640363	-0.643038	0.0404453	Subunit of the GPI (glycosylphosphatidylinositol):protein transamidase complex; removes the GPI-anchor signal and attaches GPI to proteins in the ER; Spider biofilm repressed
orf19.1890	C2_07410W	orf19.1890	CAL0000179338	0.640307	-0.643165	0.0274356	Ortholog(s) have acylglycerol lipase activity, triglyceride lipase activity and role in medium-chain fatty acid biosynthetic process, triglyceride metabolic process
orf19.6382	CR_08200C	orf19.6382	CAL0000183742	0.64007	-0.643698	0.000468514	Putative MRP/CFTR-subfamily ABC transporter; member of multidrug resistance-associated protein (MRP) subfamily of ABC family; similar to S. cerevisiae Bpt1p
RPS8A	C2_05610C	orf19.6873	CAL0000186765	0.639944	-0.643982	0.000978408	Small 40S ribosomal subunit protein; induced by ciclopirox olamine; repressed upon phagocytosis by murine macrophage; 5'-UTR intron; Hap43-induced; Spider biofilm repressed
orf19.3881	CR_06290C	orf19.3881	CAL0000178213	0.639823	-0.644256	0.0283278	Ortholog of <i>C. dubliniensis CD36</i> : Cd36_31790, <i>C. parapsilosis CDC317</i> : CPAR2_204900, <i>C. auris B8441</i> : B9J08_000806 and <i>Candida tenuis NRRL Y-1498</i> : CANTEDRAFT_136864
SLA1	C2_01640W	orf19.1474	CAL0000198859	0.638947	-0.646231	0.0250105	Protein required for assembly of the cortical actin cytoskeleton; contains three SH3 domains; transcription is regulated by Nrg1 and Mig1; flow model biofilm repressed
HAL21	C6_00970C	orf19.99	CAL0000189152	0.638176	-0.647974	0.0122517	Putative phosphoadenosine-5'-phosphate or 3'-phosphoadenosine 5'-phosphosulfate phosphatase; possible role in sulfur recycling; ortholog of S. cerevisiae Met22; predicted Kex2 substrate; F-12/CO2 biofilm induced
SPT7	CR_09980W	orf19.7572	CAL0000181512	0.638119	-0.648103	0.00449429	Putative SAGA transcriptional regulatory complex subunit; mutation confers hypersensitivity to toxic ergosterol analog, and to amphotericin B
PHR2	C1_00220W	orf19.6081	CAL0000181783	0.636359	-0.652087	0.00328826	Glycosidase; role in vaginal not systemic infection (low pH not neutral); low pH, high iron, fluconazole, Hap43-induced; Rim101-repressed at pH8; rat catheter biofilm induced; Bcr1-repressed in RPMI a/a biofilms
FRP1	C4_00110C	orf19.5634	CAL0000187683	0.634823	-0.655573	0.00646807	Ferric reductase-related protein involved in heme acquisition; alkaline-induced by Rim101; iron-chelation-induced by CCAAT-binding factor; fluconazole-repressed; ciclopirox-, hypoxia-, Hap43-induced
orf19.5368	C2_10850C	orf19.5368	CAL0000178143	0.634485	-0.656343	0.0133735	Ortholog of Vms1; component of a Cdc48-complex involved in protein quality control in S. cerevisiae; Spider biofilm repressed
orf19.4134	C5_01440C	orf19.4134	CAL0000196002	0.634054	-0.657322	0.0131456	Ortholog(s) have palmitoyltransferase activity, role in protein palmitoylation and plasma membrane localization
orf19.2850	CR_02930W	orf19.2850	CAL0000189475	0.634048	-0.657337	0.000615134	Protein of unknown function; induced by nitric oxide independent of Yhb1p
orf19.1519	C2_02040W	orf19.1519	CAL0000193517	0.632794	-0.660192	0.0230688	Protein of unknown function; Hap43-repressed gene
CPR6	CR_10670W	orf19.7654	CAL0000193303	0.632717	-0.660367	0.0010523	Putative peptidyl-prolyl cis-trans isomerase; macrophage/pseudohyphal-repressed; heavy metal (cadmium) stress-induced; heterozygous null mutant displays sensitivity to virgineone; rat catheter biofilm induced
SEC3	C4_06250C	orf19.2911	CAL0000191709	0.632248	-0.661437	0.0002546	Predicted subunit of the exocyst complex, involved in exocytosis; required for hyphal growth after the first septin ring formation; interacts with septins Cdc3p, Cdc10p, and Cdc11p; localizes to a crescent on the surface of the hyphal tip
HMI1	CR_10720W	orf19.7661	CAL0000191199	0.631781	-0.662503	0.00198051	ATP-dependent 3' - 5' helicase involved in maintenance of mitochondrial DNA; ortholog of S. cerevisiae Hmi1; rat catheter biofilm repressed
orf19.3869	CR_06140W	orf19.3869	CAL0000181819	0.631672	-0.662752	0.0365103	Protein of unknown function; regulated by Tsa1, Tsa1B in minimal media at 37 degrees C; shows colony morphology-related gene regulation by Ssn6; Spider biofilm induced
RIM9	C6_00990W	orf19.101	CAL0000199348	0.630864	-0.6646	0.0182705	Protein required for alkaline pH response via the Rim101 signaling pathway; ortholog of S. cerevisiae Rim9 and A. nidulans palI; Spider biofilm induced
orf19.7666	CR_10770W	orf19.7666	CAL0000177995	0.629487	-0.667751	0.00501562	Predicted membrane transporter, member of the anion:cation symporter (ACS) family, major facilitator superfamily (MFS)
AAF1	C3_06470W	orf19.7436	CAL0000196141	0.629462	-0.667809	0.0174524	Possible regulatory protein; possible adhesin-like; Glu-rich domain; production in S. cerevisiae increases endothelial cell adherence and flocculence; flow model biofilm, alkaline or caspofungin induced
orf19.6709	C3_07760C	orf19.6709	CAL0000198949	0.629318	-0.668139	0.00382978	Predicted alpha/beta hydrolase; Spider biofilm induced
TUF1	C1_00590W	orf19.6047	CAL0000198818	0.628988	-0.668896	0.000603202	Translation elongation factor TU; macrophage/pseudohyphal-induced; repressed upon phagocytosis by murine macrophage; levels decrease in stationary phase cells; Spider biofilm repressed
orf19.4744	C1_08860C	orf19.4744	CAL0000182833	0.628954	-0.668973	0.000888051	Putative phosphatidylinositol 3-phosphate (PI3P) phosphatase; repressed by alpha pheromone in SpiderM medium
HOL4	C1_01780C	orf19.4546	CAL0000187281	0.628734	-0.669479	0.0323571	Putative ion transporter; alkaline induced by Rim101; Plc1-regulated; caspofungin repressed; rat catheter and Spider biofilm induced
orf19.2076	C2_00510W	orf19.2076	CAL0000189154	0.628284	-0.67051	0.0325249	Protein of unknown function; S. pombe ortholog SPAC7D4.05 encodes a predicted hydrolase; Hap43-repressed; Spider biofilm induced
BPL1	CR_10620C	orf19.7645	CAL0000192734	0.628261	-0.670565	0.0020342	Biotin protein ligase; catalyzes covalent attachment of biotin to biotin-dependent enzymes including acetyl CoA carboxylase and pyruvate carboxylase; transcription regulated by biotin availability and Vhr1p
orf19.5780	C2_03150C	orf19.5780	CAL0000174472	0.628086	-0.670966	0.00693439	Putative protein of unknown function; Hap43p-repressed gene
orf19.4423	C1_07440W	orf19.4423	CAL0000196864	0.6274	-0.672542	0.000531522	Putative glucosyltransferase; localized to the mitochondrial membrane
orf19.267	C3_02760C	orf19.267	CAL0000201102	0.627237	-0.672917	0.00719839	Protein required for normal filamentous growth; mRNA binds She3
TOK1	C4_00670W	orf19.4175	CAL0000198370	0.626659	-0.674248	0.0359797	Outwardly rectifying, noisily gated potassium channel; modulates sensitivity to human salivary histatin (Hst5); very similar to S. cerevisiae Tok1p; Bcr1-repressed in RPMI a/a biofilms
orf19.7490	CR_00420W	orf19.7490	CAL0000199087	0.626263	-0.67516	0.0304724	Predicted membrane transporter; fucose:proton symporter family member, MFS superfamily; flow model biofilm induced
TCO89	C1_04810W	orf19.761	CAL0000194863	0.625692	-0.676476	0.0310318	Putative homolog of <i>S. cerevisiae</i> Tco89p, which is a component of the TOR C1 complex that is involved in the regulation of growth and cell wall integrity; heterozygous null mutant displays sensitivity to rapamycin
ROM2	C2_03240C	orf19.906	CAL0000177920	0.625437	-0.677064	0.0276151	Putative GDP/GTP exchange factor; possibly an essential gene, disruptants not obtained by UAU1 method; Spider biofilm induced
IST1	C3_00540C	orf19.5409	CAL0000189621	0.624476	-0.679283	0.0115429	Protein with a positive role in the multivesicular body sorting pathway; rat catheter biofilm repressed
orf19.1861	C2_07640W	orf19.1861	CAL0000196693	0.623888	-0.680641	0.00126255	BAR domain-containing protein, forms heterodimer with Rvs162p that binds liposomes in vitro; flow model biofilm induced
BIO32	C2_05360C	orf19.3567	CAL0000182851	0.622625	-0.683566	0.0355341	Putative class III aminotransferase with a predicted role in biotin biosynthesis; Spider biofilm induced
orf19.3037	C1_03370W	orf19.3037	CAL0000195952	0.622524	-0.683799	0.030438	Putative poly(A)-binding protein; regulated by Gcn4p; induced in response to amino acid starvation (3-AT treatment); protein present in exponential and stationary growth phase yeast cultures
orf19.2574	CR_01770C	orf19.2574	CAL0000197802	0.621328	-0.686573	0.0077683	Ortholog(s) have AP-1 adaptor complex binding activity, role in clathrin-coated vesicle cargo loading and membrane localization
orf19.3325	C1_01360C	orf19.3325	CAL0000195378	0.620458	-0.688595	3.48003e-05	Putative glycogen synthesis initiator; regulated by Efg1 and Efh1; Hog1-repressed; colony morphology-related gene regulation by Ssn6; induced by prostaglandins; flow model biofilm induced
ATO2	C3_00930W	orf19.2496	CAL0000190767	0.620152	-0.689307	0.00354092	Putative fungal-specific transmembrane protein; fluconazole repressed, Hap43-repressed; flow model biofilm induced; Spider biofilm induced
orf19.307	C3_03100C	orf19.307	CAL0000198062	0.620071	-0.689495	0.0158228	Ortholog(s) have transcription coactivator activity, transcription coregulator activity, role in chromatin organization, transcription by RNA polymerase II and SAGA complex, SLIK (SAGA-like) complex localization
orf19.998	C1_10540C	orf19.998	CAL0000174884	0.619577	-0.690645	0.00921567	Putative adapter protein; links synaptojanins Inp52 and Inp53 to the cortical actin cytoskeleton in S. cerevisiae; mutants are viable
MAF1	C2_08120W	orf19.2173	CAL0000185920	0.619123	-0.691701	0.00124639	Putative negative regulator of RNA polymerase III; decreased expression in hyphae vs yeast cells; caspofungin repressed; Spider biofilm repressed
HTB1	C3_03900C	orf19.6925	CAL0000196000	0.618021	-0.694273	0.0149677	Histone H2B; induced by adherence to polystyrene; amphotericin B, caspofungin repressed; flucytosine, fluconazole induced; Efg1 regulated; slow growth, increased white-to opaque switch in ectopic expression strains; Spider biofilm repressed
CDL1	C4_05060W	orf19.3773	CAL0000201881	0.617884	-0.694591	0.0167636	Putative RNAse III, ortholog of S. cerevisiae RNT1; merged with orf19.3772 in Assembly 21
orf19.6907	C7_01270C	orf19.6907	CAL0000176214	0.61753	-0.695418	0.0324261	Ortholog(s) have DNA binding activity, role in regulation of DNA damage checkpoint and chromatin, cytoplasm, nuclear periphery localization
TYS1	C4_02980W	orf19.2694	CAL0000188062	0.617077	-0.696479	0.00152952	Putative tRNA-Tyr synthetase; downregulated upon phagocytosis by murine macrophages; stationary phase enriched protein; Spider biofilm repressed
orf19.6667	C5_03560W	orf19.6667	CAL0000179768	0.616879	-0.69694	0.0107422	Predicted histone deacetylase activity; Spider biofilm induced
TRP5	C4_06110C	orf19.4718	CAL0000186632	0.616778	-0.697176	0.00413724	Predicted tryptophan synthase; identified in detergent-resistant membrane fraction (possible lipid raft component); predicted N-terminal acetylation; Gcn4p-regulated; S. cerevisiae ortholog is Gcn4p regulated; upregulated in biofilm;
orf19.5369	C2_10860C	orf19.5369	CAL0000200987	0.616125	-0.698705	8.18543e-05	Uroporphyrinogen decarboxylase; catalyzes the 5th step in the heme biosynthetic pathway; flow model and Spider biofilm repressed
orf19.7109	C7_00140C	orf19.7109	CAL0000185284	0.615966	-0.699078	0.00567538	Ortholog(s) have myosin I binding activity and cytoplasm localization
CMK1	C3_04550C	orf19.5911	CAL0000190479	0.615754	-0.699575	0.00811023	Putative calcium/calmodulin-dependent protein kinase II; expression regulated upon white-opaque switching; biochemically purified Ca2+/CaM-dependent kinase is soluble, cytosolic, monomeric, and serine-autophosphorylated; Hap43p-repressed
YME1	C4_05670W	orf19.1252	CAL0000179642	0.615713	-0.699669	0.000122268	Ortholog(s) have ATP-dependent peptidase activity
orf19.4209	C6_00500C	orf19.4209	CAL0000175918	0.615573	-0.699999	0.023708	Ortholog(s) have NEDD8 activating enzyme activity and role in protein neddylation
orf19.3087.1	C4_07170C	orf19.3087.1	CAL0000194355	0.615429	-0.700336	0.0397594	Ortholog of <i>C. dubliniensis CD36</i> : Cd36_54140, <i>Candida tropicalis NEW ASSEMBLY</i> : CTRG1_CGOB_00095 and <i>Candida albicans WO-1</i> : CAWG_04820
RNH35	C7_01630W	orf19.6562	CAL0000175451	0.614144	-0.703351	0.0311782	Putative ribonuclease H2 catalytic subunit; flucytosine induced; Spider biofilm repressed
orf19.2818	CR_02590C	orf19.2818	CAL0000193710	0.614058	-0.703554	0.0245164	Ortholog(s) have ATP-dependent activity, acting on RNA, second spliceosomal transesterification activity
PSY4	C5_05260W	orf19.4019	CAL0000185442	0.613953	-0.703799	0.00851806	Regulatory subunit of protein phosphatase PP4; required for recovery from filamentation induced by DNA damage; mutants show increased virulence
orf19.4912	C1_10420C	orf19.4912	CAL0000183537	0.613174	-0.70563	0.00165541	Ortholog(s) have ubiquitin protein ligase binding activity and role in positive regulation of receptor internalization, ubiquitin-dependent endocytosis
orf19.3956	C5_04710W	orf19.3956	CAL0000174814	0.612533	-0.707141	0.0441412	Ortholog(s) have glutaminyl-tRNA synthase (glutamine-hydrolyzing) activity and role in endoplasmic reticulum organization, glutaminyl-tRNAGln biosynthesis via transamidation
orf19.7368	C3_05880C	orf19.7368	CAL0000199799	0.612352	-0.707566	0.00598046	Ortholog(s) have mRNA binding, poly(U) RNA binding, ribosome binding activity and role in nuclear-transcribed mRNA catabolic process, nonsense-mediated decay, regulation of mRNA stability, stress granule assembly, translational termination
orf19.4846	C1_09810W	orf19.4846	CAL0000179660	0.610936	-0.710907	0.0356494	GlcNAc-induced protein
IFF9	CR_03880W	orf19.465	CAL0000178960	0.610501	-0.711935	0.0245164	Predicted GPI-linked cell-wall protein; similar to Hyr1; induced in low iron; possibly an essential gene, disruptants not obtained by UAU1 method
YMC1	C1_07200W	orf19.4447	CAL0000175477	0.610339	-0.712318	0.0190872	Putative inner mitochondrial membrane transporter; flucytosine induced; Spider biofilm repressed
orf19.4278	C5_02620C	orf19.4278	CAL0000182589	0.610328	-0.712343	0.0104633	Ortholog(s) have chromatin binding, methylated histone binding activity and role in negative regulation of transcription by RNA polymerase II
QCR6	C3_04080W	orf19.913.2	CAL0000176689	0.609923	-0.7133	0.00789565	Putative subunit 6 of the ubiquinol cytochrome-c reductase complex, a component of the mitochondrial inner membrane electron transport chain; null mutant is viable
MIA40	C1_02880C	orf19.2977	CAL0000191454	0.609498	-0.714306	0.0290094	Predicted component of the mitochondrial intermembrane space import machinery; Hap43p-repressed gene
orf19.2284	C2_07270W	orf19.2284	CAL0000181049	0.609352	-0.714652	0.00357008	Protein with an FMN-binding domain; Hap43-repressed; flow model biofilm induced
MNN2	C1_10720C	orf19.2347	CAL0000190919	0.608636	-0.716348	0.0460266	Alpha-1,2-mannosyltransferase; similar to S. cerevisiae Mnn2; role in cell wall integrity, temperature sensitivity; iron utilization in low iron; Tn mutation affects filamentous growth; filament induced; increased chitin exposes beta-glucan
GCN2	C7_01330C	orf19.6913	CAL0000185174	0.608005	-0.717845	0.0264175	Translation initiation factor 2-alpha (eIF2alpha) kinase; has nonessential role in amino acid starvation response, in contrast to S. cerevisiae homolog; similar to S. cerevisiae Gcn2p
orf19.1565	C2_02420C	orf19.1565	CAL0000188545	0.607577	-0.71886	0.00559678	Protein of unknown function
orf19.6790	C3_07100C	orf19.6790	CAL0000193463	0.607307	-0.719502	0.000154772	Ortholog(s) have mRNA binding activity, role in 3'-UTR-mediated mRNA destabilization, mitochondrion organization and P-body, cytoplasmic stress granule, perinuclear region of cytoplasm localization
orf19.6077	C1_00310W	orf19.6077	CAL0000201857	0.607073	-0.720059	2.17777e-05	Putative protein of unknown function; shows colony morphology-related gene regulation by Ssn6p
ALK2	CR_00210W	orf19.7513	CAL0000182983	0.606807	-0.72069	0.000342167	N-Alkane inducible cytochrome P450
orf19.263.1	C3_02710W	orf19.263.1	CAL0000192736	0.606197	-0.722142	0.00638516	Protein of unknown function; gene has intron; Spider biofilm induced
SOU1	C4_06390W	orf19.2896	CAL0000190633	0.606144	-0.722267	0.00161825	Enzyme involved in utilization of L-sorbose; has sorbitol dehydrogenase, fructose reductase, and sorbose reductase activities; NAD-binding site motif; transcriptional regulation affected by chromosome 5 copy number; Hap43p-induced gene
SET1	C1_00960C	orf19.6009	CAL0000198993	0.605399	-0.724041	0.00749551	Lysine histone methyltransferase; methylates histone H3 K4; regulates of white-opaque switch, epithelial cell adhesion, agar-embedded filamentation, virulence in mice; unique N-terminus immunogenic in human; rat catheter biofilm repressed
orf19.2682	C4_03090W	orf19.2682	CAL0000181129	0.604786	-0.725504	0.00180284	Ortholog(s) have TBP-class protein binding, transcription coregulator activity and role in RNA polymerase II preinitiation complex assembly, transcription initiation at RNA polymerase II promoter
orf19.374	C4_00070C	orf19.374	CAL0000176444	0.604714	-0.725675	0.024383	Ortholog(s) have role in protein transport to vacuole involved in ubiquitin-dependent protein catabolic process via the multivesicular body sorting pathway
TIM17	C2_04680W	orf19.150	CAL0000179179	0.604561	-0.726041	0.0077683	Predicted component of the Translocase of the Inner Mitochondrial membrane (TIM23 complex), involved in protein import into mitochondria
PLD1	C1_11590W	orf19.1161	CAL0000189670	0.604413	-0.726394	0.00121551	Phospholipase D1; required for phosphatidic acid and for most diacylglycerol production; required for wild-type mouse virulence, but not rat oral virulence; mutant defect in hyphal growth on solid substrates; similar to S. cerevisiae Spo14p
MSC7	C2_07600C	orf19.1865	CAL0000189939	0.603907	-0.727601	0.000118174	S. cerevisiae ortholog Mcs7 has a role in reciprocal meiotic recombination; Spider biofilm repressed
GUT2	C4_06760W	orf19.3133	CAL0000181855	0.603386	-0.728848	0.000762567	Glycerol-3-phosphate dehydrogenase; Plc1p-regulated; rat catheter biofilm induced; Spider biofilm induced
SWI1	C4_00300C	orf19.5657	CAL0000188874	0.603339	-0.728959	0.000330423	Protein involved in transcription regulation; ortholog of S. cerevisiae Swi1p, which is a subunit of the SWI/SNF chromatin remodeling complex; interacts with Snf2p; SWI/SNF complex is essential for hyphal growth and virulence
RPL24A	C4_04890C	orf19.3789	CAL0000190222	0.60267	-0.730559	0.000431097	Predicted ribosomal protein; downregulated upon phagocytosis by murine macrophage; intron in 5'-UTR; Hap43-induced; Spider biofilm repressed
orf19.7166	C7_04090C	orf19.7166	CAL0000200522	0.601828	-0.732577	0.0317019	Predicted mitochondrial cardiolipin-specific phospholipase; upregulated in an azole-resistant strain that overexpresses MDR1; induced by Mnl1 under weak acid stress; rat catheter and Spider biofilm induced
RPS25B	C5_03540C	orf19.6663	CAL0000173943	0.601046	-0.734452	5.17949e-06	Ribosomal protein; macrophage/pseudohyphal-induced after 16 h; repressed upon phagocytosis by murine macrophage; transcript positively regulated by Tbf1; 5'-UTR intron; Hap43-induced; Spider biofilm repressed
orf19.5930	C3_04700W	orf19.5930	CAL0000182521	0.600802	-0.735038	0.00454691	Ortholog(s) have structural constituent of nuclear pore activity
orf19.3337	C1_01510W	orf19.3337	CAL0000178375	0.600528	-0.735697	0.0345439	Protein of unknown function; merged with orf19.3338; rat catheter, flow and Spider model biofilm induced; promoter bound by Bcr1, Efg1, Ndt80, and Rob1; orf19.3338 Bcr1-repressed in RPMI a/a biofilms
PRP13	CR_03810W	orf19.4379	CAL0000185129	0.59963	-0.737855	0.00168774	Putative integral inner mitochondrial membrane protein with similarity to exonucleases
orf19.7404	C3_06280W	orf19.7404	CAL0000177340	0.599626	-0.737866	0.00982284	Catabolic L-serine (L-threonine) deaminase;, catalyzes degradation of L-serine and L-threonine; required to use serine or threonine as a sole nitrogen source; Spider biofilm repressed
PGA10	C4_00450C	orf19.5674	CAL0000193946	0.599374	-0.738472	0.000343397	GPI anchored membrane protein; utilization of hemin and hemoglobin for Fe in host; Rim101 at ph8/hypoxia/ketoconazole/ciclopirox/hypha-induced; required for RPMI biofilm formation, Bcr1-induced in a/a biofilm; rat catheter biofilm repressed
EMF1	C6_03200W	orf19.5607	CAL0000188068	0.599048	-0.739257	0.00200742	Essential protein localized to mitochondria; proposed to bind mtDNA and act in regulation of mtDNA abundance
MED4	C2_07500C	orf19.1878	CAL0000181311	0.598833	-0.739775	0.000909986	RNA polymerase II core mediator complex subunit
RPL5	C7_01790C	orf19.6541	CAL0000178607	0.598164	-0.741388	0.00196605	Ribosomal protein; repressed upon phagocytosis by murine macrophages; Hap43-induced; Spider biofilm repressed
AUR1	C5_01240W	orf19.1945	CAL0000178882	0.598104	-0.741533	0.0162646	Inositolphosphorylceramide (IPC) synthase; catalyzes the key step in sphingolipid biosynthesis; antifungal drug target; flow model biofilm induced; Spider biofilm induced
ARO2	CR_07710W	orf19.1986	CAL0000185781	0.597849	-0.742146	0.000534175	Putative chorismate synthase; fungal-specific (no human or murine homolog); protein level decreased in stationary phase yeast cultures; GlcNAc-induced protein
AKL1	C2_10750C	orf19.5357	CAL0000175811	0.597246	-0.743604	0.00346311	Putative serine/threonine protein kinase; induced during the mating process
CIS2	C1_00550W	orf19.6053	CAL0000184736	0.596494	-0.745421	0.00302654	Putative role in regulation of biogenesis of the cell wall; upregulated in biofilm; Gcn4p-regulated
orf19.2607	CR_02060W	orf19.2607	CAL0000195503	0.59628	-0.745939	0.000171402	Protein of unknown function; Spider biofilm induced
GOA1	C4_04640C	orf19.3818	CAL0000189030	0.59597	-0.746688	0.0285882	Protein required for respiratory growth, resistance to oxidants, chlamydospore formation, hyphal growth under some conditions, and virulence; relocalizes from the cytoplasm to the mitochondrion during oxidative or osmotic stress
orf19.2281	C2_07240C	orf19.2281	CAL0000177837	0.595198	-0.748557	0.0224962	Has domain(s) with predicted CoA-transferase activity and role in ketone body catabolic process
orf19.2363	CR_07020W	orf19.2363	CAL0000194655	0.594664	-0.749854	0.0184962	Ortholog(s) have thiosulfate sulfurtransferase activity and role in sulfur compound metabolic process
SOL3	CR_06700C	orf19.704	CAL0000186724	0.594517	-0.750211	0.000129688	Putative 6-phosphogluconolactonase; present in exponential and stationary growth phase yeast cultures; macrophage-downregulated protein; Spider biofilm repressed
DOT1	C3_06300W	orf19.7402	CAL0000184097	0.594315	-0.750701	0.00548809	Putative modulator of white-opaque switching
GLN4	C7_00550C	orf19.7064	CAL0000198388	0.593198	-0.753415	0.010297	tRNA-Gln synthetase; prospective drug target; tRNA synthetases are downregulated upon phagocytosis by murine macrophages; protein present in exponential and stationary growth phase yeast cultures
orf19.4112	C2_06080C	orf19.4112	CAL0000178410	0.590954	-0.758883	0.00786267	Ortholog(s) have 8-oxo-dGDP phosphatase activity, thiamine diphosphokinase activity and role in thiamine biosynthetic process, thiamine metabolic process
TUP1	C1_00060W	orf19.6109	CAL0000186393	0.590905	-0.759001	0.00251348	Transcriptional corepressor; represses filamentous growth; regulates switching; role in germ tube induction, farnesol response; in repression pathways with Nrg1, Rfg1; farnesol upregulated in biofilm; rat catheter, Spider biofilm repressed
orf19.4171	C4_00710W	orf19.4171	CAL0000175463	0.59021	-0.760699	7.66639e-05	Ortholog of <i>C. dubliniensis CD36</i> : Cd36_40760, <i>C. parapsilosis CDC317</i> : CPAR2_402580, <i>C. auris B8441</i> : B9J08_004420 and <i>Candida tenuis NRRL Y-1498</i> : CANTEDRAFT_102934
orf19.3406	C6_01780C	orf19.3406	CAL0000182549	0.590129	-0.760899	0.0203666	Predicted chloride transporter; member of conserved Mcm1 regulon; Spider biofilm repressed
orf19.2498	C3_00940W	orf19.2498	CAL0000197306	0.590051	-0.761089	0.0188688	Predicted ubiquitin-protein ligase; Hap43-repressed gene; oxidative stress-induced via Cap1; flow model biofilm induced
NOP10	CR_08020C	orf19.596.1	CAL0000195074	0.589471	-0.762506	0.0147253	Small nucleolar ribonucleoprotein; flucytosine induced
UBA4	C1_10930C	orf19.2324	CAL0000183559	0.5888	-0.76415	0.0220475	Putative ubiquitin activating protein; Hap43-repressed; induced by prostaglandins; clade-associated gene expression
TPK2	C2_07210C	orf19.2277	CAL0000181882	0.588639	-0.764545	0.000936236	cAMP-dependent protein kinase (PKA) catalytic subunit; isoform of Tpk1; involved in regulation of filamentation, phenotypic switching and mating; needed for epithelial cell damage, engulfment and oral virulence in mice
MCT1	CR_05690W	orf19.6643	CAL0000180975	0.588593	-0.764658	0.00082517	Putative malonyl-CoA acyl carrier protein acyltransferase
orf19.2418	CR_03080C	orf19.2418	CAL0000183978	0.587616	-0.767055	0.0291591	Ortholog of <i>C. dubliniensis CD36</i> : Cd36_28190, <i>C. parapsilosis CDC317</i> : CPAR2_802530, <i>Candida tenuis NRRL Y-1498</i> : CANTEDRAFT_109615 and <i>Debaryomyces hansenii CBS767</i> : DEHA2A12650g
ATG13	CR_02910W	orf19.2848	CAL0000176796	0.587055	-0.768433	0.00107258	Predicted regulatory subunit of the Atg1 signaling complex; required for vesicle formation during autophagy, biofilm formation, and the cytoplasm-to-vacuole targeting (Cvt) pathway; Spider biofilm induced
orf19.2129	C6_04440C	orf19.2129	CAL0000175079	0.586494	-0.769812	0.0234193	Ortholog of S. cerevisiae Spo71; a meiosis-specific protein required for spore wall formation during sporulation in S. cerevisiae; possibly an essential gene, disruptants not obtained by UAU1 method
orf19.4706	C4_00860C	orf19.4706	CAL0000184573	0.5859	-0.771273	0.00683323	Protein of unknown function; induced in cyr1 or ras1 mutant; induced by fluconazole, by alpha pheromone in SpiderM medium and during oralpharyngeal candidasis; Spider biofilm induced
TLO13	C6_00030W	orf19.6337	CAL0000176226	0.585893	-0.771291	0.00877283	Member of a family of telomere-proximal genes of unknown function; may be spliced in vivo; overlaps orf19.6337.1, which is a region annotated as blocked reading frame
PDA1	C4_07110C	orf19.3097	CAL0000181135	0.585224	-0.77294	8.76282e-05	Putative pyruvate dehydrogenase alpha chain; fluconazole-induced; protein present in exponential and stationary growth phase yeast cultures; Hap43-induced; Spider biofilm repressed
orf19.3083	C4_07200C	orf19.3083	CAL0000184667	0.584065	-0.775799	0.022507	Putative lipid phosphatase of the endoplasmic reticulum; role in DNA repair, actin cytoskeleton organization, cellular manganese ion homeostasis; Spider biofilm repressed
orf19.7499	CR_00350W	orf19.7499	CAL0000199923	0.583555	-0.777059	0.00305624	Putative nicotinic acid mononucleotide adenylyltransferase, involved in NAD salvage pathway; Spider biofilm repressed
RPO21	CR_10680W	orf19.7655	CAL0000175853	0.583393	-0.777459	0.000166535	RNA polymerase II; ortholog of S. cerevisiae Rpo21, transposon mutation affects filamentous growth; flow model biofilm repressed
orf19.1240	C4_05590W	orf19.1240	CAL0000181003	0.582592	-0.779441	0.0239891	Ortholog of <i>S. cerevisiae</i> : HOB2, <i>C. glabrata CBS138</i> : CAGL0D04510g, <i>C. dubliniensis CD36</i> : Cd36_45200, <i>C. parapsilosis CDC317</i> : CPAR2_500480 and <i>C. auris B8441</i> : B9J08_005034
PMT1	C7_02890C	orf19.5171	CAL0000192847	0.58255	-0.779547	0.00235951	Protein mannosyltransferase; required for virulence in mice and for adhesion to epithelial cells; role in hyphal growth and drug sensitivity; Als1, Sec20, Kre9, Pir1 are substrates; 1 of 5 PMT family members
orf19.4412	C4_06020C	orf19.4412	CAL0000195725	0.582009	-0.780887	0.000477669	Ortholog(s) have DNA-directed DNA polymerase activity, deoxycytidyl transferase activity and role in error-free translesion synthesis, error-prone translesion synthesis
orf19.6220.4	C1_06890C	orf19.6220.4	CAL0000185373	0.581985	-0.780946	0.00267692	Ribosomal 60S subunit protein; Spider biofilm repressed
orf19.1897	C2_07370W	orf19.1897	CAL0000176598	0.581872	-0.781225	0.000395778	Ortholog of <i>C. dubliniensis CD36</i> : Cd36_21640, <i>C. parapsilosis CDC317</i> : CPAR2_105040, <i>Candida tenuis NRRL Y-1498</i> : CANTEDRAFT_112352 and <i>Debaryomyces hansenii CBS767</i> : DEHA2C08008g
orf19.3852	CR_06030C	orf19.3852	CAL0000197869	0.58169	-0.781678	0.00749104	Has domain(s) with predicted carbohydrate binding activity and role in carbohydrate metabolic process
orf19.7552	CR_09800C	orf19.7552	CAL0000180872	0.580904	-0.783627	0.0176297	Putative U3-containing small subunit processome complex protein; Hap43-induced gene; repressed in core stress response; Spider biofilm induced
DOT5	C3_00480C	orf19.5417	CAL0000195251	0.580502	-0.784627	4.20096e-05	Putative nuclear thiol peroxidase; alkaline downregulated; sumoylation target; Spider and flow model biofilm induced
UGT51C1	CR_02160W	orf19.2616	CAL0000189652	0.579905	-0.786112	0.000431097	UDP-glucose:sterol glucosyltransferase; enzyme of sterol glucoside (membrane-bound lipid) biosynthesis; has UDP-sugar binding domain; activity is UDP-glucose-specific in vitro; enzyme does not use UDP-mannose; Mig1-regulated
LAG1	CR_01060W	orf19.3249	CAL0000185837	0.57984	-0.786272	0.0302397	Putative ceramide synthase component; Hap43p-repressed gene; amphotericin B repressed
RAD53	C3_03810W	orf19.6936	CAL0000193688	0.578519	-0.789564	0.00190791	Protein involved in regulation of DNA-damage-induced filamentous growth; putative component of cell cycle checkpoint; ortholog of <i>S. cerevisiae</i> Rad53p, protein kinase required for cell-cycle arrest in response to DNA damage
orf19.499	CR_04150W	orf19.499	CAL0000193015	0.578442	-0.789755	0.00556472	Ortholog(s) have S-adenosylmethionine-dependent methyltransferase activity and role in translational readthrough
SGS1	C2_10570W	orf19.5335	CAL0000185821	0.577334	-0.792521	4.44665e-06	RecQ-related DNA helicase; Bloom's syndrome-related gene; haploinsufficient for wild-type lifespan; upregulated in farnesol treated biofilm
orf19.7445	C3_06560W	orf19.7445	CAL0000173988	0.57622	-0.795307	0.00536933	Ortholog of S.c. Vid24; a peripheral membrane protein located at Vid (vacuole import and degradation) vesicles; regulated by Sef1, Sfu1, and Hap43; Spider biofilm induced
SIP3	C1_03450C	orf19.3047	CAL0000193067	0.575834	-0.796275	1.18592e-06	Protein kinase-related protein, required for normal sensitivity to caspofungin; possibly involved in sterol transport between the plasma membrane and ER; null mutant shows abnormal ergosterol distribution
ZCF3	C1_11520C	orf19.1168	CAL0000196450	0.575388	-0.797394	9.69759e-05	Zn(II)2Cys6 domain transcription factor; required for filamentous growth, resistance to rapamycin and flucytosine; possibly an essential gene, disruptants not obtained by UAU1 method; Hap43-repressed; Spider and flow model biofilm induced
orf19.2579	CR_01790C	orf19.2579	CAL0000197996	0.575084	-0.798156	0.0457901	Msh4 ortholog of S. cerevisiae; involved in meiotic recombination and is required for normal levels of crossing over; Spider biofilm induced
orf19.7006	C7_01070C	orf19.7006	CAL0000183775	0.574948	-0.798496	1.78856e-05	Ortholog(s) have role in reciprocal meiotic recombination
RIA1	C1_07140C	orf19.4451	CAL0000176174	0.574779	-0.798921	0.000459868	Putative translation elongation factor; genes encoding ribosomal subunits, translation factors, and tRNA synthetases are downregulated upon phagocytosis by murine macrophage
orf19.6057	C1_00510W	orf19.6057	CAL0000175867	0.573515	-0.802098	0.000168397	Ortholog(s) have 3-methyl-2-oxobutanoate hydroxymethyltransferase activity, role in pantothenate biosynthetic process and mitochondrion localization
GAC1	C1_01140C	orf19.3302	CAL0000184544	0.573153	-0.803007	9.50026e-07	Putative regulatory subunit of the serine/threonine type 1 protein phosphatase; colocalizes with the catalytic glycogen synthases Glc7p and Gsy1p during glycogen synthesis; null mutant fails to accumulate gycogen; flow model biofilm induced
ZRT2	C2_02590W	orf19.1585	CAL0000174214	0.572783	-0.803939	0.00370011	Zinc transporter, essential for zinc uptake and acidic conditions tolerance; transcript induced by amphotericin B, interaction with macrophages; induced in oralpharyngeal candidiasis; Spider biofilm induced
orf19.6238	C1_06720C	orf19.6238	CAL0000195713	0.571459	-0.807277	0.0192653	Has domain(s) with predicted oxidoreductase activity
UTP18	C7_04190C	orf19.7154	CAL0000175893	0.571434	-0.807341	0.0250493	Putative U3 snoRNA-associated protein; Hap43-induced; repressed in core stress response; physically interacts with TAP-tagged Nop1
orf19.2229	C2_06780C	orf19.2229	CAL0000180644	0.570699	-0.809199	0.0257898	Ortholog(s) have ubiquitin-protein transferase activity, role in protein ubiquitination, response to ethanol, septin ring assembly and cytoplasm, nucleus localization
orf19.7158	C7_04160W	orf19.7158	CAL0000175213	0.570651	-0.809321	0.00109691	Protein of allantoate permease family; fungal-specific (no human or murine homolog); Hap43p-repressed gene
YCS4	C2_07470W	orf19.1883	CAL0000201859	0.570157	-0.810568	0.000139714	Putative condensin complex subunit; cell-cycle regulated periodic mRNA expression
orf19.1201	C6_00390W	orf19.1201	CAL0000178091	0.570097	-0.81072	0.00816865	Ortholog(s) have serine-tRNA ligase activity, role in mitochondrial seryl-tRNA aminoacylation and mitochondrion localization
RPS28B	C7_00710W	orf19.7048.1	CAL0000196464	0.569995	-0.81098	0.00397105	Putative ribosomal protein S28B
orf19.6506	C7_02110W	orf19.6506	CAL0000176784	0.569905	-0.811207	0.00383699	Ortholog(s) have role in negative regulation of antisense RNA transcription, positive regulation of transcription by RNA polymerase II, regulation of DNA-templated DNA replication initiation, transcription elongation by RNA polymerase II
ASC1	C7_01250W	orf19.6906	CAL0000180554	0.569157	-0.8131	0.0373587	40S ribosomal subunit similar to G-beta subunits; glucose or N starvation induced filamentation; required for virulence in mice; snoRNA snR24 encoded in ASC1 intron; repressed in stationary phase; GlcNAc-induced; Spider biofilm repressed
ORC2	C2_10760C	orf19.5358	CAL0000181235	0.568695	-0.814274	0.00110207	Phosphorylated protein of unknown function
ZCF32	C3_04770C	orf19.5940	CAL0000199898	0.567624	-0.816992	0.0031265	Zn(II)2Cys6 transcription factor involved in regulation of biofilm formation; Hap43-repressed
orf19.6637	CR_05750W	orf19.6637	CAL0000200020	0.567176	-0.818131	0.000262073	Predicted glycosyl hydrolase; hypoxia induced; flow model biofilm induced
RPS4A	C2_10620W	orf19.5341	CAL0000195247	0.5658	-0.821636	1.9532e-06	Predicted ribosomal protein, component of the small ribosomal subunit; repressed upon phagocytosis by murine macrophage; positively regulated by Tbf1; mutant is defective in filamentous growth and sensitive to osmotic stress
BMT4	C6_03250W	orf19.5612	CAL0000182121	0.56543	-0.822579	0.0270171	Beta-mannosyltransferase; for elongation of beta-mannose chains on the acid-labile fraction of cell wall phosphopeptidomannan; 9-gene family member; regulated by Tsa1, Tsa1B; flow model biofilm induced; rat catheter biofilm repressed
orf19.6527	C7_01940C	orf19.6527	CAL0000186295	0.565412	-0.822625	0.000642009	Pheromone-regulated protein (Prm10) of S. cerevisiae; colony morphology-related gene regulation by Ssn6; induced by Mnl1 under weak acid stress; possibly essential gene, disruptants not obtained by UAU1 method; Spider biofilm induced
orf19.2926	C1_02390W	orf19.2926	CAL0000194119	0.5653	-0.822911	0.0181806	Putative nuclease required for DNA single- and double-strand break repair; rat catheter biofilm induced
CDC15	C2_05140W	orf19.3545	CAL0000199882	0.565166	-0.823254	0.00546188	Putative protein serine/threonine kinase, essential for mitotic exit and cytokinesis; localized to the spindle pole body
WAR1	C1_03740W	orf19.1035	CAL0000177698	0.564857	-0.824042	0.0385055	Zn(II)2Cys6 transcription factor; plays a role in resistance to weak organic acids; required for yeast cell adherence to silicone substrate; Spider biofilm induced
SDH1	C1_05260C	orf19.440	CAL0000178926	0.564722	-0.824388	0.000122696	Putative mitochondrial succinate dehydrogenase; macrophage/pseudohyphal-induced; repressed by nitric oxide
EMP24	CR_07590W	orf19.6293	CAL0000201551	0.563907	-0.826471	0.0019301	COPII-coated vesicle component
TUS1	C1_04480C	orf19.6842	CAL0000189010	0.563866	-0.826576	2.17777e-05	Putative guanine nucleotide exchange factor; induced by Mnl1 under weak acid stress; Spider biofilm induced
YMX6	C6_03480W	orf19.5713	CAL0000180384	0.563478	-0.827568	0.0153737	Putative NADH dehydrogenase; macrophage-downregulated gene; induced by nitric oxide; rat catheter biofilm induced
GUA1	C1_09490C	orf19.4813	CAL0000179678	0.562008	-0.831336	0.012988	Putative GMP synthase, involved in the final step of guanine biosynthesis; soluble protein in hyphae; flucytosine induced; macrophage-downregulated protein abundance; protein level decreases in stationary phase cultures
orf19.6726	C3_07630C	orf19.6726	CAL0000194173	0.561238	-0.833316	0.00693439	Ortholog(s) have DNA binding, DNA secondary structure binding, histone chaperone activity
TRP99	C1_05410C	orf19.424	CAL0000177771	0.560895	-0.834197	0.0254801	Putative thioredoxin peroxidase/alkyl hydroperoxide reductase; induced in low iron; regulated by Gcn4; induced in response to amino acid starvation (3-AT treatment)
SGD1	CR_03650W	orf19.4363	CAL0000199737	0.560338	-0.83563	0.00423755	Predicted small ribosomal subunit biogenesis protein; repressed in core stress response; transcript increases in populations of cells exposed to fluconazole over multiple generations; Spider biofilm induced
orf19.1457	C2_01490C	orf19.1457	CAL0000176995	0.560267	-0.835814	0.0029672	Putative RNA polymerase transcription factor TFIIH core component; possibly an essential gene, disruptants not obtained by UAU1 method
MNL1	CR_07450C	orf19.6121	CAL0000183599	0.558684	-0.839895	3.19654e-06	Transcription factor; induces transcripts of stress response genes via SLE (STRE-like) elements; required for adaptation to weak acid stress; activates a subset of the genes that are repressed by Nrg1
TUB4	C4_05570C	orf19.1238	CAL0000188779	0.5579	-0.841921	0.0457901	Putative gamma-tubulin; induced upon adherence to polystyrene; transcript regulated by Nrg1 and Mig1; periodic mRNA expression, peak at cell-cycle S/G2 phase
orf19.4043	C5_05440C	orf19.4043	CAL0000199819	0.557835	-0.842091	8.34576e-08	Protein with a predicted pleckstrin homology domain; induced by alpha pheromone in SpiderM medium
CYC1	C2_10110W	orf19.1770	CAL0000196284	0.557465	-0.843046	0.0491458	Cytochrome c; complements defects of S. cerevisiae cyc1 cyc7 double mutant; induced in high iron; alkaline repressed; repressed by nitric oxide; Hap43-dependent repression in low iron; regulated by Sef1, Sfu1
ECM42	C7_02150C	orf19.6500	CAL0000177240	0.557384	-0.843257	0.000434033	Ornithine acetyltransferase; Gcn2, Gcn4-regulated; clade-specific gene expression; possibly essential gene, disruptants not obtained by UAU1 method; Spider biofilm induced
AIF1	C4_03350C	orf19.3362	CAL0000191273	0.557328	-0.843402	0.0394721	Has domain(s) with predicted oxidoreductase activity
FCY2	C3_03360W	orf19.333	CAL0000197551	0.557037	-0.844154	0.000175905	Purine-cytosine permease of pyrimidine salvage; mutation associated with resistance to flucytosine in clinical isolates; transposon mutation affects filamentation; farnesol-upregulated in biofilm
ILS1	C6_04520W	orf19.2138	CAL0000188404	0.556891	-0.844532	0.000504516	Putative isoleucyl-tRNA synthetase, the target of drugs including the cyclic beta-amino acid icofungipen/PLD-118/BAY-10-8888 and mupirocin; protein present in exponential and stationary growth phase yeast cultures
orf19.5204	C2_05810W	orf19.5204	CAL0000193117	0.5568	-0.844768	0.00023967	Ortholog(s) have role in cellular response to methylmercury
orf19.2256	C2_07000W	orf19.2256	CAL0000192897	0.556687	-0.845061	0.0029672	Ortholog of <i>S. cerevisiae</i> : YCR051W, <i>C. glabrata CBS138</i> : CAGL0C03003g, <i>C. dubliniensis CD36</i> : Cd36_21290, <i>C. parapsilosis CDC317</i> : CPAR2_406670 and <i>C. auris B8441</i> : B9J08_002805
orf19.5876	C3_04330C	orf19.5876	CAL0000188628	0.556448	-0.845682	3.79867e-05	Protein of unknown function; Cyr1-repressed; induced by alpha pheromone in SpiderM medium; rat catheter and Spider biofilm induced
orf19.1246	C4_05610C	orf19.1246	CAL0000187447	0.556194	-0.84634	0.00137722	Putative eisosome component role in proper eisosome assembly; upregulated in cyr1 null mutant
OPT7	C4_00440C	orf19.5673	CAL0000191307	0.554387	-0.851034	0.00842345	Putative oligopeptide transporter; possibly transports GSH or related compounds; Hog1-induced; expression of OPT6, -7, or -8 does not suppress defect of mutant lacking OPT1-3; Hap43-repressed; F-12/CO2 early biofilm induced
SGE1	C5_01270W	orf19.1942	CAL0000189139	0.553621	-0.853028	0.0488071	Putative multidrug resistance factor; induced in low iron; regulated by Sef1, Sfu1, and Hap43
orf19.4293	C5_02730C	orf19.4293	CAL0000178398	0.553501	-0.853343	0.00376209	Ortholog(s) have role in protein maturation by iron-sulfur cluster transfer, tRNA wobble uridine modification and CIA complex, cytosol, nucleus localization
orf19.6049	C1_00570C	orf19.6049	CAL0000191339	0.552561	-0.855794	0.00538809	Ortholog(s) have protein kinase activator activity and role in chromosome segregation, regulation of cytokinesis, septin cytoskeleton organization
CCT8	C1_00110W	orf19.6099	CAL0000175759	0.55162	-0.858254	0.00530709	Chaperonin-containing T-complex subunit; role in hyphal morphogenesis, particularly starvation-induced; essential; expression in S. cerevisiae inhibits Ras2-mediated pathways; CCT8 and TRP1 overlap; Spider biofilm repressed
BNA4	C3_00260C	orf19.5443	CAL0000200704	0.550989	-0.859905	4.09409e-05	Putative kynurenine 3-monooxygenase, involved in NAD biosynthesis; transposon mutation affects filamentous growth; Hap43p-repressed gene; oral infection upregulated; mutants have reduced capacity to damage oral epithelial cells
MRR2	C3_07860C	orf19.6182	CAL0000180700	0.550339	-0.861608	0.00105281	Zn(II)2Cys6 transcription factor involved in regulation of multidrug resistance via control of CDR1 expression; mutants display decreased colonization of mouse kidneys; required for yeast cell adherence to silicone substrate
SMF13	C1_13840W	orf19.5022	CAL0000199301	0.549987	-0.86253	0.00292431	Ortholog(s) have inorganic cation transmembrane transporter activity and role in cobalt ion transport, intracellular cobalt ion homeostasis, intracellular manganese ion homeostasis, manganese ion transport
orf19.1143	C1_11740W	orf19.1143	CAL0000189999	0.549847	-0.862897	0.0227848	Ortholog of <i>Pichia stipitis Pignal</i> : PICST_30878, <i>Candida tropicalis NEW ASSEMBLY</i> : CTRG1_01052, <i>Spathaspora passalidarum NRRL Y-27907</i> : SPAPADRAFT_60017 and <i>Candida guilliermondii ATCC 6260</i> : PGUG_05223
ALG7	C2_07940C	orf19.2187	CAL0000195644	0.549382	-0.864119	0.00156661	Protein involved in cell wall mannan biosynthesis; mutation confers hypersensitivity to tunicamycin; transcript elevated in chk1, nik1, and sln1 homozygous null mutants; possibly essential gene, disruptants not obtained by UAU1 method
MSS4	C3_01160W	orf19.3153	CAL0000192511	0.548989	-0.865151	0.0207072	Phosphatidylinositol-4-phosphate 5-kinase; activity induced by phosphatidic acid (Pld1 product); macrophage/pseudohyphal-repressed; mRNA binds to She3, localized to yeast cell buds and hyphal tips; Hap43-induced; Spider biofilm induced
WOR4	C3_07730W	orf19.6713	CAL0000182523	0.548701	-0.865907	0.000128443	Predicted C2H2 zinc finger protein, involved in transcriptional regulation of white-opaque phenotypic switching; activator of the opaque cell type
THS1	C5_00110C	orf19.5685	CAL0000177380	0.548106	-0.867474	8.60647e-05	Putative threonyl-tRNA synthetase; transcript regulated by Mig1 and Tup1; repressed upon phagocytosis by murine macrophages; stationary phase enriched protein; Spider biofilm repressed
FAA21	C3_02810C	orf19.272	CAL0000178021	0.546974	-0.870456	0.00117615	Predicted acyl CoA synthetase; upregulated upon phagocytosis; transcript regulated by Nrg1 and Mig1
orf19.5680	C5_00170W	orf19.5680	CAL0000194643	0.546444	-0.871856	0.00139418	Protein with predicted hydrolase domains; similar to a universal stress protein family protein; possibly essential, disruptants not obtained by UAU1 method; Spider biofilm repressed
orf19.6818	C3_06830C	orf19.6818	CAL0000175865	0.546147	-0.872637	0.00445686	Has domain(s) with predicted ATP binding, nucleic acid binding activity
CCH1	C1_01100W	orf19.3298	CAL0000177769	0.546027	-0.872956	0.000107596	Voltage-gated Ca2+ channel of the high affinity calcium uptake system; roles in thigmotropism, establishment of galvanotropism; transcript regulated by Nrg1 and Mig1; flow model biofilm repressed
orf19.2487	C1_05650W	orf19.2487	CAL0000194407	0.545886	-0.873329	0.0196207	Protein with a predicted phosphoribulokinase/uridine kinase domain; Spider biofilm induced
TAF12	C3_06820C	orf19.6820	CAL0000182768	0.545444	-0.874496	5.71714e-05	Essential component of transcription factor TFIID complex, involved in transcription regulation
orf19.5682	C5_00150C	orf19.5682	CAL0000179212	0.545079	-0.875463	0.000305738	Ortholog(s) have nuclear import signal receptor activity, nuclear localization sequence binding, protein-containing complex binding activity
orf19.6211	C1_06970C	orf19.6211	CAL0000198629	0.54505	-0.875538	6.82402e-06	Protein of unknown function; protein newly produced during adaptation to the serum
orf19.1646	C3_02020W	orf19.1646	CAL0000192627	0.544916	-0.875894	0.0119924	Ortholog(s) have rRNA primary transcript binding activity
BNR1	CR_00070W	orf19.7537	CAL0000190952	0.544843	-0.876088	0.000129576	Formin; probable role in hyphal cytoskeletal polarity; synthetic lethality if Bnr1p and Bni1p are absent
DRG1	C1_08100W	orf19.5083	CAL0000193469	0.544652	-0.876593	0.0230563	Member of the DRG family of GTP-binding proteins; involved in regulation of invasive filamentous growth
TIF11	C2_10710W	orf19.5351	CAL0000199255	0.544538	-0.876895	0.000130062	Translation initiation factor eIF1a; possibly transcriptionally regulated upon hyphal formation; genes encoding ribosomal subunits, translation factors, and tRNA synthetases are downregulated upon phagocytosis by murine macrophage
DAL8	C3_04160W	orf19.5859	CAL0000177200	0.543618	-0.879334	0.023732	Putative allantoate permease; fungal-specific (no human or murine homolog)
RTT109	CR_00410W	orf19.7491	CAL0000176178	0.543471	-0.879724	0.0174524	Histone acetyltransferase, mutants are sensitive to DNA damage, show decreased virulence in mice, decreased white-to-opaque switching and increased susceptibility to killing by macrophages
orf19.6908	C7_01280C	orf19.6908	CAL0000182677	0.542457	-0.882419	0.0379933	Dihydrofolate synthetase involved in folic acid biosynthesis
TSC11	CR_07580C	orf19.728	CAL0000200181	0.542423	-0.882509	0.00851806	Protein similar to S. cerevisiae Tsc11p which is involved in sphingolipid biosynthesis; transposon mutation affects filamentous growth
APC1	C1_00600W	orf19.6046	CAL0000196687	0.541547	-0.88484	0.000846032	Putative Anaphase-Promoting Complex/Cyclosome subunit; essential for growth; periodic mRNA expression, peak at cell-cycle S/G2 phase
orf19.1395	C2_09590C	orf19.1395	CAL0000177748	0.54037	-0.887981	0.00194893	Ortholog(s) have copper ion transmembrane transporter activity, inorganic phosphate transmembrane transporter activity
ALS3	CR_07070C	orf19.1816	CAL0000183666	0.540354	-0.888024	0.00190026	Cell wall adhesin; epithelial adhesion, endothelial invasion; alleles vary in adhesiveness; immunoprotective in mice; binds SspB adhesin of S. gordonii in mixed biofilm; induced in/required for Spider biofilm; flow model biofilm repressed
CTA6	C4_07070W	orf19.3102	CAL0000182389	0.540146	-0.888578	0.00180284	Protein that activates transcription in 1-hybrid assay in S. cerevisiae
ALS6	C3_06190C	orf19.7414	CAL0000174287	0.539935	-0.889141	0.0490334	ALS family protein; expression in S. cerevisiae confers adhesion to gelatin; macrophage-induced gene; N-terminal adhesion domain; ALS family includes cell-surface glycoproteins, some with adhesin function
orf19.1877	C2_07510W	orf19.1877	CAL0000182129	0.538535	-0.892889	0.00385306	Has domain(s) with predicted nucleic acid binding activity
orf19.5675	C4_00460C	orf19.5675	CAL0000187752	0.538383	-0.893295	3.09624e-05	Protein involved in proteolytic control of sumoylated substrates; interacts with SUMO; member of the SWI/SNF family of DNA-dependent ATPases; Spider biofilm induced
orf19.5681	C5_00160W	orf19.5681	CAL0000188898	0.53818	-0.893838	0.0222382	Ortholog of <i>C. dubliniensis CD36</i> : Cd36_50190, <i>C. parapsilosis CDC317</i> : CPAR2_302680, <i>C. auris B8441</i> : B9J08_004528 and <i>Candida tenuis NRRL Y-1498</i> : CANTEDRAFT_109949
CGT1	C4_05760W	orf19.1261	CAL0000174743	0.538059	-0.894163	0.000888051	mRNA 5' guanylyltransferase; small subunit of mRNA capping enzyme; binds an RNA Pol II C-terminal domain peptide; Cet1p and Cgt1p form a 2:1 complex; functional homolog of S. cerevisiae Ceg1p
orf19.5085	C1_08110W	orf19.5085	CAL0000200179	0.538015	-0.894282	0.0229947	Ortholog(s) have nuclear import signal receptor activity, nuclear localization sequence binding activity
DOT6	CR_01580C	orf19.2545	CAL0000186480	0.537937	-0.894491	0.000562584	Protein with a predicted role in telomeric gene silencing and filamentation; repressed by high-level peroxide stress; Spider biofilm induced
orf19.2371	C7_02610C	orf19.2371	CAL0000174650	0.537379	-0.895989	0.00050065	Putative Gag protein of retrotransposon Tca2; separated by a stop codon from Pol protein orf19.2372; likely translated as single polyprotein that includes Gag, reverse transcriptase, protease, and integrase; rat catheter biofilm repressed
orf19.2995	C1_03040W	orf19.2995	CAL0000177471	0.536947	-0.897147	0.00569161	Protein of unknown function; induced by nitric oxide; rat catheter and Spider biofilm induced
orf19.1653	C3_01950C	orf19.1653	CAL0000184812	0.535159	-0.901961	0.00108641	Has domain(s) with predicted membrane localization
orf19.5564	C6_02880W	orf19.5564	CAL0000184579	0.534872	-0.902736	0.0386547	Ortholog(s) have RNA-DNA hybrid ribonuclease activity, role in RNA catabolic process and chromatin localization
orf19.1582	C2_02570W	orf19.1582	CAL0000189672	0.534673	-0.903271	0.000952314	Predicted membrane transporter; member of the drug:proton antiporter (12 spanner) (DHA1) family, major facilitator superfamily (MFS); mRNA binds She3
SSQ1	C7_04010W	orf19.7179	CAL0000196728	0.534268	-0.904365	0.000239788	Protein involved in intracellular sequestering of iron ion and mitochondrial iron-sulfur cluster assembly; repression leads to defects in respiratory growth, activation of autophagy, attenuated virulence
MSB1	C1_03710C	orf19.1133	CAL0000199709	0.534229	-0.90447	0.00020984	Putative regulator of transcription; expression in S. cerevisiae flo8 and flo11 mutants suggests a role in regulation of adhesion factors
orf19.1491	C2_01820C	orf19.1491	CAL0000187181	0.533837	-0.905528	0.0421208	Ortholog(s) have RNA binding activity, role in mRNA splicing, via spliceosome and U1 snRNP, U2-type prespliceosome localization
ULP1	C3_03550C	orf19.353	CAL0000195141	0.532546	-0.909022	0.010498	SUMO deconjugation enzyme that cleaves the small ubiquitin-like modifier (SUMO) off proteins
YBL053	C5_01460W	orf19.4136	CAL0000201417	0.531673	-0.911389	0.00385306	Putative subunit of a replication fork-pausing checkpoint complex
orf19.2175	C2_08100W	orf19.2175	CAL0000195769	0.530819	-0.913708	9.14681e-05	Mitochondrial apoptosis-inducing factor; induced by nitric oxide; Spider biofilm induced; rat catheter biofilm repressed
POL2	CR_07000C	orf19.2365	CAL0000195005	0.530563	-0.914405	0.0151565	DNA polymerase epsilon; transcript induced by interaction with macrophage; transcript is regulated by Tup1; periodic mRNA expression, peak at cell-cycle G1/S phase
FET34	C6_00440C	orf19.4215	CAL0000192466	0.530371	-0.914926	7.28412e-05	Multicopper ferroxidase; induced by low iron, ciclopirox olamine, ketoconazole, hypoxia; alkaline induced by Rim101; repressed in fluconazole-resistant isolate; Sfu1, Hog1 repressed; complements S. cerevisiae fet3; Spider biofilm induced
orf19.4380.1	CR_03620C	orf19.4380.1	CAL0000182841	0.529816	-0.916438	7.38391e-05	Ortholog(s) have role in mitochondrial genome maintenance and mitochondrial inner membrane localization
orf19.5692	C5_00060C	orf19.5692	CAL0000184933	0.52953	-0.917216	0.0341988	Ortholog(s) have ubiquitin protein ligase activity, role in anaphase-promoting complex-dependent catabolic process, protein ubiquitination and anaphase-promoting complex, nuclear periphery localization
HIS4	C4_00140C	orf19.5639	CAL0000177625	0.529225	-0.918046	4.12366e-06	Multifunctional enzyme that catalyzes three steps of histidine biosynthesis, with phosphoribosyl-AMP cyclohydrolase, phosphoribosyl-ATP diphosphatase, and histidinol dehydrogenase activities; required for wild-type adhesion to human calls
HOS1	C4_06010C	orf19.4411	CAL0000175821	0.529134	-0.918296	0.00205691	Histone deacetylase; similar to S. cerevisiae Hos1; has conserved deacetylation motif; slightly greater expression in white cells than in opaque cells
orf19.6396	CR_08300C	orf19.6396	CAL0000194621	0.528776	-0.919272	1.76557e-07	Putative patatin-like phospholipase; similar to S. cerevisiae Nte1p, which is predicted to be a membrane protein; antigenic during human oral infection; Hap43p-repressed gene
TOS1	C3_01550C	orf19.1690	CAL0000174850	0.528221	-0.920788	0.0305879	Protein similar to alpha agglutinin anchor subunit; secreted; exogenously expressed protein is a substrate for Kex2 processing in vitro; fluconazole-induced; induced by alpha pheromone in SpiderM medium; Hap43-induced
orf19.4106	C2_06120C	orf19.4106	CAL0000187277	0.527365	-0.923126	0.0310076	Ortholog(s) have ubiquitin conjugating enzyme binding activity and role in negative regulation of protein ubiquitination, positive regulation of mRNA 3'-end processing, proteasome-mediated ubiquitin-dependent protein catabolic process
orf19.4133	C5_01430C	orf19.4133	CAL0000195799	0.527217	-0.92353	0.0120275	Protein wth a predicted role in transcription from RNA polymerase II promoters; Spider biofilm induced
FUN30	CR_07600W	orf19.6291	CAL0000192125	0.526899	-0.924403	0.000534897	Putative ATP-dependent chromatin remodeler that interacts with Wor1p and is required for WOR1 expression and opaque cell formation; upregulated upon carbon dioxide stimulation in a Flo8p-dependent manner
orf19.512	CR_04240C	orf19.512	CAL0000178904	0.525576	-0.928029	0.00492809	Ortholog of S. cerevisiae Kre33; essential; S. cerevisiae ortholog is essential and is required for biogenesis of the small ribosomal subunit
CCT5	C2_07310W	orf19.2288	CAL0000189768	0.525434	-0.928418	5.99677e-05	T-complex protein 1, epsilon subunit; protein present in exponential and stationary growth phase yeast cultures; Spider biofilm repressed
orf19.216	C2_08910C	orf19.216	CAL0000191269	0.525353	-0.92864	0.000287199	Protein with a metallo-dependent phosphatase domain; ketoconazole-induced; upregulation correlates with clinical development of fluconazole resistance
MRPL27	C1_03650C	orf19.3064	CAL0000184130	0.525255	-0.928911	0.00180284	Putative 60S ribosomal protein L27, mitochondrial precursor
orf19.1178	C6_00180C	orf19.1178	CAL0000182931	0.525252	-0.928917	0.00357008	Protein of unknown function; Hap43p-repressed gene
ZCF35	C3_05910W	orf19.7371	CAL0000189436	0.525184	-0.929107	0.0143276	Zn(II)2Cys6 transcription factor; Hap43-induced; Spider biofilm induced
orf19.961.2	C5_00320W	orf19.961.2	CAL0000186624	0.524332	-0.931448	0.0020599	Has domain(s) with predicted structural constituent of ribosome activity, role in translation and ribosome localization
SOD4	C2_00660C	orf19.2062	CAL0000184565	0.523893	-0.932655	0.0237276	Cu-containing superoxide dismutase; role in response to host innate immune ROS; regulated on white-opaque switch; induced under iron starvation; ciclopirox olamine induced; caspofungin repressed; SOD1,4,5,6 gene family
CTA4	C3_05930W	orf19.7374	CAL0000200226	0.523039	-0.93501	1.35811e-06	Zn(II)2Cys6 transcription factor; regulates formation of mating projections and same-sex mating; induced by nitric oxide; induced by Mnl1 under weak acid stress; repressed upon adherence to polystyrene; Hap43-repressed
orf19.1473	C2_01630W	orf19.1473	CAL0000197905	0.522739	-0.935838	0.0146086	2-hydroxyacid dehydrogenase domain-containing protein; Hap43-repressed gene; induced by alpha pheromone in SpiderM medium
PSD2	C5_04680W	orf19.3954	CAL0000195449	0.522716	-0.9359	5.60365e-05	Ortholog(s) have phosphatidylserine decarboxylase activity, role in phosphatidylcholine biosynthetic process, phosphatidylethanolamine biosynthetic process and endosome localization
orf19.3548	C2_05170W	orf19.3548	CAL0000189248	0.52252	-0.936441	1.0961e-05	Ortholog(s) have mitochondrial inner membrane localization
orf19.6499	C7_02160W	orf19.6499	CAL0000195119	0.522185	-0.937367	0.0460181	Predicted DNA-directed RNA polymerase; role in transcription; Spider biofilm induced
orf19.6557	C7_01670W	orf19.6557	CAL0000186776	0.52181	-0.938404	0.0402397	Protein with a predicted fatty acid amide hydrolase I domain; induced by Mnl1 under weak acid stress
FUN12	C1_08090C	orf19.5081	CAL0000190309	0.521651	-0.938842	0.00118402	Functional homolog of S. cerevisiae Fun12 translation initiation factor eIF5B; genes encoding ribosomal subunits, translation factors, and tRNA synthetases are downregulated upon phagocytosis by murine macrophage
orf19.4835	C1_09710C	orf19.4835	CAL0000181309	0.521632	-0.938895	0.000373379	Ortholog(s) have role in endonucleolytic cleavage in 5'-ETS of tricistronic rRNA transcript (SSU-rRNA, 5.8S rRNA and LSU-rRNA), <a href="#GOsection">more</a>
TPT1	C3_00350W	orf19.5432	CAL0000187877	0.521577	-0.939047	0.00849529	tRNA 2'-phosphotransferase; enzyme of tRNA splicing; functionally complements viability of S. cerevisiae tpt1 null mutant
orf19.2149	C6_04550C	orf19.2149	CAL0000191516	0.521255	-0.939938	3.85164e-05	Putative sulfate permease; <I>S. cerevisiae</I> ortholog YPR003C localizes to the endoplasmic reticulum; regulated by Sef1p-, Sfu1p-, and Hap43p
DBP7	C7_01200C	orf19.6902	CAL0000199731	0.521057	-0.940488	0.000852232	Putative ATP-dependent DEAD-box RNA helicase; Hap43-induced; rat catheter biofilm induced
MSF1	C2_00850W	orf19.2039	CAL0000183890	0.520932	-0.940834	0.00133544	Putative phenylalanine-tRNA ligase; protein level decreases in stationary phase cultures; Hap43p-repressed gene
orf19.137	C6_01300W	orf19.137	CAL0000183283	0.520845	-0.941073	0.00210464	Putative transferase involved in phospholipid biosynthesis; induced by alpha pheromone in SpiderM medium
orf19.5103	C1_08240C	orf19.5103	CAL0000180276	0.518802	-0.946744	0.00323762	Protein with a predicted phosphoglycerate mutase family domain; Hap43-repressed; clade-associated gene expression; induced by hypoxia
orf19.5536	C6_02660C	orf19.5536	CAL0000188222	0.518726	-0.946956	0.0478638	Ortholog of <i>S. cerevisiae</i> : AMD2, <i>C. dubliniensis CD36</i> : Cd36_62950, <i>C. parapsilosis CDC317</i> : CPAR2_301880, <i>Candida tenuis NRRL Y-1498</i> : CANTEDRAFT_123468 and <i>Debaryomyces hansenii CBS767</i> : DEHA2E23342g
CDR2	C3_04890W	orf19.5958	CAL0000197349	0.518279	-0.948198	0.00355056	Multidrug transporter, ATP-binding cassette (ABC) superfamily; transports phospholipids, in-to-out direction; overexpressed in azole-resistant isolates; repressed in young biofilms
orf19.7060	C7_00590W	orf19.7060	CAL0000184538	0.517212	-0.951171	0.00202239	Has domain(s) with predicted role in double-strand break repair and nucleus localization
NOP5	C6_00370C	orf19.1199	CAL0000190357	0.517037	-0.95166	0.000157159	Ortholog of S. cerevisiae Nop58; involved in pre-rRNA process; Tn mutation affects filamentous growth; macrophage/pseudohyphal-induced; physically interacts with TAP-tagged Nop1; Spider biofilm repressed
orf19.5364	C2_10810W	orf19.5364	CAL0000189228	0.516645	-0.952756	0.00464311	Putative pre-mRNA splicing factor; intron in 5'-UTR; possibly an essential gene, disruptants not obtained by UAU1 method
SEN1	C3_04760C	orf19.5938	CAL0000183795	0.515608	-0.955652	0.00048762	Putative helicase; repressed by prostaglandins
BEM1	C4_01410W	orf19.4645	CAL0000181921	0.515582	-0.955727	0.0326686	Protein required for wild-type budding, hyphal growth, and virulence in a mouse systemic infection; suppresses pseudohyphal and filamentous growth defects of various S. cerevisiae mutants and heat sensitivity of S. cerevisiae cdc24-4 mutant
orf19.278	C3_02870C	orf19.278	CAL0000182081	0.515434	-0.95614	0.00077697	Protein of unknown function; required for adhesion to abiotic substrate; Spider biofilm induced
orf19.7361	C3_05800W	orf19.7361	CAL0000194308	0.515205	-0.956781	0.0195853	Ortholog(s) have tRNA-intron endonuclease activity, role in tRNA-type intron splice site recognition and cleavage and mitochondrial outer membrane, tRNA-intron endonuclease complex localization
orf19.1486	C2_01750C	orf19.1486	CAL0000185912	0.515028	-0.957277	6.20699e-06	Protein with a life-span regulatory factor domain; regulated by Sef1, Sfu1, and Hap43; flow model biofilm induced; Spider biofilm induced
LYS22	C2_04460W	orf19.4506	CAL0000201759	0.514935	-0.957537	2.44541e-06	Homocitrate synthase, minor isoform; repressed by nitric oxide and by hypoxia; protein level decreases in stationary phase cultures; induced by ketoconazole, Spider biofilm induced; flow model biofilm repressed
ASR2	CR_08890C	orf19.7284	CAL0000190475	0.514824	-0.957848	3.26106e-05	Adenylyl cyclase and stress responsive protein; induced in cyr1 or ras1 mutant; stationary phase enriched protein; Spider biofilm induced
SIZ1	C1_01560W	orf19.3345	CAL0000196444	0.514345	-0.959192	3.51855e-05	Possible SUMO/Smt3 ligase; Rim101-repressed
orf19.2064	C2_00640W	orf19.2064	CAL0000180376	0.514286	-0.959357	0.0307411	Putative transcription factor with zinc finger DNA-binding motif
orf19.5633	C4_00100C	orf19.5633	CAL0000183374	0.514031	-0.960072	1.14226e-06	F-box domain-containing protein; flow model biofilm induced
NOP6	C1_06740C	orf19.6236	CAL0000191755	0.513884	-0.960485	0.0403174	Putative ortholog of S. cerevisiae Nop6; role in ribosomal small subunit biogenesis; Spider biofilm induced
orf19.1933	C5_01350W	orf19.1933	CAL0000182334	0.513142	-0.962571	0.000461192	Ortholog(s) have role in ER-dependent peroxisome organization, peroxisome organization and endoplasmic reticulum, peroxisomal membrane, peroxisome localization
orf19.335	C3_03380W	orf19.335	CAL0000178348	0.512597	-0.964103	0.0376945	Sef1p-, Sfu1p-, and Hap43p-regulated gene
RIT1	C3_07620C	orf19.6727	CAL0000178133	0.511829	-0.966267	0.000923149	Putative initiator tRNA methionine ribosyltransferase; fungal-specific (no human or murine homolog)
orf19.2987	C1_02960C	orf19.2987	CAL0000177497	0.511802	-0.966343	1.47377e-05	Ortholog(s) have role in intracellular monoatomic ion homeostasis, mitochondrion inheritance, mitochondrion organization, regulation of cardiolipin metabolic process and mitochondrial inner membrane, mitochondrion localization
CSM1	CR_10740W	orf19.7663	CAL0000199588	0.511673	-0.966706	0.000670295	Putative component of the monopolin complex with role in rDNA silencing, homologous chromosome segregation, protein localization to nucleolar rDNA repeats
orf19.687	C6_01960W	orf19.687	CAL0000199372	0.511616	-0.966866	0.00254278	Ortholog of <i>C. dubliniensis CD36</i> : Cd36_62090, <i>C. parapsilosis CDC317</i> : CPAR2_602150, <i>C. auris B8441</i> : B9J08_005503 and <i>Candida tenuis NRRL Y-1498</i> : CANTEDRAFT_112751
TLO9	C4_00010W	orf19.362	CAL0000191727	0.51148	-0.967251	8.2029e-05	Member of a family of telomere-proximal genes of unknown function; Hap43p-repressed gene
SNQ2	C6_03840C	orf19.5759	CAL0000187456	0.511409	-0.967452	0.0153737	Protein similar to S. cerevisiae Snq2p transporter; member of PDR subfamily of ABC family; transposon mutation affects filamentation; benomyl-induced transcription; detected at yeast-form cell plasma membrane by mass spec
RPS20	CR_08150W	orf19.6375	CAL0000185871	0.511341	-0.967641	0.0021446	Putative ribosomal protein; repressed upon phagocytosis by murine macrophage; transcript positively regulated by Tbf1; Spider biofilm repressed
orf19.5879	C3_04350C	orf19.5879	CAL0000184722	0.511006	-0.968587	0.035464	Has domain(s) with predicted oxidoreductase activity
FAL1	C1_05640C	orf19.2488	CAL0000189056	0.508562	-0.975505	0.0021446	eIF4A subfamily of DEAD-box ATP-dependent RNA helicases; predicted nucleolar protein required for maturation of 18S rRNA; Spider biofilm induced
HCH1	C6_01860C	orf19.3396	CAL0000176856	0.508464	-0.975784	0.0209396	Ortholog of S. cerevisiae Hch1, a regulator of heat shock protein Hsp90; regulated by Gcn4; induced in response to amino acid starvation (3-aminotriazole treatment); mutants are viable
orf19.2917	C4_06210C	orf19.2917	CAL0000184634	0.50802	-0.977043	0.0179573	Putative GTPase; heterozygous null mutant exhibits resistance to parnafungin in the C. albicans fitness test; Hap43p-induced gene
HAT2	C6_04540C	orf19.2146	CAL0000185853	0.507928	-0.977305	0.00031314	Putative Hat1-Hat2 histone acetyltransferase complex subunit; role in DNA damage repair and morphogenesis; mutations cause constitutive pseudohyphal growth, caspofungin sensitivity; rat catheter and Spider biofilm repressed
orf19.2090	C2_00410C	orf19.2090	CAL0000195316	0.50747	-0.978606	0.000699656	Ortholog of S. cerevisiae Ecm16, an essential DEAH-box ATP-dependent RNA helicase specific to the U3 snoRNP required for 18S rRNA synthesis; Hap43-induced; Spider biofilm induced
orf19.7425	C3_06400C	orf19.7425	CAL0000183494	0.507415	-0.978762	0.014048	Ortholog(s) have uracil DNA N-glycosylase activity, role in DNA repair, base-excision repair and cytoplasm, mitochondrion, nucleus localization
RAD7	C2_01840C	orf19.1493	CAL0000199257	0.505986	-0.982832	0.000146559	Protein similar to S. cerevisiae Rad7p, which is a subunit of the Nucleotide Excision Repair Factor 4; induced under hydroxyurea treatment
NRG1	C7_04230W	orf19.7150	CAL0000186831	0.504783	-0.986263	1.72891e-11	Transcription factor/repressor; regulates chlamydospore formation/hyphal gene induction/virulence and rescue/stress response genes; effects both Tup1 dependent and independent regulation; flow model biofilm induced; Spider biofilm repressed
SLX4	C4_02590C	orf19.2740	CAL0000175447	0.504686	-0.986542	0.00450975	Putative endonuclease involved in DNA repair
RFA2	C2_07120W	orf19.2267	CAL0000176295	0.504006	-0.988488	0.00125034	Putative DNA replication factor A; RNA abundance regulated by cell cycle, tyrosol and cell density
orf19.2920	C4_06170C	orf19.2920	CAL0000194613	0.503588	-0.989683	2.8763e-05	Ortholog(s) have role in ribosome biogenesis and cytosol localization
LIP6	C1_09600C	orf19.4823	CAL0000176920	0.503476	-0.990004	0.0050771	Secreted lipase, member of family of lipase genes expressed differentially in response to carbon source and during infection; may have a role in nutrition and/or in creating an acidic microenvironment; induced on adherence to polystyrene
orf19.3043	C1_03430W	orf19.3043	CAL0000181663	0.502102	-0.993949	2.04451e-07	Ortholog(s) have triglyceride lipase activity, role in triglyceride catabolic process and mitochondrion localization
orf19.480	CR_03980W	orf19.480	CAL0000175944	0.498946	-1.00304	0.000152996	Protein of unknown function; rat catheter and Spider biofilm induced
orf19.5425	C3_00420W	orf19.5425	CAL0000186672	0.498881	-1.00323	2.12625e-06	Ortholog(s) have 3'-tRNA processing endoribonuclease activity, role in mitochondrial tRNA 3'-end processing, tRNA 3'-end processing and mitochondrion, nucleus localization
orf19.2266	C2_07110C	orf19.2266	CAL0000195098	0.498862	-1.00329	6.20699e-06	Ortholog(s) have ATPase, DNA binding, nucleosome binding activity, role in sister chromatid cohesion and Isw1a complex localization
RAD4	C3_07660W	orf19.6722	CAL0000186545	0.497942	-1.00595	0.000489782	Protein similar to S. cerevisiae Rad4p; down-regulation associated with azole resistance
orf19.2846	CR_02880W	orf19.2846	CAL0000200963	0.497713	-1.00661	0.0255208	Protein of unknown function; Hap43-repressed; induced in core caspofungin response; regulated by yeast-hypha switch; Spider biofilm repressed
ARH2	C2_04880C	orf19.3521	CAL0000183664	0.49768	-1.00671	1.04381e-07	Putative adrenodoxin-NADPH oxidoreductase; role in heme biosynthesis
orf19.6263	C1_06510C	orf19.6263	CAL0000177667	0.49713	-1.00831	0.00227695	Predicted MFS membrane transporter; member of the monocarboxylate porter (MCP) family; Spider biofilm induced
orf19.6769	C3_07290W	orf19.6769	CAL0000188408	0.497098	-1.0084	1.55013e-05	Ortholog of <i>S. cerevisiae</i> : OCA5, <i>C. glabrata CBS138</i> : CAGL0E03784g, <i>C. dubliniensis CD36</i> : Cd36_87200, <i>C. parapsilosis CDC317</i> : CPAR2_809020 and <i>C. auris B8441</i> : B9J08_004771
IML2	C1_14210C	orf19.7229	CAL0000188632	0.496499	-1.01014	5.11264e-11	Protein of unknown function; early-stage flow model biofilm induced; Hap43-repressed; Spider biofilm repressed
GPI19	C2_05280C	orf19.3557	CAL0000176510	0.496366	-1.01052	0.0270171	Subunit of GPI-GlcNAc transferase; role in synthesis of N-acetylglucosaminyl phosphatidylinositol (GlcNAc-PI), the first intermediate in GPI anchor synthesis; complements S. cerevisiae gpi19 mutant; flow model biofilm induced
orf19.5934	C3_04740C	orf19.5934	CAL0000178060	0.496298	-1.01072	0.00172057	Ortholog(s) have DNA topoisomerase activity, DNA topoisomerase type I (single strand cut, ATP-independent) activity
SNZ1	C1_02590C	orf19.2947	CAL0000181647	0.495953	-1.01172	0.00050648	Stationary phase protein; vitamin B synthesis; induced byyeast-hypha switch, 3-AT or in azole-resistant strain overexpressing MDR1; soluble in hyphae; regulated by Gcn4, macrophage; Spider biofilm induced; rat catheter biofilm repressed
orf19.5694	C5_00050W	orf19.5694	CAL0000194060	0.495786	-1.01221	0.0125056	Predicted ORF from Assembly 19; removed from Assembly 20; restored based on transcription data
MSH2	C4_07120C	orf19.3093	CAL0000196306	0.495638	-1.01264	0.00152952	Putative DNA mismatch repair factor; transcript regulated by Nrg1; flucytosine repressed; transcript regulated by tyrosol and cell density
orf19.5555	C6_02810C	orf19.5555	CAL0000184089	0.495562	-1.01286	0.00134697	Ortholog of <i>C. dubliniensis CD36</i> : Cd36_63300, <i>Candida tropicalis NEW ASSEMBLY</i> : CTRG1_05769, <i>Candida tropicalis MYA-3404</i> : CTRG_05769 and <i>Candida albicans WO-1</i> : CAWG_05077
DNF1	C3_03250W	orf19.323	CAL0000175287	0.493173	-1.01983	2.37871e-06	Aminophospholipid translocase (flippase), involved in phospholipid and sphingolipid translocation; type 4 P-type ATPase, localized to plasma membrane
RPA135	C7_00570W	orf19.7062	CAL0000201405	0.493128	-1.01996	6.92503e-05	Putative RNA polymerase I subunit A135; repressed by prostaglandins
orf19.7574	CR_09990W	orf19.7574	CAL0000176188	0.493079	-1.02011	0.0021446	Ortholog(s) have ubiquitin ligase complex localization
orf19.2043	C2_00810C	orf19.2043	CAL0000181121	0.492489	-1.02184	0.00355446	Has domain(s) with predicted ATP binding, ATP-dependent FeS chaperone activity, iron-sulfur cluster binding activity and role in iron-sulfur cluster assembly
HYR4	CR_00760C	orf19.3279	CAL0000179460	0.492227	-1.0226	0.0107495	Putative GPI-anchored adhesin-like protein; Rim101-repressed; constitutive expression independent of MTL or white-opaque status
orf19.5339	C2_10600W	orf19.5339	CAL0000195219	0.492027	-1.02319	0.00249307	Ortholog of S. cerevisiae Spg5; required for proteasome assembly during quiescence; transcript detected on high-resolution tiling arrays; Spider biofilm induced
orf19.7278	C1_14630C	orf19.7278	CAL0000189570	0.491725	-1.02408	0.00053157	Similar to a region of the Tca2 (pCal) retrotransposon, which is present in strain hOG1042 as 50 to 100 copies of a linear dsDNA; rat catheter biofilm repressed
MAL2	CR_10790W	orf19.7668	CAL0000190188	0.489964	-1.02925	0.00030736	Alpha-glucosidase; hydrolyzes sucrose for sucrose utilization; transcript regulated by Suc1, induced by maltose, repressed by glucose; Tn mutation affects filamentous growth; upregulated in RHE model; rat catheter and Spider biofilm induced
orf19.114	C6_01080C	orf19.114	CAL0000185118	0.489832	-1.02964	0.0380115	Ortholog of <i>C. dubliniensis CD36</i> : Cd36_61190, <i>C. parapsilosis CDC317</i> : CPAR2_603230, <i>C. auris B8441</i> : B9J08_001119 and <i>Candida tenuis NRRL Y-1498</i> : cten_CGOB_00054
orf19.4780	C1_09220W	orf19.4780	CAL0000188365	0.487465	-1.03663	4.95406e-05	Predicted MFS family membrane transporter, member of the drug:proton antiporter (12 spanner) (DHA1) family; Spider biofilm induced
orf19.5678	C4_00490W	orf19.5678	CAL0000182165	0.487147	-1.03757	0.0122517	Has domain(s) with predicted 2-(3-amino-3-carboxypropyl)histidine synthase activity and role in protein histidyl modification to diphthamide
orf19.7441	C3_06520C	orf19.7441	CAL0000186381	0.487006	-1.03799	0.000165812	Ortholog(s) have chromatin binding activity, role in lipid homeostasis, nuclear envelope organization, regulation of transcription by RNA polymerase II and nuclear envelope localization
orf19.5206	C2_05830C	orf19.5206	CAL0000201076	0.486486	-1.03953	0.0279576	Putative chaperone protein; role in the assembly of box H/ACA snoRNPs and thus for pre-rRNA processing; Spider biofilm induced
RTA3	C2_06460W	orf19.23	CAL0000189971	0.484895	-1.04425	0.00246	7-transmembrane receptor protein involved in regulation of asymmetric lipid distribution in plasma membrane; involved in biofilm formation; putative drug-responsive regulatory site; rat catheter biofilm induced
orf19.673	C1_11290W	orf19.673	CAL0000177129	0.484669	-1.04493	0.000179554	Has domain(s) with predicted FMN binding, NADP binding, NADPH dehydrogenase activity, oxidoreductase activity
orf19.3724	CR_02420W	orf19.3724	CAL0000197728	0.482793	-1.05052	0.00124639	Ortholog(s) have small ribosomal subunit rRNA binding activity
MUM2	C5_05450C	orf19.4044	CAL0000175753	0.482245	-1.05216	8.85844e-05	Protein similar to S. cerevisiae Mum2, a protein essential for meiotic DNA replication and sporulation; induced by alpha pheromone in SpiderM medium; transcript regulated by Tup1
HPT1	C2_02740C	orf19.5832	CAL0000179091	0.482184	-1.05234	1.93767e-05	Putative hypoxanthine-guanine phosphoribosyltransferase; protein abundance affected by URA3 expression in the CAI4 strain background; protein level decreases in stationary phase; Spider biofilm induced
orf19.5483	C2_06200C	orf19.5483	CAL0000194371	0.480162	-1.05841	0.00173448	Ortholog(s) have GTPase activity, mitochondrial ribosome binding activity, role in positive regulation of translation and mitochondrial matrix localization
orf19.5365	C2_10820C	orf19.5365	CAL0000194341	0.479915	-1.05915	4.18327e-06	S. cerevisiae ortholog YMR259C interacts with Trm7 for 2'-O-methylation of C32 of substrate tRNAs; downregulated by fluphenazine treatment or in an azole-resistant strain that overexpresses CDR1 and CDR2
HGT6	C2_01020W	orf19.2020	CAL0000181092	0.479566	-1.0602	1.37903e-05	Putative high-affinity MFS glucose transporter; 20 family members; induced in core stress response; fluconazole, oralpharyngeal candidasis induced; flow model biofilm induced; Spider biofilm induced
orf19.5626	C6_03370W	orf19.5626	CAL0000200989	0.478569	-1.0632	8.0208e-07	Protein of unknown function; Plc1-regulated; induced by Mnl1 under weak acid stress; flow model biofilm induced
PMT6	C4_04780W	orf19.3802	CAL0000189855	0.478414	-1.06367	6.3233e-07	Protein mannosyltransferase; required for virulence in mice, adhesion to endothelium; role in hyphal growth signaling, hygromycin B sensitivity; no major role in cellular PMT activity; Hap4-repressed; Bcr1-repressed in RPMI a/a biofilms
CDR11	C3_04070C	orf19.918	CAL0000188523	0.478154	-1.06445	5.70073e-11	Putative transporter of PDR subfamily of ABC family; Gcn4-regulated; induced by Rim101 at pH 8; Spider biofilm induced
RAD18	C6_01770W	orf19.3407	CAL0000182971	0.477844	-1.06539	0.00525866	Putative transcription factor with zinc finger DNA-binding motif; Hap43p-repressed gene
NUP49	C1_13550C	orf19.4987	CAL0000193504	0.477803	-1.06551	7.08042e-05	Nuclear pore protein
orf19.2285	C2_07280W	orf19.2285	CAL0000190139	0.477436	-1.06662	0.0407594	Protein of unknown function; transcription induced by benomyl treatment
RPS24	C3_00090W	orf19.5466	CAL0000180342	0.474259	-1.07625	6.18259e-09	Predicted ribosomal protein; hyphal downregulated; repressed upon phagocytosis by murine macrophage; transcriptionally activated by Tbf1; Spider biofilm repressed
orf19.2581	CR_01810C	orf19.2581	CAL0000175595	0.473885	-1.07739	0.0200882	Protein with a predicted epimerase/dehydratase domain; Hap43-repressed gene
orf19.5356	C2_10740C	orf19.5356	CAL0000193421	0.473657	-1.07809	0.000646518	Protein with a predicted role in cell wall integrity; repressed in core stress response
PDS5	C2_07660W	orf19.2216	CAL0000178884	0.471917	-1.0834	0.000864196	Putative protein with a predicted role in establishment and maintenance of sister chromatid condensation and cohesion; cell-cycle regulated periodic mRNA expression
SLM2	C6_02060W	orf19.3505	CAL0000181051	0.471027	-1.08612	4.254e-08	Ortholog(s) have role in TOR signaling, actin cytoskeleton organization, actin filament bundle assembly, cell-cell fusion, eisosome assembly and endosomal transport, <a href="#GOsection">more</a>
SMC6	C7_01580W	orf19.6568	CAL0000185544	0.469567	-1.0906	9.27224e-07	Putative structural maintenance of chromosomes (SMC) protein; Hap43-induced; cell-cycle regulated periodic mRNA expression; S. cerevisiae ortholog not cell-cycle regulated; Spider biofilm induced
LAT1	C7_01640W	orf19.6561	CAL0000189879	0.467897	-1.09574	1.08097e-09	Putative dihydrolipoamide acetyltransferase component (E2) of pyruvate dehydrogenase complex; sumoylation target; Spider biofilm repressed
TAF12L	CR_03910C	orf19.470	CAL0000200014	0.467559	-1.09678	2.78914e-05	Non-essential component of the SAGA complex, involved in transcription regulation
GOR1	C1_02980W	orf19.2989	CAL0000192040	0.467204	-1.09788	1.87874e-05	Ortholog(s) have glyoxylate reductase (NAD+) activity and role in glyoxylate catabolic process
TLO7	C3_00060W	orf19.5467	CAL0000198755	0.466717	-1.09938	1.61387e-06	Member of a family of telomere-proximal genes of unknown function; may be spliced in vivo; rat catheter biofilm repressed
orf19.3778	C4_05010W	orf19.3778	CAL0000180486	0.466008	-1.10157	0.012438	Protein with a predicted role in ribosome biogenesis; mutation confers hypersensitivity to 5-fluorocytosine (5-FC), 5-fluorouracil (5-FU); repressed in core stress response; repressed by prostaglandins; Hap43-induced
orf19.4030	C5_05350W	orf19.4030	CAL0000183321	0.464937	-1.10489	2.86907e-05	Ortholog(s) have DNA primase activity, single-stranded DNA binding activity and role in DNA replication, DNA replication, synthesis of RNA primer, mitotic DNA replication initiation
CEK2	CR_05940W	orf19.460	CAL0000200092	0.464553	-1.10608	0.0274966	MAP kinase required for wild-type efficiency of mating; component of the signal transduction pathway that regulates mating; ortholog of S. cerevisiae Fus3; induced by Cph1, pheromone; transposon mutation affects filamentous growth
ALS2	C6_04380W	orf19.1097	CAL0000194141	0.46195	-1.11419	0.00504855	ALS family protein; role in adhesion, biofilm formation, germ tube induction; expressed at infection of human buccal epithelial cells; putative GPI-anchor; induced by ketoconazole, low iron and at cell wall regeneration; regulated by Sfu1p
IMH3	C2_06390C	orf19.18	CAL0000175344	0.461894	-1.11437	0.000701658	Inosine monophosphate (IMP) dehydrogenase; enzyme of GMP biosynthesis; target of mycophenolic acid and mizoribine monophosphate; antigenic during infection; repressed in core stress response; snoRNA snR54 encoded within IMH3 intron
orf19.5782	C2_03140C	orf19.5782	CAL0000190623	0.461803	-1.11465	4.24048e-06	Ortholog(s) have phospholipase activity, role in cardiolipin metabolic process, phosphatidylethanolamine metabolic process, phospholipid metabolic process and mitochondrial matrix localization
orf19.308	C3_03110W	orf19.308	CAL0000189539	0.460486	-1.11877	0.000156015	Ortholog(s) have role in nucleobase-containing compound transport, regulation of fungal-type cell wall organization, regulation of phospholipid translocation and plasma membrane localization
orf19.1576	C2_02520W	orf19.1576	CAL0000178272	0.460345	-1.11921	0.00228656	Ortholog(s) have nuclear localization sequence binding, ubiquitin binding activity and role in response to ethanol
BMT6	C6_03160C	orf19.5602	CAL0000178153	0.458579	-1.12476	4.91751e-08	Beta-mannosyltransferase; beta-1,2-mannosylation of phospholipomannan; member of a 9-member family including Bmt1, Bmt2, Bmt3, and Bmt4 with roles in mannosylation of cell wall phosphopeptidomannan; flow model biofilm induced
orf19.1250	C4_05650W	orf19.1250	CAL0000182332	0.456552	-1.13115	0.000136344	Ortholog(s) have role in maturation of SSU-rRNA from tricistronic rRNA transcript (SSU-rRNA, 5.8S rRNA, LSU-rRNA) and nucleolus localization
ASN1	C2_09060C	orf19.198	CAL0000188342	0.456541	-1.13118	0.000218033	Putative asparagine synthetase; soluble protein in hyphae; regulated by Rim101; decreased expression at pH 4 vs pH 8; protein detected during exponential and stationary phases of yeast-form growth
orf19.2137	C6_04510C	orf19.2137	CAL0000185313	0.45635	-1.13179	8.18662e-06	Has domain(s) with predicted ATP binding, ligase activity, forming carbon-nitrogen bonds activity and role in tRNA processing
IFA4	C2_04420W	orf19.4510	CAL0000199289	0.456162	-1.13238	0.00938679	Protein of unknown function; oxidative stress-induced via Cap1
FGR17	C6_03610W	orf19.5729	CAL0000179987	0.455967	-1.133	0.00467417	Putative DNA-binding transcription factor; has zinc cluster DNA-binding motif; lacks an ortholog in S. cerevisiae; transposon mutation affects filamentous growth; Hap43p-repressed gene
orf19.1030	C1_03790C	orf19.1030	CAL0000196167	0.455207	-1.1354	0.000244208	Putative peptidyl-prolyl cis-trans isomerase
MDR1	C6_03170C	orf19.5604	CAL0000173998	0.454983	-1.13611	0.00156098	Plasma membrane MDR/MFS multidrug efflux pump; methotrexate is preferred substrate; overexpression in drug-resistant clinical isolates confers fluconazole resistance; repressed in young biofilms; rat catheter biofilm induced
HAS1	C5_04750C	orf19.3962	CAL0000175982	0.454836	-1.13658	0.000111182	Functional homolog of S. cerevisiae Has1p, which is a nucleolar protein of the DEAD-box ATP-dependent RNA helicase family that is involved in biogenesis of the ribosome, particularly the small (40S) subunit; caspofungin-downregulated
orf19.4792	C1_09320C	orf19.4792	CAL0000176411	0.454065	-1.13903	0.00825402	Protein with a regulator of G-protein signaling domain; Plc1-regulated; Spider biofilm induced; rat catheter biofilm repressed
orf19.6090	C1_00160C	orf19.6090	CAL0000200313	0.453332	-1.14136	6.17239e-05	Putative nucleolar protein with a predicted role in pre-rRNA processing and ribosome biogenesis; repressed by nitric oxide; required for flow model biofilm formation; Spider biofilm repressed
orf19.6168	C3_00910W	orf19.6168	CAL0000191020	0.453055	-1.14224	0.000469279	Ortholog of <i>C. dubliniensis CD36</i> : Cd36_80830, <i>Debaryomyces hansenii CBS767</i> : DEHA2F17930g, <i>Candida tropicalis NEW ASSEMBLY</i> : CTRG1_04030 and <i>Candida tropicalis MYA-3404</i> : CTRG_04030
orf19.6103	C1_00090W	orf19.6103	CAL0000185968	0.453021	-1.14235	0.00356519	Ortholog(s) have role in ascospore formation, ascospore wall assembly, ascospore-type prospore membrane formation and cytosol, prospore membrane localization
PHO13	C2_09490W	orf19.1405	CAL0000188358	0.452886	-1.14278	0.0106683	Putative 4-nitrophenylphosphatase; Hap43p-repressed gene; transcription is regulated upon yeast-hyphal switch
RCL1	C2_07450C	orf19.1886	CAL0000188003	0.452518	-1.14395	3.53119e-07	Putative U3-containing 90S preribosome processome complex subunit; Hap43-induced; essential; S. cerevisiae ortholog is essential; represses in core stress response;
BRR2	C4_07100C	orf19.3098	CAL0000181172	0.451611	-1.14685	2.1955e-06	Predicted RNA-dependent ATPase RNA helicase; Hap43-induced gene; mutation leads to decreased filamentation, possibly due to altered intron retention
ATO6	C3_05600W	orf19.6995	CAL0000183179	0.451028	-1.14871	0.00224547	Putative fungal-specific transmembrane protein
DBP8	CR_05630W	orf19.6652	CAL0000181153	0.450229	-1.15127	0.000195869	Protein similar to S. cerevisiae Dbp8p, an ATP-dependent helicase involved in rRNA processing; oxidative stress-repressed via Cap1p; flucytosine repressed; likely to be essential for growth, based on insertional mutagenesis
UTP21	C2_02430W	orf19.1566	CAL0000192006	0.450148	-1.15153	0.0111334	Putative U3 snoRNP protein; Hap43-induce; physically interacts with TAP-tagged Nop1; Spider biofilm induced
BUB1	C4_03120C	orf19.2678	CAL0000187122	0.449079	-1.15496	0.000120059	Putative cell cycle checkpoint kinase; mutation confers increased sensitivity to nocodazole
HHT21	C1_04260W	orf19.1061	CAL0000180612	0.446973	-1.16174	0.00746583	Putative histone H3; amphotericin B repressed; regulated by Efg1, farnesol; Hap43-induced; rat catheter and Spider biofilm repressed
orf19.6338	C6_00020W	orf19.6338	CAL0000195221	0.446859	-1.16211	2.0482e-05	Ortholog of <i>Candida albicans WO-1</i> : CAWG_05352
SMD1	CR_10820W	orf19.7673	CAL0000185982	0.445887	-1.16525	0.000131895	Putative mRNA-binding protein with a role in mRNA splicing; appears to be essential in a repressible expression assay; repression leads to decreased filamentation, possibly due to altered intron retention
PDE2	C1_02840W	orf19.2972	CAL0000178266	0.445731	-1.16575	5.33863e-07	High affinity cyclic nucleotide phosphodiesterase; moderates signaling by cAMP; required for virulence, switching, cell wall, hyphal, not pseudohyphal growth; expressed shortly after hyphal induction; rat catheter and Spider biofilm induced
GAL7	C1_02180W	orf19.3675	CAL0000182951	0.445359	-1.16696	2.8987e-06	Putative galactose-1-phoshphate uridyl transferase; downregulated by hypoxia, upregulated by ketoconazole; macrophage/pseudohyphal-repressed
orf19.2724	C4_02740W	orf19.2724	CAL0000185914	0.441656	-1.179	0.000135961	Protein of unknown function; flow model, rat catheter and Spider biofilm induced; Hap43-repressed
orf19.4110	C2_06090W	orf19.4110	CAL0000188034	0.440933	-1.18137	0.0108773	Ortholog of <i>C. dubliniensis CD36</i> : Cd36_20490, <i>C. parapsilosis CDC317</i> : CPAR2_104180, <i>C. auris B8441</i> : B9J08_001215 and <i>Candida tenuis NRRL Y-1498</i> : CANTEDRAFT_116074
orf19.2372	C7_02600C	orf19.2372	CAL0000201372	0.440761	-1.18193	6.26578e-11	Pol protein of retrotransposon Tca2; separated by a stop codon from Gag protein orf19.2371; likely translated as single polyprotein with Gag, reverse transcriptase, protease, and integrase; rat catheter biofilm repressed
MNN22	C4_04770C	orf19.3803	CAL0000196006	0.440448	-1.18296	1.03328e-05	Alpha-1,2-mannosyltransferase; required for normal cell wall mannan; regulated by Tsa1, Tsa1B at 37 deg; repressed in core stress response; NO, Hog1 induced; confers sensitivity to cell wall perturbing agents; Spider biofilm repressed
orf19.2517	CR_01340W	orf19.2517	CAL0000176540	0.438579	-1.18909	0.0347783	Predicted membrane transporter, member of the drug:proton antiporter (12 spanner) (DHA1) family, major facilitator superfamily (MFS)
ELF1	CR_09370W	orf19.7332	CAL0000177541	0.437862	-1.19145	0.00229395	Putative mRNA export protein; Walker A and B (ATP/GTP binding) motifs; required for wild-type morphology, growth; expressed in hyphal, pseudohyphal, and yeast form; Hap43-induced; Spider and flow model biofilm induced
FKH2	C3_00670C	orf19.5389	CAL0000195461	0.43655	-1.19578	0.00251348	Forkhead transcription factor; morphogenesis regulator; required for wild-type hyphal transcription, cell separation, and for virulence in cell culture; mutant lacks true hyphae, is constitutively pseudohyphal; upregulated in RHE model
HOM3	C4_05540W	orf19.1235	CAL0000181037	0.436242	-1.1968	0.000129688	Putative L-aspartate 4-P-transferase; fungal-specific (no human or murine homolog); regulated by Gcn2 and Gcn4; early-stage flow model biofilm induced
TIM8	C3_07890W	orf19.6183	CAL0000198973	0.43567	-1.19869	0.010242	Predicted mitochondrial intermembrane space protein with role in protein import into mitochondrial inner membrane and cytosol
TPO4	CR_03920C	orf19.473	CAL0000176089	0.435137	-1.20046	1.78856e-05	Putative sperimidine transporter; fungal-specific (no human or murine homolog); Spider biofilm induced; promoter bound by Tec1 and Ndt80; Bcr1-repressed in RPMI a/a biofilms
orf19.2671	C4_03190W	orf19.2671	CAL0000199070	0.434807	-1.20155	0.00016917	Protein with a predicted FAD-dependent pyridine nucleotide reductase domains; putative oxidoreductase; Plc1-regulated; possibly an essential gene, disruptants not obtained by UAU1 method
RBF1	C6_02840C	orf19.5558	CAL0000186291	0.434401	-1.2029	0.000262073	Transcription factor; glutamine-rich activation domain; binds RPG-box DNA sequences; predominantly nuclear; mutation causes accelerated induction of filamentous growth; antigenic during human oral infection; Sko1p-repressed
RBR3	C7_03290C	orf19.5124	CAL0000184067	0.433175	-1.20698	0.0224962	Cell wall adhesin-like protein; repressed by Rim101; possibly an essential gene, disruptants not obtained by UAU1 method
CDC7	C2_05320W	orf19.3561	CAL0000191207	0.4331	-1.20723	0.00319908	Catalytic subunit of Dbf4p-regulated serine/threonine protein kinase; negative regulator of hyphal development; cell-cycle regulated periodic mRNA expression; S. cerevisiae ortholog is not cell-cycle regulated
MAK5	C2_05090W	orf19.3540	CAL0000200900	0.432778	-1.2083	0.000253704	Putative nucleolar DEAD-box RNA helicase; oxidative stress-repressed via Cap1; repressed by prostaglandins
NOC2	CR_05520W	orf19.5850	CAL0000192871	0.432368	-1.20967	0.00114557	Putative nucleolar complex protein; Hap43-induced; transposon mutation affects filamentous growth; mutation confers hypersensitivity to 5-fluorouracil (5-FU), tubercidin (7-deazaadenosine); repressed in core stress response
CDR1	C3_05220W	orf19.6000	CAL0000186516	0.431821	-1.21149	0.0123131	Multidrug transporter of ABC superfamily; transports phospholipids in an in-to-out direction; induced by beta-estradiol, progesterone, corticosteroid, or cholesterol; Spider biofilm induced
orf19.1609	C3_02350W	orf19.1609	CAL0000194501	0.431453	-1.21273	0.00595963	Ortholog(s) have role in endonucleolytic cleavage in ITS1 to separate SSU-rRNA from 5.8S rRNA and LSU-rRNA from tricistronic rRNA transcript (SSU-rRNA, 5.8S rRNA, LSU-rRNA) and 90S preribosome, nucleolus localization
HHF1	C1_04240C	orf19.1059	CAL0000174606	0.431202	-1.21357	2.8987e-06	Putative histone H4; repressed in fkh2 mutant; regulated by Efg1; fluconazole induced; amphotericin B repressed; farnesol regulated; colony morphology-related gene regulation by Ssn6; Hap43-induced; rat catheter and Spider biofilm repressed
OPT4	CR_02490W	orf19.176	CAL0000180262	0.429981	-1.21766	0.000127126	Oligopeptide transporter; detected at germ tube plasma membrane; transcript inducede during phagocytosis by macrophages; fungal-specific; Hap43-repressed; merged with orf19.2292 in Assembly 20; rat catheter and Spider biofilm induced
orf19.3103	C4_07060W	orf19.3103	CAL0000190107	0.429921	-1.21786	1.13499e-08	Ortholog(s) have RNA polymerase III activity, role in tRNA transcription by RNA polymerase III and RNA polymerase III complex, chromatin localization
SOD3	C7_00110W	orf19.7111.1	CAL0000181372	0.429825	-1.21818	9.11961e-11	Cytosolic manganese-containing superoxide dismutase; protects against oxidative stress; repressed by ciclopirox olamine, induced during stationary phase when SOD1 expression is low; Hap43-repressed; Spider and flow model biofilm induced
orf19.1052	C1_04180W	orf19.1052	CAL0000199081	0.428978	-1.22102	8.77895e-06	Predicted histone H2B; Hap43-induced gene; Spider biofilm repressed
orf19.2350	C1_10710C	orf19.2350	CAL0000192014	0.428862	-1.22142	4.304e-05	Protein similar to S. cerevisiae Yor378w; MFS family transporter; transposon mutation affects filamentous growth; null mutants are viable; fungal-specific (no human or murine homolog)
PWP1	C4_01450W	orf19.4640	CAL0000198308	0.428735	-1.22184	0.0125056	Putative rRNA processing protein; Hap43-induced; repressed in core stress response
orf19.2177	C2_08090W	orf19.2177	CAL0000193853	0.428318	-1.22325	0.000107596	Sef1p-, Sfu1p-, and Hap43p-regulated gene; overlaps IFM3/orf19.2176
orf19.604	CR_07940W	orf19.604	CAL0000188634	0.427769	-1.22509	0.000516792	Has domain(s) with predicted FAD binding activity
orf19.2000	C2_01240C	orf19.2000	CAL0000177726	0.42771	-1.2253	0.0217886	Ortholog(s) have DNA helicase activity
HIS5	C4_00650W	orf19.4177	CAL0000198056	0.426712	-1.22867	0.000915217	Putative histidinol-phosphate aminotransferase; Gcn4p-regulated; protein present in exponential and stationary growth phase yeast cultures
orf19.7642	CR_10590W	orf19.7642	CAL0000192903	0.426507	-1.22936	1.55259e-05	Ortholog of S. cerevisiae Vps3; CORVET tethering complex component involved in vacuolar protein sorting; Hap43-repressed gene
RDH54	C2_10840W	orf19.5367	CAL0000199325	0.426101	-1.23073	0.000562479	Putative DNA-dependent ATPase with a predicted role in DNA recombination and repair; transcriptionally induced by interaction with macrophages
FCA1	C6_00620W	orf19.4195.1	CAL0000189710	0.425581	-1.23249	0.0144096	Cytosine deaminase; enzyme of pyrimidine salvage; functional homolog of S. cerevisiae Fcy1p; mutation is associated with resistance to flucytosine (5-FC) in a clinical isolate; hyphal downregulated; gene has intron
orf19.7646	CR_10630W	orf19.7646	CAL0000189070	0.423545	-1.23941	0.000469279	Ortholog(s) have role in box C/D snoRNP assembly, protein folding, rRNA processing and R2TP complex localization
FGR41	C1_10400C	orf19.4910	CAL0000194403	0.423296	-1.24026	4.00404e-16	Putative GPI-anchored adhesin-like protein involved in regulation of covering (masking) cell wall glucan; transposon mutation affects filamentous growth; Spider biofilm repressed
HTA2	C1_04170C	orf19.1051	CAL0000200441	0.422397	-1.24333	0.00450228	Putative histone H2A; farnesol regulated; rat catheter biofilm repressed; Spider biofilm repressed; Hap43-induced
orf19.5168	C7_02930C	orf19.5168	CAL0000182014	0.422393	-1.24334	0.000116476	Ortholog(s) have unfolded protein binding activity, role in maturation of SSU-rRNA, ribosomal small subunit biogenesis and cytoplasm localization
PRP24	CR_01700C	orf19.2563	CAL0000175203	0.42214	-1.24421	1.84667e-05	Protein with a putative role in spliceosomal complex assembly; appears to be essential in a repressible expression assay; repression leads to decreased filamentation, possibly due to altered intron retention
NDE1	C3_03420C	orf19.339	CAL0000200307	0.419404	-1.25359	1.46574e-15	Putative NADH dehydrogenase; may act alternatively to complex I in respiration; caspofungin repressed; rat catheter biofilm induced; Spider biofilm repressed
orf19.494	CR_04110W	orf19.494	CAL0000196049	0.417505	-1.26013	0.00153996	Putative RNA-binding protein; role in assembly of box H/ACA snoRNPs and thus pre-rRNA processing; Spider biofilm induced
orf19.2389	CR_03340C	orf19.2389	CAL0000193696	0.416943	-1.26208	7.14487e-07	Ortholog(s) have DNA replication origin binding, single-stranded DNA binding activity
RFC4	CR_10700W	orf19.7658	CAL0000187522	0.416505	-1.26359	7.92671e-06	Putative heteropentameric replication factor C subunit; flucytosine induced; periodic mRNA expression, peak at cell-cycle G1/S phase
ACO2	CR_05790C	orf19.6632	CAL0000193227	0.416364	-1.26408	2.25377e-10	Putative aconitate hydratase 2; induced in high iron; regulated by Gcn4; repressed by amino acid starvation (3-AT); protein levels decrease in stationary phase yeast; flow model and Spider biofilm repressed
orf19.2319	C1_10970W	orf19.2319	CAL0000194444	0.415713	-1.26634	0.00376209	Putative nucleolar protein with a predicted role in pre-rRNA processing; Hap43-induced gene; repressed in core stress response
orf19.4849	C1_09840C	orf19.4849	CAL0000185317	0.415204	-1.26811	7.08042e-05	Protein required for localizing proteasomes to the nucleus; involved in ubiquitin-mediated protein degradation; possibly an essential gene, disruptants not obtained by UAU1 method; Spider biofilm induced
orf19.7664	CR_10750C	orf19.7664	CAL0000178206	0.414615	-1.27016	0.000492935	Has domain(s) with predicted DNA binding activity
ARA1	C2_08130W	orf19.2172	CAL0000195767	0.414166	-1.27172	5.80205e-07	D-Arabinose dehydrogenase; dehydro-D-arabinono-1,4-lactone synthesis; active on D-arabinose, L-fucose, L-xylose, L-galactose; inhibited by metal ions, thiol group-specific reagents; induced on polystyrene adherence; Spider biofilm induced
PPT2	C1_09480W	orf19.4812	CAL0000183849	0.41075	-1.28367	0.00736939	Phosphopantetheinyl transferase (PPTase); Spider biofilm induced
RPC10	C1_14390W	orf19.7255	CAL0000192095	0.409583	-1.28777	0.00251705	Putative RNA polymerase subunit ABC10-alpha of RNA polymerase complexes I, II, and III; flucytosine induced; Spider biofilm induced
HTA1	C3_03910W	orf19.6924	CAL0000179664	0.40921	-1.28909	0.000518173	Histone H2A; repressed in fkh2 mutant; amphotericin B repressed; farnesol regulated; RNA abundance regulated by tyrosol and cell density; Hap43-induced gene; Spider biofilm repressed
SCW11	C5_04110W	orf19.3893	CAL0000194867	0.40909	-1.28951	6.2749e-13	Cell wall protein; repressed in ace2 mutant; repressed in core caspofungin response; induced in high iron; possibly an essential gene, disruptants not obtained by UAU1 method; rat catheter and Spider biofilm repressed
orf19.5308	C4_04020C	orf19.5308	CAL0000191203	0.409046	-1.28966	0.00018271	Protein of unknown function; induced by Rgt1
orf19.6418	CR_08500W	orf19.6418	CAL0000176600	0.408356	-1.2921	0.000469	Ortholog(s) have unfolded protein binding activity and role in protein import into nucleus, ribosomal large subunit biogenesis
orf19.6951	C3_03680W	orf19.6951	CAL0000198326	0.405507	-1.3022	2.38228e-13	Ortholog(s) have sphinganine-1-phosphate aldolase activity and role in calcium-mediated signaling, cellular response to starvation, sphingolipid metabolic process
MMS22	CR_00390W	orf19.7494	CAL0000177845	0.405498	-1.30223	0.0183973	Putative adapter subunit of E3 ubiquitin ligase complex, acts with cullin subunit Rtt101p in response to DNA damage; cell-cycle regulated periodic mRNA expression
DPB2	CR_09900C	orf19.7564	CAL0000187591	0.403801	-1.30828	0.000577943	Probable subunit of DNA polymerase II (DNA polymerase epsilon), similar to S. cerevisiae Dpb2p; essential for viability; rat catheter biofilm induced
HHF22	CR_06800C	orf19.1854	CAL0000199430	0.401408	-1.31686	6.08526e-10	Putative histone H4; regulated by Efg1; flucytosine, fluconazole-induced; amphotericin B, caspofungin repressed; colony morphology-related gene regulation by Ssn6; Hap43-induced; rat catheter and Spider biofilm repressed
orf19.5684.1	C5_00120W	orf19.5684.1	CAL0000179468	0.401036	-1.3182	0.025394	Ortholog of <i>Candida tropicalis NEW ASSEMBLY</i> : CTRG1_CGOB_00063
PRP5	C3_06720W	orf19.6831	CAL0000188191	0.400049	-1.32175	8.76699e-05	Putative pre-mRNA processing RNA-helicase; induced upon adherence to polystyrene; rat catheter and Spider biofilm induced
orf19.5605	C6_03180C	orf19.5605	CAL0000176604	0.399578	-1.32345	7.18309e-12	Ortholog(s) have protein-macromolecule adaptor activity, ubiquitin protein ligase binding activity and role in positive regulation of ubiquitin-dependent endocytosis, regulation of intracellular transport, ubiquitin-dependent endocytosis
HHT2	CR_06810W	orf19.1853	CAL0000187299	0.397877	-1.3296	1.49912e-09	Putative histone H3; farnesol regulated; Hap43-induced; rat catheter and Spider biofilm repressed
orf19.2125	C6_04420W	orf19.2125	CAL0000185936	0.397279	-1.33178	2.43377e-05	Protein of unknown function; GlcNAc-induced protein; Spider biofilm induced; rat catheter biofilm repressed
ZSF1	C2_10560C	orf19.5334	CAL0000194006	0.396896	-1.33317	4.44713e-21	Ortholog od S. cerevisiae Tis11, a mRNA-binding protein; transcription regulated by yeast-hyphal switch; flow model biofilm induced; Spider biofilm repressed
PSO2	C2_10780C	orf19.5362	CAL0000184011	0.395406	-1.3386	0.0148267	Putative DNA cross-link repair protein; expressed in opaque or white MTLa/MTLa or MTLalpha/MTLalpha, but not MTLa/MTLalpha cells; telomere-proximal gene; mutation does not affect white-to-opaque phenotypic switching
GLY1	C1_10450W	orf19.986	CAL0000194550	0.393851	-1.34428	2.41026e-14	L-threonine aldolase; complements glycine auxotrophy of S. cerevisiae shm1 shm2 gly1-1 triple mutant; macrophage/pseudohyphal-induced; the GLY1 locus has an RFLP and is triploid in strain SGY269; flow model biofilm induced
PHO84	C1_11480W	orf19.655	CAL0000178178	0.391296	-1.35367	0.000382668	Primary high-affinity phosphate transporter; transcript regulated by white-opaque switch; Hog1, ciclopirox olamine or alkaline induced; caspofungin, stress repressed; required for normal TORC1 function
PES1	C2_09320C	orf19.4093	CAL0000200824	0.39026	-1.35749	1.5023e-05	Pescadillo homolog required for dispersal of biofilm cells into planktonic yeast cells; essential in yeast cells, not in hyphal cells; mutation confers hypersensitivity to 5-fluorocytosine, 5-fluorouracil, tubercidin
CAC1	C4_02600C	orf19.2739	CAL0000184834	0.389044	-1.362	0.0011571	Putative component of the chromatin assembly factor I (CAF-1), which functions as a histone chaperone; involved in negative regulation of biofilm initiation; null mutant shows hyperfilamentous colony wrinkling
orf19.286	C3_02930W	orf19.286	CAL0000193637	0.387021	-1.36951	0.0100907	Has a predicted autophagy-related protein domain; transcription repressed by fluphenazine treatment
orf19.6371	CR_08110W	orf19.6371	CAL0000180144	0.386483	-1.37152	0.00289243	Ortholog of <i>C. dubliniensis CD36</i> : Cd36_33750, <i>C. parapsilosis CDC317</i> : CPAR2_205650, <i>C. auris B8441</i> : B9J08_000104 and <i>Candida tenuis NRRL Y-1498</i> : cten_CGOB_00253
SAP30	C2_00460W	orf19.2082	CAL0000197549	0.385069	-1.37681	0.0174073	Aspartic-type endopeptidase; involved in degradation of alpha pheromone; functional equivalent of S. cerevisiae Bar1; a-cell specific; induced by alpha pheromone
PUT3	C1_07020C	orf19.6203	CAL0000196161	0.384357	-1.37948	4.1537e-06	Zn(II)2Cys6 transcription factor; has similarity to S. cerevisiae Put3, a transcription factor involved in the regulation of proline utilization genes
PHO113	CR_02180W	orf19.2619	CAL0000179588	0.382848	-1.38516	0.00011646	Putative constitutive acid phosphatase; Rim101-repressed; DTT-extractable; N-glycosylated; possibly an essential gene, disruptants not obtained by UAU1 method
IRO1	C3_01360C	orf19.1715	CAL0000179014	0.382174	-1.3877	8.88395e-07	Protein with a role in iron utilization, pathogenesis; both IRO1 and adjacent URA3 are mutated in strain CAI4; suppresses S. cerevisiae aft1 mutant low-iron growth defect; hyphal-induced; reports differ about iron regulation
ROB1	C1_13620W	orf19.4998	CAL0000188719	0.38217	-1.38771	2.62613e-14	Zn(II)2Cys6 transcription factor; null mutant displays reduced hyphal growth and abnormal virulence; reference strain SC5314 carries a rare gain-of-function allele (ROB1-946S) that impacts filamentation, biofilms, and commensalism
orf19.809	C2_04120C	orf19.809	CAL0000199505	0.381804	-1.3891	1.69209e-05	Ortholog(s) have rRNA binding activity, role in maturation of LSU-rRNA from tricistronic rRNA transcript (SSU-rRNA, 5.8S rRNA, LSU-rRNA) and nucleolus, preribosome localization
PGA62	C4_02390W	orf19.2765	CAL0000178718	0.381187	-1.39143	4.28574e-06	Adhesin-like cell wall protein; putative GPI-anchor; fluconazole-induced; induced in high iron; induced during cell wall regeneration; Cyr1 or Ras1 repressed; Tbf1 induced
RNR1	C2_03160C	orf19.5779	CAL0000199428	0.380055	-1.39572	0.00180284	Ribonucleotide reductase large subunit; induced in low iron; transposon mutation affects filamentous growth; farnesol upregulated in biofilm; regulated by cell cycle, tyrosol, cell density; regulated by Sef1, Sfu1, and Hap43
orf19.6770	C3_07280C	orf19.6770	CAL0000189788	0.379767	-1.39681	3.0528e-05	protein with ENTH Epsin domain, N-terminal; Spider biofilm repressed
DUR4	C4_00480W	orf19.5677	CAL0000185512	0.379483	-1.39789	0.00119699	Putative urea permease; fungal-specific (no human or murine homolog); possibly an essential gene, disruptants not obtained by UAU1 method
DRS1	CR_10550W	orf19.7635	CAL0000182242	0.376054	-1.41099	6.8381e-07	Putative nucleolar DEAD-box protein; Hap43-induced; mutation confers hypersensitivity to 5-fluorouracil (5-FU), tubercidin (7-deazaadenosine); Tbf1-induced; repressed in core stress response
orf19.6676	C5_03640W	orf19.6676	CAL0000201007	0.375844	-1.4118	4.7423e-05	Has domain(s) with predicted diphthine synthase activity, methyltransferase activity and role in protein histidyl modification to diphthamide
orf19.1124.2	C5_03700C	orf19.1124.2	CAL0000183474	0.375844	-1.4118	4.7423e-05	Ortholog(s) have diphthine synthase activity and role in protein histidyl modification to diphthamide
HTA3	C3_03280C	orf19.327	CAL0000185932	0.374713	-1.41614	9.91802e-06	Putative histone H2A; amphotericin B repressed; flucytosine induced; RNA abundance regulated by tyrosol and cell density; Spider biofilm repressed
orf19.3045	C1_03440C	orf19.3045	CAL0000201739	0.374518	-1.41689	4.21918e-07	Predicted aldehyde dehydrogenase domain; virulence-group-correlated expression
orf19.5424	C3_00410C	orf19.5424	CAL0000185760	0.372728	-1.4238	0.0121091	Ortholog of <i>Candida albicans WO-1</i> : CAWG_02376
LTV1	CR_10650W	orf19.7650	CAL0000196926	0.370976	-1.4306	0.00156927	Putative GSE complex component; repressed by prostaglandins
orf19.1639	C3_02070C	orf19.1639	CAL0000188086	0.370677	-1.43176	0.0276151	Has domain(s) with predicted oxidoreductase activity
BUD22	CR_00680W	orf19.3287	CAL0000194312	0.370231	-1.4335	0.00785619	Protein with a predicted role in 18S rRNA maturation and small ribosomal subunit biogenesis; repressed in core stress response; repressed by prostaglandins
SAS2	C2_00440W	orf19.2087	CAL0000189453	0.367532	-1.44406	0.00152518	Predicted histone acetyltransferase involved in histone H4 acetylation; member of MYST family
orf19.6137	CR_07310W	orf19.6137	CAL0000199024	0.367161	-1.44551	0.00495437	Ortholog of <i>C. dubliniensis CD36</i> : Cd36_32940, <i>C. auris B8441</i> : B9J08_000575, <i>Candida tenuis NRRL Y-1498</i> : CANTEDRAFT_134955 and <i>Debaryomyces hansenii CBS767</i> : DEHA2E04422g
PYC2	C4_03940C	orf19.789	CAL0000188525	0.365209	-1.45321	8.17446e-19	Putative pyruvate carboxylase; binds biotin cofactor; repressed by Ssk1 response regulator, by benomyl treatment, or in an azole-resistant strain overexpressing MDR1; stationary phase enriched protein; flow model biofilm repressed
FMA1	C1_04450C	orf19.6837	CAL0000190455	0.362946	-1.46217	8.14216e-09	Putative oxidoreductase; induced by ciclopirox olamine; upregulation correlates with clinical development of fluconazole resistance; Spider biofilm repressed
orf19.6864	C4_05250W	orf19.6864	CAL0000182975	0.362535	-1.46381	0.0283793	Putative ubiquitin-protein ligase; role in protein ubiquitination; Spider biofilm induced
orf19.4173	C4_00690C	orf19.4173	CAL0000180772	0.362358	-1.46451	4.3737e-07	Ortholog(s) have role in protein histidyl modification to diphthamide
HYS2	C5_04740C	orf19.3960	CAL0000186510	0.361624	-1.46744	5.32368e-05	Putative DNA polymerase III (delta) subunit with a predicted role in DNA replication and DNA repair; cell-cycle regulated periodic mRNA expression
orf19.3114	C4_06950W	orf19.3114	CAL0000185188	0.361398	-1.46834	9.42635e-05	Predicted pseudouridine synthase; Spider biofilm induced
TSR2	C1_03060C	orf19.2998	CAL0000185349	0.36131	-1.46869	0.00939877	Protein with a predicted role in pre-rRNA processing; repressed by prostaglandins
DAD2	C2_05210W	orf19.3551	CAL0000174462	0.36056	-1.47169	0.0386535	Essential subunit of the Dam1 (DASH) complex, which acts in chromosome segregation by coupling kinetochores to spindle microtubules
IFA14	CR_09780C	orf19.7550	CAL0000180488	0.360179	-1.47321	1.75563e-05	Putative LPF family protein; Plc1-regulated; induced by alpha pheromone in SpiderM medium
orf19.7644	CR_10610C	orf19.7644	CAL0000187239	0.358619	-1.47948	3.51573e-06	Ortholog(s) have ubiquitin protein ligase activity, role in anaphase-promoting complex-dependent catabolic process, protein ubiquitination and anaphase-promoting complex localization
orf19.711	CR_06550C	orf19.711	CAL0000176808	0.358614	-1.4795	2.45284e-07	Protein of unknown function; induced by nitric oxide; predicted ORF from Assembly 19; removed from Assembly 20; restored based on transcription data
GAL4	C2_10590W	orf19.5338	CAL0000174381	0.353387	-1.50068	2.09211e-21	Zn(II)2Cys6 transcription factor; involved in control of glycolysis; ortholog of S. cerevisiae Gal4, but not involved in regulation of galactose utilization genes; caspofungin repressed; Spider biofilm repressed
orf19.3021	C1_03270W	orf19.3021	CAL0000198551	0.351777	-1.50727	6.23972e-15	Putative protein of unknown function; Hap43-repressed gene; Spider biofilm induced
FMT1	C4_06070C	orf19.4418	CAL0000180588	0.34894	-1.51895	0.0192666	Putative methionyl-tRNA transformylase; induced upon adherence to polystyrene
orf19.6008.3	C1_00970W	orf19.6008.3	CAL0000192179	0.348375	-1.52129	0.00201762	Ortholog of <i>C. dubliniensis CD36</i> : Cd36_00920, <i>Debaryomyces hansenii CBS767</i> : DEHA2F20724g, <i>Pichia stipitis Pignal</i> : PICST_32745 and <i>Candida tropicalis NEW ASSEMBLY</i> : CTRG1_CGOB_00170
orf19.4174	C4_00680W	orf19.4174	CAL0000185629	0.346825	-1.52772	1.639e-13	Ortholog(s) have nicotinamide riboside transmembrane transporter activity, nucleobase transmembrane transporter activity, nucleoside transmembrane transporter activity
orf19.6840	C1_04470C	orf19.6840	CAL0000196664	0.34566	-1.53258	3.51002e-11	Protein of unknown function; transcript detected in high-resolution tiling arrays; transcription induced by alpha pheromone in SpiderM medium; Spider and early-stage flow model biofilm induced
orf19.5090	C1_08140W	orf19.5090	CAL0000187006	0.34549	-1.53328	4.33446e-06	Ortholog(s) have tRNA-specific adenosine deaminase activity, tRNA-specific adenosine-34 deaminase activity and role in tRNA modification, tRNA wobble adenosine to inosine editing
TRP4	C4_07090C	orf19.3099	CAL0000182715	0.341628	-1.5495	1.04316e-14	Predicted enzyme of amino acid biosynthesis; upregulated in biofilm; regulated by Gcn2p and Gcn4p; S. cerevisiae ortholog is Gcn4p regulated
orf19.7463	CR_00660W	orf19.7463	CAL0000199679	0.338867	-1.56121	0.00273968	Ortholog(s) have role in ascospore wall assembly and ascospore wall, nuclear envelope localization
ADH2	C1_08330C	orf19.5113	CAL0000200753	0.338375	-1.56331	7.69691e-20	Alcohol dehydrogenase; soluble in hyphae; expression regulated by white-opaque switching; regulated by Ssn6; indued by Mnl1 in weak acid stress; protein enriched in stationary phase yeast cultures; Spider biofilm induced
orf19.3151	C2_06710W	orf19.3151	CAL0000195964	0.337545	-1.56685	1.21817e-05	Ortholog of <i>C. dubliniensis CD36</i> : Cd36_21010, <i>Candida tropicalis NEW ASSEMBLY</i> : CTRG1_01888, <i>Candida tropicalis MYA-3404</i> : CTRG_01888 and <i>Candida albicans WO-1</i> : CAWG_05770
orf19.2063	C2_00650W	orf19.2063	CAL0000180218	0.337149	-1.56854	6.95655e-11	Ortholog of <i>C. dubliniensis CD36</i> : Cd36_15600, <i>C. parapsilosis CDC317</i> : CPAR2_213140, <i>C. auris B8441</i> : B9J08_000687 and <i>Debaryomyces hansenii CBS767</i> : DEHA2B02442g
orf19.5720	C6_03540W	orf19.5720	CAL0000190473	0.33567	-1.57488	3.89269e-06	Predicted membrane transporter, member of the monocarboxylate porter (MCP) family, major facilitator superfamily (MFS); ketoconazole or caspofungin repressed; Spider biofilm induced
CDR4	C1_08070W	orf19.5079	CAL0000201396	0.333075	-1.58608	6.38321e-17	Putative ABC transporter superfamily; fluconazole, Sfu1, Hog1, core stress response induced; caspofungin repressed; fluconazole resistance not affected by mutation or correlated with expression; rat catheter and flow model biofilm induced
orf19.3113	C4_06960W	orf19.3113	CAL0000197411	0.33127	-1.59392	0.000342539	Protein of unknown function; Spider biofilm induced
CWP419	C1_11990W	orf19.5267	CAL0000196406	0.328974	-1.60395	1.95383e-07	Cell wall adhesin-like protein involved in regulation of covering (masking) cell wall glucan; repressed in core caspofungin response and by alpha pheromone in SpiderM medium; transcript reduced in ace2 mutant
orf19.2143	C6_04530C	orf19.2143	CAL0000188018	0.328068	-1.60793	4.46014e-14	Ortholog(s) have role in endocytic recycling, tRNA methylation, wobble position ribose methylation and cytoplasm, endosome localization
orf19.3547	C2_05160C	orf19.3547	CAL0000178700	0.326975	-1.61275	6.52479e-07	Ortholog(s) have large ribosomal subunit rRNA binding, mRNA 3'-UTR binding, mRNA 5'-UTR binding, mRNA regulatory element binding translation repressor activity
orf19.4911	C1_10410W	orf19.4911	CAL0000201370	0.325044	-1.62129	5.42892e-07	BED zinc finger protein; predicted DNA binding protein; Spider biofilm repressed
RPM2	C1_04950C	orf19.48	CAL0000181853	0.325021	-1.62139	3.90928e-13	Mitochondrial RNase P subunit; roles in nuclear transcription, cytoplasmic and mitochondrial RNA processing, mitochondrial translation; virulence-group-correlated expression; likely essential (UAU1 method); rat catheter biofilm induced
orf19.7455	C3_06660C	orf19.7455	CAL0000190569	0.324612	-1.62321	0.0304724	Ortholog of <i>C. dubliniensis CD36</i> : Cd36_86630, <i>Candida tropicalis NEW ASSEMBLY</i> : CTRG1_05698 and <i>Candida tropicalis MYA-3404</i> : CTRG_05698
JIP5	C1_08870C	orf19.4746	CAL0000174164	0.324521	-1.62362	1.396e-10	Ortholog of S. cerevisiae Jip5; predicted role in biogenesis of the large ribosomal subunit; repressed in core stress response; Hap43-induced gene
GPR1	C5_01250W	orf19.1944	CAL0000183307	0.324055	-1.62569	1.0938e-13	Plasma membrane G-protein-coupled receptor of the cAMP-PKA pathway; detects lactate and triggers signaling pathway that regulates beta-glucan masking and immune evasion; binds Gpa2; regulates HWP1 and ECE1; required for WT hyphal growth
orf19.3544	C2_05130W	orf19.3544	CAL0000187542	0.323097	-1.62996	5.85849e-17	Putative protein of unknown function; Hap43p-repressed gene
PTR22	C3_03800W	orf19.6937	CAL0000177961	0.322793	-1.63132	1.57265e-15	Oligopeptide transporter involved in uptake of di-/tripeptides; regulated by Stp2 and Stp3; transcript induced upon phagocytosis by macrophage; repressed by Rim101 at pH 8; flow model biofilm induced
orf19.3461	C6_02210W	orf19.3461	CAL0000182260	0.321231	-1.63832	0.000449824	Protein of unknown function; oxidative stress-induced via Cap1; induced by alpha pheromone in SpiderM medium
RAD16	C1_02810W	orf19.2969	CAL0000195175	0.320741	-1.64052	4.09235e-22	Ortholog of S. cerevisiae Rad16; a protein that recognizes and binds damaged DNA; flucytosine induced; rat catheter and Spider biofilm induced
GIT3	C5_00880C	orf19.1979	CAL0000176352	0.319071	-1.64805	1.12547e-23	Glycerophosphocholine permease; white cell specific transcript; fungal-specific; alkaline repressed; caspofungin, macrophage/pseudohyphal-repressed; flow model biofilm induced; Spider biofilm induced
BUL1	C1_08170C	orf19.5094	CAL0000184571	0.315909	-1.66242	2.97973e-07	Protein similar but not orthologous to S. cerevisiae Bul1; a protein involved in selection of substrates for ubiquitination; mutants are viable; macrophage/pseudohyphal-induced; rat catheter biofilm induced
orf19.1404	C2_09500W	orf19.1404	CAL0000188810	0.313016	-1.67569	0.000138127	Predicted tRNA dihydrouridine synthase; Spider biofilm induced
orf19.5730	C6_03620C	orf19.5730	CAL0000194762	0.31121	-1.68404	7.14936e-12	Putative phenylacrylic acid decarboxylase; clade-associated gene expression
orf19.1580	C2_02550C	orf19.1580	CAL0000186103	0.309735	-1.69089	4.64748e-05	Protein of unknown function; Spider biofilm induced
orf19.501	CR_04170W	orf19.501	CAL0000190202	0.309147	-1.69363	8.65206e-11	Ortholog(s) have rRNA (cytosine-C5-)-methyltransferase activity
SWE1	C1_10010C	orf19.4867	CAL0000197159	0.306193	-1.70749	1.83909e-18	Putative protein kinase with a role in control of growth and morphogenesis, required for full virulence; mutant cells are small, rounded, and sometimes binucleate; not required for filamentous growth; mutant is hypersensitive to caspofungin
CRP1	C1_09250W	orf19.4784	CAL0000174668	0.305942	-1.70867	5.43884e-13	Copper transporter; CPx P1-type ATPase; mediates Cu resistance; similar to Menkes and Wilson disease proteins; copper-induced; Tbf1-activated; suppresses Cu sensitivity of S. cerevisiae cup1 mutant; flow model biofilm induced
CDC45	CR_07720C	orf19.1988	CAL0000175112	0.302173	-1.72655	0.000642009	Putative DNA replication initiation factor; transcriptionally regulated by interaction with macrophage
CDC21	C2_05190W	orf19.3549	CAL0000189182	0.302131	-1.72675	4.44806e-11	Putative thymidylate synthase; flucytosine induced; rat catheter biofilm repressed; Spider biofilm repressed
orf19.810	C2_04110W	orf19.810	CAL0000197478	0.301054	-1.73191	3.6298e-07	Ortholog(s) have DNA helicase activity, role in DNA unwinding involved in DNA replication, homologous chromosome pairing at meiosis, meiotic cell cycle, reciprocal meiotic recombination and nucleus localization
EFH1	C2_06340W	orf19.5498	CAL0000182054	0.299323	-1.74022	0.000762727	APSES transcription factor; homodimer; minor role in transcriptional regulation vs Efg1; regulates filamentous growth, phenotypic switch; EFG1 and EFH1 genetically interact; expression interferes with mouse intestinal tract colonization
HGC1	C1_00780C	orf19.6028	CAL0000184055	0.298595	-1.74374	0.0317019	Hypha-specific G1 cyclin-related protein involved in regulation of morphogenesis, biofilm formation; Cdc28-Hgc1 maintains Cdc11 S394 phosphorylation during hyphal growth; required for virulence in mice; regulated by Nrg1, Tup1, farnesol
DLD1	C2_02980C	orf19.5805	CAL0000175340	0.296661	-1.75311	3.9997e-28	Putative D-lactate dehydrogenase; white cell-specific trancript; colony morphology-related gene regulation by Ssn6; Hap43-repressed; rat catheter biofilm induced; Spider biofilm repressed
ATO1	C3_00920W	orf19.6169	CAL0000198778	0.29638	-1.75448	6.2672e-07	Putative fungal-specific transmembrane protein; induced by Rgt1; Spider biofilm induced
HGT1	C1_01980W	orf19.4527	CAL0000200616	0.295448	-1.75902	1.12523e-24	High-affinity MFS glucose transporter; induced by progesterone, chloramphenicol, benomyl; likely essential for growth; protein newly produced during adaptation to the serum; rat catheter and Spider biofilm induced
orf19.4789	C1_09300C	orf19.4789	CAL0000175342	0.294268	-1.7648	0.0404561	Ortholog of <i>C. dubliniensis CD36</i> : Cd36_08770, <i>C. parapsilosis CDC317</i> : CPAR2_407260, <i>Candida tropicalis MYA-3404</i> : CTRG_03431, <i>Candida albicans WO-1</i> : CAWG_00499 and <i>Candida metapsilosis</i> : CMET_2075
REI1	C1_05060W	orf19.59	CAL0000177865	0.294158	-1.76534	1.83457e-05	Putative cytoplasmic pre-60S factor; Hap43-induced; repressed by prostaglandins
AQY1	CR_02920C	orf19.2849	CAL0000176060	0.293677	-1.7677	4.72105e-13	Aquaporin water channel; osmotic shock resistance, WT freeze tolerance; virulent in mice; flucytosine repressed; flow model/RPMI/Spider/rat catheter biofilm induced; required for RPMI biofilm formation; Bcr1-induced in a/a RPMI biofilms
HEM15	C2_07490W	orf19.1880	CAL0000185155	0.293677	-1.7677	4.58114e-16	Putative ferrochelatase involved in heme biosynthesis; transcript not regulated by iron levels and not affected by a yfh1 null mutation; Spider biofilm repressed
LIP3	C1_09900W	orf19.4856	CAL0000182579	0.287805	-1.79683	0.0279691	Secreted lipase; gene family member whose members are expressed differentially in response to carbon source and infection; possible role in nutrition and/or in creating an acidic microenvironment; flow model biofilm induced
orf19.500	CR_04160C	orf19.500	CAL0000185106	0.286777	-1.802	1.34024e-06	Ortholog(s) have tRNA (adenine(58)-N1)-methyltransferase activity, role in tRNA methylation and nucleus, tRNA (m1A) methyltransferase complex localization
DOG1	C6_01900C	orf19.3392	CAL0000188469	0.28619	-1.80495	3.27773e-20	Putative 2-deoxyglucose-6-phosphatase; haloacid dehalogenase hydrolase/phosphatase superfamily; similar to S. cerevisiae Dog1, Dog2, Hor1, Rhr2; regulated by Nrg1, Tup1; Spider biofilm repressed
TEC1	C3_04530C	orf19.5908	CAL0000175954	0.284422	-1.8139	3.60074e-07	TEA/ATTS transcription factor; white cell pheromone response, hyphal gene regulation; required for Spider and RPMI biofilm formation; regulates BCR1; Cph2 regulated transcript; alkaline, rat catheter, Spider, flow model biofilm induced
FGR50	CR_06300C	orf19.3884	CAL0000197137	0.28415	-1.81528	2.15031e-10	Protein lacking an ortholog in S. cerevisiae; transposon mutation affects filamentous growth; Spider biofilm repressed
ENG1	C1_03680W	orf19.3066	CAL0000184614	0.277367	-1.85013	4.6509e-08	Endo-1,3-beta-glucanase; controls exposure of cell wall beta-glucan to host immune system; caspofungin, fluconazole repressed; repressed by alpha pheromone in SpiderM medium; flow model biofilm induced; rat catheter biofilm repressed
orf19.4167	C4_00750C	orf19.4167	CAL0000175624	0.27556	-1.85956	4.62069e-05	Protein of unknown function; Spider biofilm induced
BUL4	C1_12190W	orf19.5245	CAL0000182032	0.2741	-1.86722	5.89516e-05	Protein with a predicted BUL1 N-terminal and C-terminal domains; Bul1 binds the ubiquitin ligase Rsp5 in S. cerevisiae; Hap43-repressed gene; rat catheter biofilm induced
CSM3	C2_06130W	orf19.4105	CAL0000183710	0.272427	-1.87606	2.15235e-06	Putative subunit of a replication fork-pausing checkpoint complex
NOP4	C1_04390C	orf19.5198	CAL0000184653	0.269914	-1.88943	9.33126e-11	Putative nucleolar protein; Hap43-induced; mutation confers hypersensitivity to 5-fluorocytosine (5-FC), 5-fluorouracil (5-FU), and tubercidin (7-deazaadenosine); represses in core stress response
LDG3	C7_02270W	orf19.6486	CAL0000186207	0.269312	-1.89265	2.45814e-06	Putative LDG family protein; F-12/CO2 early biofilm induced
SPO1	C5_01570C	orf19.4151	CAL0000175000	0.261107	-1.93729	0.00130721	Protein similar to phospholipase B; fungal-specific (no human or murine homolog)
RBE1	C1_14120C	orf19.7218	CAL0000190649	0.258409	-1.95227	8.31594e-09	Pry family cell wall protein; Rim101, Efg1, Ssn6, alkaline repressed; O-glycosylation; no GPI anchor predicted; ketoconazol induced; regulated by Sef1, Sfu1, Hap4; flow model biofilm induced; rat catheter and Spider biofilm repressed
orf19.4104	C2_06140C	orf19.4104	CAL0000178015	0.256985	-1.96024	0.00688147	Ortholog of <i>C. dubliniensis CD36</i> : Cd36_20540, <i>C. parapsilosis CDC317</i> : CPAR2_104860, <i>C. auris B8441</i> : B9J08_001221, <i>Candida tenuis NRRL Y-1498</i> : CANTEDRAFT_116071 and <i>Pichia stipitis Pignal</i> : PICST_32327
orf19.215	C2_08920W	orf19.215	CAL0000187870	0.238962	-2.06515	2.22509e-18	Component of a complex containing the Tor2p kinase; possible a role in regulation of cell growth; Spider biofilm induced
ATF1	C3_04340W	orf19.5877	CAL0000176644	0.238378	-2.06868	7.59135e-22	Putative alcohol acetyltransferase; caspofungin repressed; expression depends on Tac1p
orf19.5382	C3_00740W	orf19.5382	CAL0000193322	0.237985	-2.07106	0.00750939	Ortholog of <i>Candida albicans WO-1</i> : CAWG_02410
MNN45	C6_02830W	orf19.5557	CAL0000175223	0.23557	-2.08578	0.0207773	Mannosyltransferase; transcript upregulated in Ssk1 response regulator mutant or in nik1 null mutant, but not in chk1 or sln1 null mutants; pheromone induced; Spider biofilm induced
orf19.6675	C5_03630C	orf19.6675	CAL0000194513	0.235467	-2.08641	0.00077697	Protein of unknown function; from Assembly 19; removed from Assembly 20; restored based on comparative genome analysis; F-12/CO2 early biofilm induced
orf19.1277	C4_05900C	orf19.1277	CAL0000190383	0.233915	-2.09594	1.18492e-12	Protein of unknown function; Rgt1, Hap43-repressed; flow model biofilm induced; Spider biofilm induced
MIS12	CR_00080W	orf19.7534	CAL0000187257	0.232851	-2.10252	1.40947e-34	Mitochondrial C1-tetrahydrofolate synthase precursor
orf19.3988	C5_04980W	orf19.3988	CAL0000189987	0.223122	-2.16409	1.78088e-13	Putative adhesin-like protein; induced by Mnl1 under weak acid stress; rat catheter and Spider biofilm induced
DNF3	C4_03110W	orf19.2680	CAL0000200114	0.219491	-2.18777	8.78675e-40	Putative aminophospholipid translocase (flippase); type 4 P-type ATPase; likely involved in phospholipid translocation
orf19.6138	CR_07300W	orf19.6138	CAL0000187716	0.215043	-2.2173	0.0179328	Protein similar to ferric reductase Fre10p; possibly an essential gene, disruptants not obtained by UAU1 method
FCR1	C3_06850W	orf19.6817	CAL0000194585	0.214361	-2.22189	2.25377e-10	Transcription factor; repressor of fluconazole/ketoconazole/brefeldin A resistance; Tn mutation enhances filamentation; partially rescues S. cerevisiae pdr1 pdr3 fluconazole sensitivity; rat catheter biofilm induced/Spider biofilm repressed
RNH1	C6_02870W	orf19.5563	CAL0000191701	0.212469	-2.23468	1.75564e-23	Ribonuclease H (RNAse H); hyphal-induced; flucytosine induced; similar to orf19.5564 (see Locus History); possibly essential (UAU1 method); rat catheter biofilm induced; flow model biofilm repressed
MPH1	C4_06190C	orf19.2919	CAL0000186482	0.206728	-2.27419	2.06505e-11	Protein similar to S. cerevisiae Mph1p, which is a DNA helicase involved in DNA repair; induced under hydroxyurea treatment
orf19.7554	CR_09830W	orf19.7554	CAL0000178856	0.205549	-2.28245	2.14873e-15	Transporter; similar to the Sit1 siderophore transporter; induced by nitric oxide independent of Yhb1; repressed during chlamydospore formation in C. albicans and C. dubliniensis; rat catheter biofilm repressed
orf19.279	C3_02880W	orf19.279	CAL0000198955	0.198826	-2.33042	6.48866e-05	Protein with a predicted D-Tyr-tRNA(Tyr) deacylase domain; Hap43-repressed gene
orf19.5596	C6_03110C	orf19.5596	CAL0000191787	0.198504	-2.33276	0.0291511	Ortholog of <i>S. cerevisiae</i> : ASA1, <i>C. glabrata CBS138</i> : CAGL0K07920g, <i>C. dubliniensis CD36</i> : Cd36_63960, <i>C. parapsilosis CDC317</i> : CPAR2_600230 and <i>C. auris B8441</i> : B9J08_002518
WH11	C2_05180W	orf19.3548.1	CAL0000197297	0.196456	-2.34772	1.36856e-13	White-phase yeast transcript; expression in opaques increases virulence/switching; mutant switches as WT; Hap43, hypoxia, ketoconazol induced; required for RPMI biofilm; Bcr1-induced in RPMI a/a biofilm; rat catheter, Spider biofilm induced
orf19.5049	C1_07790C	orf19.5049	CAL0000195062	0.164631	-2.60269	9.08891e-06	Putative U3-containing 90S preribosome processome complex subunit; Hap43-induced gene; rat catheter and Spider biofilm induced; F-12/CO2 early biofilm induced
ALS1	C6_03700W	orf19.5741	CAL0000199010	0.160615	-2.63832	8.18469e-07	Cell-surface adhesin; adhesion, virulence, immunoprotective roles; band at hyphal base; Rfg1, Ssk1, Spider biofilm induced; flow model biofilm repressed; CAI-4 strain background effects; promoter bound Bcr1, Tec1, Efg1, Ndt80, and Brg1
AOX1	C1_09160W	orf19.4774	CAL0000186504	0.159316	-2.65003	6.39891e-39	Alternative oxidase; low abundance; constitutively expressed; one of two isoforms (Aox1p and Aox2p); involved in a cyanide-resistant respiratory pathway present in plants, protists, and some fungi, absent in S. cerevisiae; Hap43p-repressed
EHT1	C1_03390W	orf19.3040	CAL0000191944	0.148426	-2.75219	8.96108e-41	Putative acyl-coenzymeA:ethanol O-acyltransferase; regulated by Sef1, Sfu1, and Hap43; induced by alpha pheromone in SpiderM medium; Spider biofilm induced; promoter bound by Ndt80
PAD1	C6_03630W	orf19.5731	CAL0000174002	0.140569	-2.83065	1.41757e-10	Putative phenylacrylic acid decarboxylase; repressed by Rgt1p
MCD1	CR_10540C	orf19.7634	CAL0000183738	0.138158	-2.85561	0.0162543	Alpha-kleisin cohesin complex subunit; for sister chromatid cohesion in mitosis and meiosis; repressed by alpha pheromone in SpiderM medium; periodic cell-cycle expression; Hap43-repressed; rat catheter and Spider biofilm repressed
RBT4	C1_07030C	orf19.6202	CAL0000174557	0.133307	-2.90718	1.58948e-06	Pry family protein; required for virulence in mouse systemic/rabbit corneal infections; not filamentation; mRNA binds She3, is localized to hyphal tips; Hap43-induced; in both yeast and hyphal culture supernatants; Spider biofilm induced
orf19.2988	C1_02970W	orf19.2988	CAL0000174976	0.128523	-2.9599	1.32031e-36	Predicted aminotransferase based on S. pombe ortholog SPBC660.12c; flow model biofilm induced
CRZ2	CR_07060C	orf19.2356	CAL0000189549	0.125693	-2.99202	9.53706e-41	C2H2 transcription factor, involved in regulation of early adaptation to murine GI tract; Rim101-repressed at pH 8; required for yeast cell adherence to silicone substrate; Spider biofilm induced
CHT3	CR_10110W	orf19.7586	CAL0000194074	0.115898	-3.10907	4.44713e-21	Major chitinase; secreted; functional homolog of S. cerevisiae Cts1p; 4 N-glycosylation motifs; possible O-mannosylation; putative signal peptide; hyphal-repressed; farnesol upregulated in biofilm; regulated by Efg1p, Cyr1p, Ras1p
orf19.1774	C2_10070W	orf19.1774	CAL0000195177	0.105836	-3.2401	1.3598e-15	Predicted dehydrogenase; transcript upregulated in an RHE model of oral candidiasis; virulence-group-correlated expression; Spider biofilm repressed
orf19.6200	C1_07040C	orf19.6200	CAL0000178383	0.104537	-3.25792	1.29911e-10	Pry family pathogenesis-related protein; oral infection upregulated gene; mutant has reduced capacity to damage oral epithelial cells
SAP4	C6_03500C	orf19.5716	CAL0000194858	0.095924	-3.38196	0.0227715	Secreted aspartyl proteinase; sap4,5,6 mutant defective in protein utilization for nitrogen; virulence role complicated by URA3 effects; expressed during mucosal and systemic infections; N-glycosylated; rat catheter, Spider biofilm induced
orf19.1117	C5_03770C	orf19.1117	CAL0000191596	0.0951349	-3.39388	1.46613e-22	Protein similar to Candida boidinii formate dehydrogenase; virulence-group-correlated expression; Hap43-repressed; Spider biofilm repressed
MNN14	C3_05610W	orf19.6996	CAL0000177565	0.0726607	-3.78268	8.67568e-24	Predicted alpha-1,3-mannosyltransferase activity with a role in protein glycosylation; Hap43-repressed; Spider biofilm induced
orf19.2633.1	CR_07740W	orf19.2633.1	CAL0000188084	0.0662277	-3.91642	1.30854e-05	Ortholog of <i>C. dubliniensis CD36</i> : Cd36_00150, <i>Lodderomyces elongisporus NRLL YB-4239</i> : LELG_01269 and <i>Candida tropicalis NEW ASSEMBLY</i> : CTRG1_CGOB_00075
orf19.1581	C2_02560W	orf19.1581	CAL0000201279	0.0660634	-3.92001	0.0170091	Planktonic growth-induced gene
HAK1	C1_06610C	orf19.6249	CAL0000188660	0.0508382	-4.29794	2.14873e-15	Putative potassium transporter; similar to Schwanniomyces occidentalis Hak1p; amphotericin B induced; induced upon phagocytosis by macrophage; Hap43-repressed; rat catheter biofilm repressed
NDT80	C2_00140W	orf19.2119	CAL0000201259	6.72815e-05	-13.8594	1.72891e-11	Ortholog of Ndt80; meiosis-specific transcription factor; activator of CDR1 induction by antifungal drugs; required for wild-type drug resistance and for Spider biofilm formation; transcript induced by antifungal drug treatment

## Sheet: High Cu
Table S2. List of DEGs (cont'd). The NDT80-deleted and wild-type strains were cultured in YPD broth supplemented with 10 mM CuSO4 ("high-copper ") medium for 5h. Differentially expressed genes (DEGs) were compared between the mutant and wild-type strains using RNA-seq analysis. DEGs were assessed using an adjusted p-value <0.05 and an expression change expression change of at least 1.5-fold.
Gene name	Gene ID	Orf identifier	CGDID	Foldchange	log2FoldChange	padj	Description
CFL5	C5_01380W	orf19.1930	CAL0000201731	519.428	9.02078	2.06097e-48	Ferric reductase; induced in low iron; ciclopirox olamine, flucytosine induced; amphotericin B, Sfu1 repressed; Tbf1, Hap43 induced
orf19.6949	C3_03700C	orf19.6949	CAL0000180856	360.852	8.49526	1.27705e-14	Ortholog of <i>Candida albicans WO-1</i> : CAWG_02687
NAG4	C6_04620C	orf19.2160	CAL0000197244	177.18	7.46907	1.80081e-95	Putative transporter; fungal-specific; similar to Nag3p and to S. cerevisiae Ypr156Cp and Ygr138Cp; required for wild-type mouse virulence and wild-type cycloheximide resistance; gene cluster encodes enzymes of GlcNAc catabolism
PGA34	CR_02750C	orf19.2833	CAL0000179698	133.957	7.06562	3.05452e-06	Putative GPI-anchored protein; transcript repressed by alpha pheromone in SpiderM medium; induced in oralpharyngeal candidasis; flow model biofilm induced; Spider biofilm induced
orf19.7608	CR_10320W	orf19.7608	CAL0000194846	124.156	6.956	6.05579e-34	Protein of unknown function; fluconazole-repressed; Spider biofilm induced
orf19.2457	C1_05920W	orf19.2457	CAL0000195198	116.754	6.86732	1.00143e-05	Protein of unknown function; induced during chlamydospore formation in both C. albicans and C. dubliniensis; Spider biofilm induced
orf19.5861.1	C3_04190W	orf19.5861.1	CAL0000187766	115.654	6.85367	0.00313638	Protein of unknown function; Spider biofilm induced
ADH3	C2_04470W	orf19.4505	CAL0000191795	98.3969	6.62054	2.70014e-71	Putative NAD-dependent (R,R)-butanediol dehydrogenase; regulated by white-opaque switch; induced by nitric oxide independent of Yhb1; Spider biofilm induced
PGA30	C4_04070C	orf19.5303	CAL0000200830	86.1218	6.42831	2.14519e-18	GPI-anchored protein of cell wall
IFF8	C5_00710W	orf19.570	CAL0000190849	61.4307	5.94089	1.4689e-24	Putative GPI-anchored adhesin-like protein; decreased transcription is observed in an azole-resistant strain that overexpresses MDR1
orf19.1239	C4_05580C	orf19.1239	CAL0000176097	56.34	5.81609	2.37711e-17	Secreted protein; exogenously expressed protein is a substrate for Kex2 processing in vitro; fluconazole-regulated; Spider biofilm induced
FMO2	C2_03610W	orf19.857	CAL0000180122	55.2294	5.78736	9.24859e-130	Protein with a monooxygenase domain; Spider biofilm induced
orf19.2460	C1_05890W	orf19.2460	CAL0000181700	48.7845	5.60835	3.05392e-59	Protein of unknown function; substrate for Kex2 processing in vitro; repressed by alpha pheromone in SpiderM medium; Spider biofilm induced; Bcr1-repressed in a/a RPMI biofilms
orf19.4391	CR_03480W	orf19.4391	CAL0000177700	48.0976	5.58789	3.07825e-92	Ortholog of <i>C. dubliniensis CD36</i> : Cd36_28730, <i>Candida tropicalis NEW ASSEMBLY</i> : CTRG1_00749, <i>Candida tropicalis MYA-3404</i> : CTRG_00749 and <i>Candida albicans WO-1</i> : CAWG_01683
XOG1	C1_02990C	orf19.2990	CAL0000190583	45.0901	5.49474	1.75305e-71	Exo-1,3-beta-glucanase; 5 glycosyl hydrolase family member; affects sensitivity to chitin and glucan synthesis inhibitors; not required for yeast-to-hypha transition or for virulence in mice; Hap43-induced; Spider biofilm induced
orf19.1370	C2_09800C	orf19.1370	CAL0000187480	40.2225	5.32993	1.14928e-16	Protein of unknown function; expression regulated by white-opaque switch; repressed by alpha pheromone in SpiderM medium
orf19.2638	C5_03430W	orf19.2638	CAL0000195793	40.1322	5.32669	3.33623e-29	Protein of unknown function; Spider biofilm induced
GTT1	C3_05630W	orf19.6998	CAL0000196298	37.2218	5.21808	9.27352e-08	Putative glutathione S-transferase; downregulated upon adherence to polystyrene; regulated upon white-opaque switching; induced in the presence of human neutrophils; oxidative stress-induced via Cap1p; regulated by Gcn2p, Gcn4p
FET31	C6_00480C	orf19.4211	CAL0000197324	33.8207	5.07983	1.74713e-60	Putative multicopper oxidase; ketoconazole/caspofungin/amphotericin B repressed; Sef1/Sfu1/Hap43 regulated; reports differ if functional homolog of ScFet3; rat catheter and Spider biofilm induced
orf19.3897	C5_04140W	orf19.3897	CAL0000190996	32.2801	5.01257	1.94416e-19	Protein of unknown function; decreased transcription is observed upon fluphenazine treatment or in an azole-resistant strain that overexpresses CDR1 and CDR2; transcription is repressed in response to alpha pheromone in SpiderM medium
orf19.2252	C2_06980W	orf19.2252	CAL0000194766	32.0593	5.00267	0.020208	Protein of unknown function; rat catheter biofilm repressed
PGA57	C4_01000C	orf19.4689	CAL0000175219	30.728	4.94148	1.15102e-197	Putative GPI-anchored protein; Hap43p-induced gene
orf19.1599	C2_09410W	orf19.1599	CAL0000190731	30.1766	4.91536	0.00499424	Ortholog of <i>Candida albicans WO-1</i> : CAWG_06018
orf19.3357	C1_01680C	orf19.3357	CAL0000197617	28.6806	4.842	8.25596e-26	Ortholog(s) have structural constituent of ribosome activity and mitochondrial small ribosomal subunit, mitochondrion localization
orf19.3925	C5_04390C	orf19.3925	CAL0000191897	27.9267	4.80357	1.10185e-25	Putative protein of unknown function, transcription is activated in the presence of elevated CO2
OP4	C1_13080W	orf19.4934	CAL0000186990	27.7496	4.79439	6.00691e-29	Ala- Leu- and Ser-rich protein; secreted; N-terminal hydrophobic region; possible glycosylation; opaque-specific transcript; repressed by alpha pheromone in opaque MTLa homozygotes; fluconazole-induced; Spider biofilm induced
orf19.2734	C4_02660W	orf19.2734	CAL0000175924	26.0535	4.70341	5.55664e-15	Protein with a glucose/ribitol dehydrogenase family domain; mutants are viable
PGA17	C2_03350W	orf19.893	CAL0000193395	25.96	4.69822	9.07119e-40	Putative GPI-anchored protein; exogenously expressed protein substrate for Kex2 processing in vitro; repressed by alpha pheromone in SpiderM medium; macrophage-induced; induced in oralpharyngeal candidiasis; Spider biofilm induced
LIP1	C1_09580C	orf19.4821	CAL0000177069	25.9095	4.69541	2.31769e-61	Secreted lipase, member of a lipase gene family whose members are expressed differentially in response to carbon source and during infection; may have a role in nutrition and/or in creating an acidic microenvironment
orf19.4310	C5_02870C	orf19.4310	CAL0000193609	24.8973	4.63792	0.0114187	Dubious open reading frame
orf19.5728	C6_03600C	orf19.5728	CAL0000191295	24.3472	4.60569	4.53465e-40	Putative cytochrome P450; Spider biofilm induced
MNN41	C2_03710W	orf19.849	CAL0000190905	22.7066	4.50504	6.28368e-12	Ortholog(s) have enzyme activator activity, role in protein N-linked glycosylation, protein O-linked glycosylation and Golgi apparatus localization
orf19.6277	C1_06340W	orf19.6277	CAL0000179810	20.7277	4.37349	4.3361e-11	Has domain(s) with predicted phosphatidylinositol binding activity
PGA6	C1_09080C	orf19.4765	CAL0000190753	20.1475	4.33253	1.70932e-12	GPI-anchored cell wall adhesin-like protein; induced by high iron; upregulated upon Als2 depletion; mRNA binds She3 and is localized to hyphal tips; Spider biofilm repressed
BUD20	C2_08880W	orf19.218	CAL0000178577	19.246	4.26649	1.37108e-10	Protein similar to S. cerevisiae Bud20p, which affects bud site selection; transposon mutation affects filamentous growth
orf19.1541	C2_02230C	orf19.1541	CAL0000201896	19.2433	4.26628	6.72691e-46	Protein with a globin-like domain; repressed by alpha pheromone in SpiderM medium; Spider biofilm induced
orf19.5290	C4_04200C	orf19.5290	CAL0000194236	18.405	4.20202	2.60615e-39	Protein of unknown function; repressed by Sfu1; Hap43-induced gene
PGA13	CR_08510W	orf19.6420	CAL0000178196	18.0669	4.17528	4.24579e-28	GPI-anchored cell wall protein involved in cell wall synthesis; required for normal cell surface properties; induced in oralpharyngeal candidasis; Spider biofilm induced; Bcr1-repressed in RPMI a/a biofilms
orf19.1906	C2_00130W	orf19.1906	CAL0000174371	17.9413	4.16521	1.72615e-05	Protein of unknown function; flow model biofilm induced
orf19.4459	C1_03870C	orf19.4459	CAL0000183255	17.5424	4.13277	2.61068e-21	Predicted heme-binding stress-related protein; Tn mutation affects filamentous growth; induced during chlamydospore formation in C. albicans and C. dubliniensis; Spider biofilm induced
AGA1	C5_00540C	orf19.935	CAL0000180646	17.0232	4.08943	3.64014e-48	Protein with some similarity to agglutinin subunit; expression regulated upon white-opaque switch; Spider biofilm induced
RPS30	CR_03770C	orf19.4375.1	CAL0000193815	16.8024	4.07059	1.33682e-30	Putative 40S ribosomal protein S30; colony morphology-related gene regulation by Ssn6; rat catheter biofilm repressed
orf19.1430	C4_04190C	orf19.1430	CAL0000184522	16.3244	4.02895	1.73213e-48	Ortholog of <i>C. dubliniensis CD36</i> : Cd36_43870, <i>C. parapsilosis CDC317</i> : CPAR2_402120, <i>Candida tropicalis MYA-3404</i> : CTRG_05742 and <i>Candida albicans WO-1</i> : CAWG_03407
CHT2	C5_04130C	orf19.3895	CAL0000190954	15.8953	3.99052	1.71781e-25	GPI-linked chitinase; required for normal filamentous growth; repressed in core caspofungin response; fluconazole, Cyr1, Efg1, pH-regulated; mRNA binds She3 and is localized to yeast-form buds and hyphal tips; Spider biofilm repressed
orf19.5920	C3_04620C	orf19.5920	CAL0000201811	15.6605	3.96905	0.000140859	Ortholog of <i>C. dubliniensis CD36</i> : Cd36_84570, <i>C. parapsilosis CDC317</i> : CPAR2_404420, <i>C. auris B8441</i> : B9J08_003958 and <i>Candida tenuis NRRL Y-1498</i> : CANTEDRAFT_115339
orf19.3205	C5_01700W	orf19.3205	CAL0000174888	15.2695	3.93259	9.45064e-59	Mitochondrial ribosomal protein of the large subunit; rat catheter biofilm induced
PCL2	C1_08570C	orf19.403	CAL0000186908	14.8657	3.89391	2.41137e-09	Cyclin homolog; reduced expression observed upon depletion of Cln3; farnesol regulated; periodic mRNA expression, peak at cell-cycle G1/S phase; Hap43-induced; rat catheter biofilm repressed
orf19.6156	C3_00840C	orf19.6156	CAL0000201599	14.8631	3.89366	2.8131e-19	Ortholog of <i>S. cerevisiae</i> : AIM11, <i>C. glabrata CBS138</i> : CAGL0I04928g, <i>C. dubliniensis CD36</i> : Cd36_80770, <i>C. parapsilosis CDC317</i> : CPAR2_102260 and <i>C. auris B8441</i> : B9J08_002841
orf19.3087.2	C4_07160W	orf19.3087.2	CAL0000179724	14.8224	3.88971	5.15682e-06	Ortholog of <i>C. dubliniensis CD36</i> : Cd36_26300, <i>Candida tenuis NRRL Y-1498</i> : cten_CGOB_00015, <i>Debaryomyces hansenii CBS767</i> : DEHA2G16104g and <i>Pichia stipitis Pignal</i> : psti_CGOB_00212
CHT1	CR_00180C	orf19.7517	CAL0000179750	14.8151	3.889	1.22398e-136	Chitinase; putative N-terminal catalytic domain; has secretory signal sequence; lacks S/T region and N-glycosylation motifs of Chs2p and Chs3p; alkaline downregulated; expression not detected in yeast-form or hyphal cells
orf19.1967	C5_01050C	orf19.1967	CAL0000175674	14.7345	3.88112	2.72191e-31	Ortholog(s) have structural constituent of ribosome activity and mitochondrial large ribosomal subunit localization
COI1	C1_07900W	orf19.5063	CAL0000196800	14.6123	3.86911	3.56984e-06	Secreted protein; ciclopirox olamine induced; regulated by Ssn6; induced by nitric oxide independent of Yhb1; Hap43-induced; Spider biofilm repressed
RPL38	C2_00210W	orf19.2111.2	CAL0000195876	14.3238	3.84034	1.11589e-13	60S ribosomal ribosomal protein subunit; genes encoding cytoplasmic ribosomal subunits, translation factors, tRNA synthetases are downregulated upon phagocytosis by murine macrophage
orf19.6329	C6_00080C	orf19.6329	CAL0000195336	14.3216	3.84012	1.22398e-136	Protein of unknown function; opaque-specific transcript; fluconazole-repressed; induced in cyr1 mutant and in oralpharyngeal candidasis; Spider biofilm induced
CCN1	C5_01680C	orf19.3207	CAL0000199358	14.2923	3.83716	2.57938e-13	G1 cyclin; required for hyphal growth maintenance (not initiation); cell-cycle regulated transcription (G1/S); Cdc28p-Ccn1p initiates Cdc11p S394 phosphorylation on hyphal induction; expression in S. cerevisiae inhibits pheromone response
PGA32	C3_07160W	orf19.6784	CAL0000193137	14.0765	3.81521	7.24018e-32	Putative GPI-anchored adhesin-like protein; induced in high iron; Spider biofilm induced
TEN1	CR_01010W	orf19.3255	CAL0000200714	13.9477	3.80196	0.0447746	Protein involved in telomere maintenance; forms a complex with Stn1; transcription is regulated upon yeast-hypha switch; Spider biofilm induced
orf19.3924	C5_04380C	orf19.3924	CAL0000176450	13.9217	3.79926	1.31175e-41	Ortholog of <i>Candida albicans WO-1</i> : CAWG_04810
CSA2	C4_06920C	orf19.3117	CAL0000201350	13.8887	3.79584	1.428e-07	Extracellular heme-binding protein involved in heme-iron acquisition; regulated by Tsa1, Tsa1B in minimal media at 37 deg; induced by ketoconazole, nitric oxide, Hap43; required for normal RPMI biofilm formation
PCL1	C5_03310C	orf19.2649	CAL0000177342	13.8031	3.78692	0.000965759	Cyclin homolog; transcript induced by filamentous growth; induced by alpha pheromone in SpiderM medium
orf19.2639	C5_03410C	orf19.2639	CAL0000183938	13.4776	3.75249	1.12395e-12	Ortholog(s) have structural constituent of ribosome activity and mitochondrial large ribosomal subunit localization
orf19.760	C1_04820C	orf19.760	CAL0000201459	13.4523	3.74978	1.81734e-10	Ortholog(s) have role in ribosome biogenesis
orf19.4355	CR_03840C	orf19.4355	CAL0000196448	13.3323	3.73686	4.01879e-10	Ortholog of <i>C. dubliniensis CD36</i> : Cd36_29080, <i>C. parapsilosis CDC317</i> : CPAR2_202490, <i>Candida tenuis NRRL Y-1498</i> : CANTEDRAFT_112323 and <i>Debaryomyces hansenii CBS767</i> : DEHA2F19184g
RPA12	C2_07300C	orf19.2287	CAL0000195650	13.2464	3.72753	1.5052e-27	Putative DNA-directed RNA polymerase I; induced upon adherence to polystyrene
orf19.675.1	C1_11260C	orf19.675.1	CAL0000180574	13.0965	3.71111	0.00152199	Putative adhesin-like protein
orf19.639.1	CR_05150W	orf19.639.1	CAL0000179151	13.0201	3.70267	1.50818e-11	Ortholog(s) have structural constituent of ribosome activity and mitochondrial large ribosomal subunit localization
RSM22	C1_05500W	orf19.414	CAL0000174389	12.8129	3.67952	2.46587e-43	Predicted mitochondrial small ribosomal subunit; rat catheter and Spider biofilm induced
RBR2	CR_04420C	orf19.532	CAL0000175612	12.7939	3.67738	1.04593e-14	Cell wall protein; expression repressed by Rim101; transcript regulated upon white-opaque switching; repressed by alpha pheromone in SpiderM medium; macrophage-induced gene
CRD2	C4_01160W	orf19.4674.1	CAL0000201338	12.6379	3.65968	1.08156e-05	Metallothionein; for adaptation to growth in high copper; basal transcription is cadmium-repressed; Ssn6 regulated; complements copper sensitivity of an S. cerevisiae cup1 mutant; regulated by Sef1, Sfu1, and Hap43; Spider biofilm induced
ECM331	C5_02460C	orf19.4255	CAL0000191729	12.529	3.6472	4.88259e-45	GPI-anchored protein; mainly at plasma membrane, also at cell wall; Hap43, caspofungin-induced; Plc1-regulated; Hog1, Rim101-repressed; colony morphology-related regulated by Ssn6; induced by ketoconazole and hypoxia
orf19.216.1	C2_08900W	orf19.216.1	CAL0000201932	12.2982	3.62037	7.99233e-06	Has domain(s) with predicted mitochondrial respiratory chain complex I localization
orf19.7409.1	C3_06240C	orf19.7409.1	CAL0000195422	12.2531	3.61507	0.00079011	Ortholog(s) have structural constituent of ribosome activity and mitochondrial large ribosomal subunit localization
orf19.5918	C3_04600C	orf19.5918	CAL0000200498	12.2501	3.61472	0.0438333	Ortholog of <i>Candida albicans WO-1</i> : CAWG_02773
NAG3	C6_04610C	orf19.2158	CAL0000181510	11.8809	3.57058	2.03208e-29	Putative MFS transporter; similar to Nag4; required for wild-type mouse virulence and cycloheximide resistance; in gene cluster that includes genes encoding enzymes of GlcNAc catabolism; Spider biofilm repressed
ASF1	CR_07860C	orf19.3715	CAL0000179732	11.7662	3.55658	2.11883e-13	Protein similar to S. cerevisiae Asf1p, a chromatin assembly complex component; likely to be essential for growth, based on an insertional mutagenesis strategy
orf19.2253	C2_06990W	orf19.2253	CAL0000184454	11.2908	3.49707	2.08997e-58	Protein of unknown function; expression regulated by white-opaque switch; repressed by alpha pheromone in SpiderM medium; Spider biofilm induced
orf19.3797	C4_04820C	orf19.3797	CAL0000184844	11.1194	3.475	6.65118e-51	Ortholog(s) have structural constituent of ribosome activity and mitochondrial large ribosomal subunit localization
orf19.2438	C1_06070W	orf19.2438	CAL0000176693	11.0161	3.46155	3.74725e-28	Ortholog(s) have structural constituent of ribosome activity and mitochondrial small ribosomal subunit localization
PGA25	C6_00070C	orf19.6336	CAL0000186851	10.9886	3.45793	2.07219e-104	Putative GPI-anchored adhesin-like protein; fluconazole-downregulated; induced in oralpharyngeal candidasis; Spider biofilm induced
LAC1	C3_05730C	orf19.7354	CAL0000190688	10.8431	3.43871	6.54688e-24	Ceramide synthase; required for biosynthesis of ceramides with C18:0 fatty acids, which serve as precursors for glucosylsphingolipids; caspofungin induced
IMG2	C4_05020W	orf19.3777	CAL0000196484	10.7895	3.43155	0.0358058	Mitochondrial ribosomal protein of the large subunit; rat catheter biofilm induced
orf19.1539	C2_02220C	orf19.1539	CAL0000199237	10.5932	3.40506	0.000503144	Protein of unknown function; F-12/CO2 early biofilm induced
TIM13	C4_02480C	orf19.2754	CAL0000199188	10.5033	3.39277	4.96926e-08	Predicted mitochondrial intermembrane space protein with a role in protein import into mitochondria
GUK1	C5_03790W	orf19.1115	CAL0000178615	10.4261	3.38213	2.60598e-36	Putative guanylate kinase; identified in extracts from biofilm and planktonic cells; protein level decrease in stationary phase cultures; Hap43p-induced gene
FMO1	C2_02060C	orf19.1523	CAL0000174409	10.3192	3.36726	1.70102e-18	Putative oxidoreductase; mutation confers hypersensitivity to toxic ergosterol analog, and to amphotericin B
orf19.5140	C7_03150W	orf19.5140	CAL0000197262	10.1064	3.3372	4.53959e-31	Protein of unknown function; rat catheter and Spider biofilm induced
orf19.4418.1	C4_06080W	orf19.4418.1	CAL0000198336	9.99597	3.32135	0.0248994	Has domain(s) with predicted role in gamma-tubulin complex localization and gamma-tubulin ring complex localization
orf19.2275	C2_07190C	orf19.2275	CAL0000177740	9.86466	3.30227	1.55141e-23	Putative mitochondrial ribosomal protein; predicted role in aerobic respiration; Spider biofilm repressed
orf19.5433	C3_00340W	orf19.5433	CAL0000189259	9.77871	3.28964	4.66206e-43	Ortholog(s) have protein folding chaperone activity, role in mitochondrial respiratory chain complex III assembly and mitochondrial matrix, mitochondrion localization
IFA21	C7_03170W	orf19.5138	CAL0000176836	9.64612	3.26995	1.30749e-28	IPF family A protein; mutants are viable; Spider biofilm induced
PTH2	C5_02240W	orf19.4231	CAL0000197726	9.58028	3.26007	1.36285e-28	Putative cAMP-independent regulatory protein; constitutive expression independent of MTL or white-opaque status; Spider biofilm induced
orf19.7202	C7_03800W	orf19.7202	CAL0000192651	9.45972	3.2418	4.90804e-08	Ortholog(s) have role in protein retention in ER lumen, retrograde vesicle-mediated transport, Golgi to endoplasmic reticulum
orf19.3998	C5_05060C	orf19.3998	CAL0000178254	9.45684	3.24136	0.0219551	Ortholog(s) have Atg8-family ligase activity, protein-macromolecule adaptor activity
FTR2	C1_14220C	orf19.7231	CAL0000186863	9.45445	3.24099	4.0926e-26	High-affinity iron permease; probably interacts with ferrous oxidase; regulated by iron level, ciclopirox olamine, amphotericin B, caspofungin; complements S. cerevisiae ftr1 iron transport defect; Hap43-repressed; Spider biofilm induced
orf19.1662	C3_01850W	orf19.1662	CAL0000176126	9.29411	3.21632	1.34022e-10	Ortholog(s) have structural constituent of ribosome activity and mitochondrial small ribosomal subunit localization
orf19.2472.1	C1_05790W	orf19.2472.1	CAL0000176518	9.26994	3.21256	4.93522e-11	Ortholog of <i>C. dubliniensis CD36</i> : Cd36_61610, <i>C. parapsilosis CDC317</i> : CPAR2_107530, <i>C. auris B8441</i> : B9J08_004570 and <i>Candida tenuis NRRL Y-1498</i> : CANTEDRAFT_115252
PGA31	C4_04080C	orf19.5302	CAL0000183944	9.25854	3.21078	4.17767e-16	Cell wall protein; putative GPI anchor; expression regulated upon white-opaque switch; induced by Congo Red and cell wall regeneration; Bcr1-repressed in RPMI a/a biofilms
orf19.6920	C7_01390W	orf19.6920	CAL0000197089	9.17391	3.19754	4.65106e-05	Protein of unknown function; induced during chlamydospore formation in both C. albicans and C. dubliniensis; Hap43-induced gene; Spider biofilm induced; F-12/CO2 early biofilm induced
orf19.1780	C2_10020C	orf19.1780	CAL0000199331	9.10992	3.18744	0.0471394	Has domain(s) with predicted role in carbohydrate metabolic process
RPS27	CR_07630C	orf19.6286.2	CAL0000200692	8.98944	3.16823	1.79422e-14	Putative ribosomal protein; repressed upon phagocytosis by murine macrophage; Spider biofilm repressed
KTI11	C2_05620W	orf19.6873.1	CAL0000195342	8.91052	3.15551	0.0117585	Zn-ribbon protein; required for synthesis of diphthamide on translation factor eEF2; involved in modification of wobble nucleosides in tRNAs; rat catheter and Spider biofilm induced
orf19.6585	C7_01440W	orf19.6585	CAL0000190391	8.86006	3.14732	3.51804e-08	Ortholog(s) have role in protein maturation by [4Fe-4S] cluster transfer and mitochondrial matrix localization
orf19.2962	C1_02730W	orf19.2962	CAL0000200219	8.85959	3.14724	1.68109e-25	Protein of unknown function; Spider biofilm induced
MRPL37	C1_04880C	orf19.755	CAL0000176231	8.78711	3.13539	4.27342e-15	Putative mitochondrial large subunit ribosomal protein; shows colony morphology-related gene regulation by Ssn6p
MRPL3	C1_07910C	orf19.5064	CAL0000175974	8.71399	3.12333	1.19401e-27	Ribosomal protein of the large subunit, mitochondrial; repressed in core stress response; protein present in exponential and stationary growth phase yeast cultures
HSX11	C4_02010C	orf19.4592	CAL0000175173	8.69042	3.11943	1.35688e-22	UDP-glucose:ceramide glucosyltransferase (glucosylceramide synthase [GCS], EC 2.4.1.80); involved in glucosylceramide biosynthesis, which is important for virulence
MAK16	C2_06360C	orf19.5500	CAL0000176460	8.68144	3.11794	2.06697e-24	Putative constituent of 66S pre-ribosomal particles; Hap43-induced; repressed by prostaglandins; Spider biofilm induced
orf19.7364	C3_05840W	orf19.7364	CAL0000191368	8.65604	3.11371	3.04819e-05	Has domain(s) with predicted N,N-dimethylaniline monooxygenase activity, NADP binding, flavin adenine dinucleotide binding activity
RPS22A	C1_06460C	orf19.6265	CAL0000188584	8.59903	3.10417	3.03355e-12	Predicted ribosomal protein; repressed upon phagocytosis by murine macrophage; Spider biofilm repressed
CLB4	C7_03940C	orf19.7186	CAL0000175354	8.59271	3.10311	1.03895e-50	B-type mitotic cyclin; nonessential; negative regulator of pseudohyphal growth; dispensible for mitotic exit, cytokinesis; Fkh2-represed; flow model biofilm repressed; farnesol-upregulated in biofilm; reduced total RNA in clb4 mutant
RPP2B	C3_04680W	orf19.5928	CAL0000199315	8.58712	3.10217	1.10176e-08	Conserved acidic ribosomal protein; possibly involved in regulation of translation elongation; interacts with Rpp1A; 1 of 4 similar C. albicans proteins (Rpp1A, Rpp1B, Rpp2A, Rpp2B); macrophage/pseudohyphal-induced; Spider biofilm repressed
TOM20	C1_02640C	orf19.2953	CAL0000187425	8.55893	3.09743	1.84603e-14	Putative mitochondrial primary import receptor
EXO1	C5_00630C	orf19.926	CAL0000175291	8.55596	3.09693	4.49286e-25	Putative exodeoxyribonuclease; cell-cycle regulated periodic mRNA expression
orf19.5866	C3_04240C	orf19.5866	CAL0000181100	8.52126	3.09107	0.00581581	Ortholog of <i>Candida albicans WO-1</i> : CAWG_02737
orf19.6828	C3_06760W	orf19.6828	CAL0000174798	8.46871	3.08214	1.29224e-15	Ortholog(s) have role in rRNA processing and preribosome, large subunit precursor localization
YOX1	C7_00970C	orf19.7017	CAL0000194042	8.44522	3.07814	1.14074e-11	Putative homeodomain-containing transcription factor; transcriptional repressor; periodic mRNA expression, peak at cell-cycle G1/S phase
orf19.2249	C2_06950C	orf19.2249	CAL0000186668	8.41167	3.07239	3.09925e-37	Putative metalloprotease of the mitochondrial inner membrane; expression downregulated in an ssr1 null mutant
MCD1	CR_10540C	orf19.7634	CAL0000183738	8.40191	3.07072	1.37775e-12	Alpha-kleisin cohesin complex subunit; for sister chromatid cohesion in mitosis and meiosis; repressed by alpha pheromone in SpiderM medium; periodic cell-cycle expression; Hap43-repressed; rat catheter and Spider biofilm repressed
orf19.4160	C4_00810C	orf19.4160	CAL0000174004	8.38007	3.06696	3.75926e-20	Ortholog(s) have N(6)-L-threonylcarbamoyladenine synthase activity, nucleotidase activity, tRNA binding activity and role in mitochondrial tRNA threonylcarbamoyladenosine modification, tRNA threonylcarbamoyladenosine modification
orf19.1109	C5_03850W	orf19.1109	CAL0000183339	8.2522	3.04478	0.000832923	Ortholog of <i>C. dubliniensis CD36</i> : Cd36_53580, <i>C. parapsilosis CDC317</i> : CPAR2_303030, <i>Debaryomyces hansenii CBS767</i> : DEHA2G07766g and <i>Pichia stipitis Pignal</i> : psti_CGOB_00176
orf19.1485	C2_01740C	orf19.1485	CAL0000174313	8.22316	3.03969	0.000715433	Mitochondrial ribosomal protein of the large subunit; rat catheter biofilm induced
orf19.6917	C7_01360C	orf19.6917	CAL0000182996	8.21453	3.03818	0.0078399	Putative heat shock protein with a zinc finger motif; required for protein import into mitochondria in S. cerevisiae; Spider biofilm induced
ECS1	C2_10150W	orf19.1766	CAL0000195287	8.20448	3.03641	5.18811e-08	Secreted protein involved in resistance to caspofungin and anidulafungin; fluconazole-induced
TUF1	C1_00590W	orf19.6047	CAL0000198818	8.1546	3.02761	7.12268e-42	Translation elongation factor TU; macrophage/pseudohyphal-induced; repressed upon phagocytosis by murine macrophage; levels decrease in stationary phase cells; Spider biofilm repressed
orf19.4654	C4_01330W	orf19.4654	CAL0000197454	8.13053	3.02335	0.00052081	Protein of unknown function; Spider biofilm induced
orf19.2191.1	C2_07910C	orf19.2191.1	CAL0000186387	8.08638	3.01549	0.000649211	Ortholog of <i>C. dubliniensis CD36</i> : Cd36_11730, <i>C. parapsilosis CDC317</i> : CPAR2_104195, <i>Candida tenuis NRRL Y-1498</i> : CANTEDRAFT_109454 and <i>Debaryomyces hansenii CBS767</i> : DEHA2C10076g
orf19.7012	C7_01020C	orf19.7012	CAL0000194758	8.0726	3.01303	1.71811e-07	Ortholog(s) have structural constituent of ribosome activity and mitochondrial small ribosomal subunit localization
orf19.445	C1_05210C	orf19.445	CAL0000195827	8.06899	3.01239	1.36857e-35	Protein of unknown function; repressed by prostaglandins
orf19.7614	CR_10380C	orf19.7614	CAL0000184496	8.02698	3.00486	9.7558e-14	Protein of unknown function; Hap43-induced gene; mutant is viable
orf19.585	C5_00820W	orf19.585	CAL0000181825	8.00003	3.00001	7.31042e-48	Ortholog(s) have structural constituent of ribosome activity and mitochondrial large ribosomal subunit localization
orf19.3501	C6_02090C	orf19.3501	CAL0000175171	7.96833	2.99428	3.69558e-55	S. cerevisiae ortholog Pxl1 localizes to sites of polarized growth and is required for selection and/or maintenance of polarized growth sites; Hog1p-repressed
orf19.6415.1	CR_08480C	orf19.6415.1	CAL0000180472	7.95573	2.99199	1.34409e-07	Ortholog(s) have structural constituent of ribosome activity and cytosolic small ribosomal subunit localization
PRY1	C1_07580C	orf19.2787	CAL0000185546	7.91702	2.98496	3.83442e-16	Pry family pathogenesis-related protein; extracellular; opaque specific transcript; repressed by alpha pheromone in SpiderM medium; possibly essential, disruptants not obtained by UAU1 method; Spider biofilm induced
FLU1	C7_01520W	orf19.6577	CAL0000199735	7.86512	2.97547	1.76732e-14	Multidrug efflux pump of the plasma membrane; MDR family member of the MFS (major facilitator superfamily) of transporters; involved in histatin 5 efflux; fungal-specific (no human/murine homolog)
orf19.5802	C2_03000C	orf19.5802	CAL0000183119	7.81043	2.9654	5.80949e-09	Ortholog(s) have 18S rRNA aminocarboxypropyltransferase activity, role in maturation of SSU-rRNA and cytoplasm, peroxisome localization
orf19.4018	C5_05250C	orf19.4018	CAL0000188123	7.78587	2.96086	5.91486e-62	Ortholog(s) have structural constituent of ribosome activity and mitochondrial small ribosomal subunit localization
orf19.2314	C1_11000C	orf19.2314	CAL0000173953	7.77292	2.95846	6.49005e-13	Protein with a role in nucleolar integrity and processing of pre-rRNA; mutation confers hypersensitivity to 5-fluorocytosine (5-FC), 5-fluorouracil (5-FU), and tubercidin (7-deazaadenosine); Hap43-induced; Spider biofilm induced
orf19.5597.1	C6_03130W	orf19.5597.1	CAL0000195314	7.73714	2.9518	0.00106369	Has domain(s) with predicted proton-transporting ATP synthase activity, rotational mechanism activity and role in proton motive force-driven ATP synthesis
SCW4	C1_02520W	orf19.2941	CAL0000198806	7.72818	2.95013	4.75754e-16	Putative cell wall protein; substrate for Kex2p processing in vitro; expression regulated by white-opaque switch; alkaline repressed; possibly essential (UAU1 method); flow model biofilm induced; Spider biofilm induced
LSM6	CR_00240W	orf19.7509.2	CAL0000192983	7.72522	2.94958	3.80076e-09	Putative Lsm protein; flucytosine induced; does not appear to be essential in a repressible expression assay; repression leads to decreased filamentation, possibly due to altered intron retention
orf19.2650.1	C5_03290C	orf19.2650.1	CAL0000177633	7.68553	2.94214	9.76515e-06	Mitochondrial ribosomal protein of the small subunit; Spider biofilm repressed
orf19.4676	C4_01140C	orf19.4676	CAL0000199336	7.57695	2.92162	0.00448665	Protein with homology to mitochondrial intermembrane space proteins; regulated by Sef1p-, Sfu1p-, and Hap43p
orf19.3558	C2_05290C	orf19.3558	CAL0000195459	7.53445	2.9135	2.41e-05	Ortholog of <i>S. cerevisiae</i> : ERP3, <i>C. glabrata CBS138</i> : CAGL0K01793g, <i>C. dubliniensis CD36</i> : Cd36_19780, <i>C. parapsilosis CDC317</i> : CPAR2_206420 and <i>C. auris B8441</i> : B9J08_005011
orf19.4932	C1_13060C	orf19.4932	CAL0000175777	7.49816	2.90654	3.7331e-10	Ortholog(s) have role in mitochondrial translation and mitochondrion localization
orf19.4241	C5_02330W	orf19.4241	CAL0000191850	7.48721	2.90443	1.44465e-26	Protein of unknown function; transcript detected on high-resolution tiling arrays
ALG11	C6_02270C	orf19.3468	CAL0000201912	7.47494	2.90206	3.58047e-20	Alpha-1,2-mannosyltransferase; catalyzes sequential addition of 2 terminal alpha 1,2-mannose residues to the Man5GlcNAc2-PP-dolichol intermediate during asparagine-linked glycosylation in the ER; Spider biofilm induced
orf19.4796	C1_09350W	orf19.4796	CAL0000199949	7.41766	2.89096	7.02236e-12	Putative eIF-4E-binding repressor of CAP-dependent translation; stationary phase enriched protein
RPA34	C1_10260C	orf19.4896	CAL0000179921	7.37989	2.8836	9.49504e-24	Putative RNA polymerase I subunit; rat catheter biofilm induced
orf19.5860	C3_04170W	orf19.5860	CAL0000178716	7.33726	2.87524	0.000110649	Predicted ORF from Assembly 19; removed from Assembly 20; subsequently reinstated in Assembly 21 based on comparative genome analysis
orf19.2201	C2_07800W	orf19.2201	CAL0000190781	7.33643	2.87508	0.00420119	Ortholog(s) have ribosome binding activity, role in mitochondrial respiratory chain complex III assembly, positive regulation of mitochondrial translation and Cbp3p-Cbp6 complex, mitochondrial ribosome localization
orf19.2305	C1_11110C	orf19.2305	CAL0000197543	7.30074	2.86804	0.000349057	Ortholog(s) have tubulin binding activity, role in tubulin complex assembly and cytoplasm, prefoldin complex localization
orf19.3348	C1_01580W	orf19.3348	CAL0000194298	7.16864	2.8417	6.14052e-14	Ortholog(s) have structural constituent of ribosome activity and fungal-type vacuole, mitochondrial large ribosomal subunit localization
SME1	C6_00530C	orf19.4205.1	CAL0000200122	7.16701	2.84137	1.20772e-06	Protein with putative splicing factor-binding activity and a possible role in mRNA splicing; appears to be essential in a repressible expression assay; repression leads to decreased filamentation, possibly due to altered intron retention
ABP140	C1_02190W	orf19.3676	CAL0000183988	7.15397	2.83874	2.12581e-22	Ortholog of S. cerevisiae actin-binding protein Abp140; Hap43-induced; F-12/CO2 early biofilm induced
orf19.1738.1	CR_04650W	orf19.1738.1	CAL0000174822	7.12504	2.8329	4.68647e-12	Protein involved in microtubule morphogenesis; required for protection from excess free beta-tubulin; possibly involved the beta-tubulin folding; Spider biofilm repressed
TIF5	C5_02490C	orf19.4261	CAL0000179125	7.10327	2.82848	2.43966e-38	Putative translation initiation factor; repressed upon phagocytosis by murine macrophage; Spider biofilm repressed
orf19.5161	C7_03000C	orf19.5161	CAL0000185233	7.09616	2.82704	1.63885e-13	Ortholog(s) have structural constituent of ribosome activity and mitochondrial large ribosomal subunit localization
orf19.498	CR_04140W	orf19.498	CAL0000193389	7.08129	2.82401	1.34538e-22	Putative mitochondrial ribosomal component of the small subunit; possibly an essential gene, disruptants not obtained by UAU1 method; Spider biofilm repressed
APN2	C1_10650W	orf19.1836	CAL0000190938	7.04316	2.81622	7.67047e-08	Putative class II abasic (AP) endonuclease; flucytosine induced
orf19.787	C4_03950C	orf19.787	CAL0000196705	7.03462	2.81447	6.72932e-06	Protein of unknown function
orf19.547	CR_04560C	orf19.547	CAL0000190371	6.98274	2.80379	1.79996e-13	Ortholog(s) have 5'-3' DNA exonuclease activity, 5'-3' exonuclease activity, 5'-flap endonuclease activity, double-stranded DNA 5'-3' exodeoxyribonuclease activity, single-stranded DNA 5'-3' DNA exonuclease activity
HCM1	C1_09870W	orf19.4853	CAL0000174229	6.92443	2.7917	3.39076e-11	Protein with forkhead domain; similar to S. cerevisiae Hcm1p; Hap43p-induced gene
MRPL8	CR_07390C	orf19.6129	CAL0000182649	6.91171	2.78904	1.31145e-24	Mitochondrial 60S ribosomal protein subunit; Hap43p-repressed gene
orf19.3480	C6_02370C	orf19.3480	CAL0000183555	6.88609	2.78369	7.73183e-06	Ortholog(s) have structural constituent of ribosome activity and mitochondrial small ribosomal subunit localization
orf19.549	CR_04580W	orf19.549	CAL0000177639	6.86256	2.77875	4.96195e-23	Ortholog(s) have structural constituent of ribosome activity and mitochondrial large ribosomal subunit localization
orf19.2829	CR_02700W	orf19.2829	CAL0000198238	6.8421	2.77444	0.00208288	Ortholog(s) have role in protein transport
orf19.6264.3	C1_06480C	orf19.6264.3	CAL0000185928	6.84159	2.77433	5.55668e-20	Ortholog(s) have role in endoplasmic reticulum to Golgi vesicle-mediated transport and COPII-coated ER to Golgi transport vesicle, Golgi apparatus, endoplasmic reticulum, peroxisome localization
orf19.6008.4	C1_00980W	orf19.6008.4	CAL0000186391	6.82069	2.76992	3.62219e-12	Ortholog(s) have structural constituent of ribosome activity and mitochondrial large ribosomal subunit, mitochondrion localization
orf19.2259	C2_07030C	orf19.2259	CAL0000193465	6.80334	2.76624	7.87193e-28	Ortholog(s) have structural constituent of ribosome activity and mitochondrial large ribosomal subunit localization
orf19.5020	C1_13820C	orf19.5020	CAL0000193700	6.80275	2.76612	3.27888e-09	Protein of unknown function; Hap43-induced; Spider biofilm induced
PPT1	C3_01710C	orf19.1673	CAL0000195801	6.80014	2.76557	3.11171e-07	Putative serine/threonine phosphatase; induced in high iron
orf19.389	C1_08440C	orf19.389	CAL0000196805	6.79759	2.76502	1.8677e-13	Protein of unknown function; Hap43-induced gene
orf19.6487	C7_02260W	orf19.6487	CAL0000195406	6.78006	2.7613	2.40981e-10	Ortholog of <i>C. parapsilosis CDC317</i> : CPAR2_808350, <i>C. dubliniensis CD36</i> : Cd36_72060, <i>Candida metapsilosis</i> : CMET_5893 and <i>Candida orthopsilosis Co 90-125</i> : CORT_0C00820
orf19.4793	C1_09330W	orf19.4793	CAL0000197859	6.77086	2.75934	6.47059e-07	Putative ribosome-associated protein; ortholog of S. cerevisiae Tma16; Hap43-induced gene; Spider biofilm induced
ADH4	C3_02800W	orf19.271	CAL0000193195	6.75783	2.75656	3.54315e-07	Predicted 3-hydroxyacyl-CoA dehydrogenase; transcript is increased in azole-resistant strain overexpressing MDR1; transcript is increased in populations of cells exposed to fluconazole over multiple generations; mutant is viable
RPS12	C3_07150C	orf19.6785	CAL0000200890	6.71854	2.74815	1.68991e-14	Acidic ribosomal protein S12; regulated by Gcn4, activated by Tbf1; repressed by amino acid starvation (3-AT); protein abundance is affected by URA3 expression in CAI-4 strain background; sumoylation target; Spider biofilm repressed
orf19.5517	C6_02480W	orf19.5517	CAL0000187810	6.69874	2.74389	1.90346e-15	Similar to alcohol dehydrogenases; induced by benomyl treatment, nitric oxide; induced in core stress response; oxidative stress-induced via Cap1; Spider biofilm repressed
MRV1	C4_00980C	orf19.4691	CAL0000180254	6.69246	2.74254	3.89211e-09	Ortholog of <i>Candida albicans WO-1</i> : CAWG_03682
orf19.863	C2_03560C	orf19.863	CAL0000190739	6.64556	2.73239	1.80099e-32	Ortholog(s) have structural constituent of ribosome activity, role in mitochondrial cytochrome c oxidase assembly and mitochondrial large ribosomal subunit localization
RPP1A	C1_03010W	orf19.2992	CAL0000178222	6.61467	2.72567	0.00153829	Conserved acidic ribosomal protein; likely role in regulation of translation elongation; interacts with Rpp2B; 1 of 4 similar C. albicans ribosomal proteins (Rpp1A, Rpp1Bp, Rpp2A, Rpp2B); Hap43-induced; Spider biofilm repressed
orf19.5518	C6_02490C	orf19.5518	CAL0000188828	6.61332	2.72537	9.65511e-10	Protein of unknown function; Spider biofilm induced
orf19.1409.1	C4_04390W	orf19.1409.1	CAL0000196794	6.61134	2.72494	2.4104e-12	Ribosomal 60S subunit protein L22B; Spider biofilm repressed
ACP12	C2_04030C	orf19.819	CAL0000177869	6.58684	2.71959	7.95742e-07	Putative mitochondrial acyl carrier protein
orf19.5271	C1_11940C	orf19.5271	CAL0000197214	6.58245	2.71862	4.42085e-13	Protein of unknown function; Hap43-induced gene
orf19.1267.1	C4_05820W	orf19.1267.1	CAL0000176168	6.5513	2.71178	0.016006	Ortholog(s) have cysteine desulfurase activity, role in iron-sulfur cluster assembly and L-cysteine desulfurase complex, mitochondrial matrix localization
orf19.4666	C4_01230C	orf19.4666	CAL0000178005	6.51351	2.70344	9.0675e-14	Protein of unknown function; hyphal-induced expression, regulated by Cyr1, Ras1, Efg1; Spider biofilm induced
orf19.1287	C5_04030W	orf19.1287	CAL0000179600	6.49169	2.69859	2.30784e-07	Protein of unknown function; flow model biofilm induced; Spider biofilm induced
TIM8	C3_07890W	orf19.6183	CAL0000198973	6.48308	2.69668	3.70656e-16	Predicted mitochondrial intermembrane space protein with role in protein import into mitochondrial inner membrane and cytosol
TIM50	C1_11220C	orf19.680	CAL0000183476	6.47179	2.69416	3.00628e-68	Predicted component of the Translocase of the Inner Mitochondrial membrane (TIM23 complex); involved in mitochondrial protein import; Spider biofilm repressed
orf19.5201	C1_04370C	orf19.5201	CAL0000192931	6.47166	2.69414	8.61935e-08	Ortholog(s) have structural constituent of ribosome activity and mitochondrial small ribosomal subunit localization
orf19.2168	C2_08170W	orf19.2168	CAL0000190525	6.46187	2.69195	7.80841e-12	Putative sterol deacetylase; flow model biofilm induced; rat catheter biofilm repressed
orf19.5698	C5_00030W	orf19.5698	CAL0000188096	6.43675	2.68633	2.61136e-51	Putative mitochondrial ribosomal protein of the large subunit; transcript is upregulated in clinical isolates from HIV+ patients with oral candidiasis; Spider biofilm repressed
PAM18	C4_00520W	orf19.4190	CAL0000200634	6.42504	2.68371	6.23578e-20	Predicted component of the presequence translocase-associated import motor (PAM complex) involved in protein import into mitochondrial matrix; rat catheter biofilm induced
RNR3	CR_05570C	orf19.5845	CAL0000183107	6.41836	2.68221	1.2542e-30	Putative ribonucleotide reductase large subunit; transcript induced in low iron; rat catheter and Spider biofilm induced
orf19.7042	C7_00770W	orf19.7042	CAL0000197123	6.41445	2.68133	4.8947e-18	Protein of unknown function; induced by benomyl or in an azole-resistant strain overexpressing MDR1; induced by nitric oxide; Spider biofilm induced
orf19.3694	C1_02370C	orf19.3694	CAL0000194228	6.37719	2.67292	9.88299e-15	Ortholog of <i>C. dubliniensis CD36</i> : Cd36_02210, <i>C. parapsilosis CDC317</i> : CPAR2_106350, <i>C. auris B8441</i> : B9J08_000959 and <i>Candida tenuis NRRL Y-1498</i> : CANTEDRAFT_116785
DFR1	C7_03130C	orf19.5142	CAL0000177250	6.3085	2.6573	1.0774e-16	Trimethoprim resistant dihydrofolate reductase (DHFR), reduces 7,8-dihydrofolate to 5,4,7,8-tetrahydrofolate; binds NADPH; target of drugs that selectively inhibit the fungal enzyme rather than the human enzyme
FGR39	C1_11230W	orf19.679	CAL0000196677	6.26602	2.64755	3.10336e-11	Protein lacking an ortholog in S. cerevisiae; transposon mutation affects filamentous growth
orf19.3061.1	C1_03620C	orf19.3061.1	CAL0000190913	6.26443	2.64718	1.00188e-10	Ortholog of S. cerevisiae Rps22Ap and Rps22Bp; gene contains 5' UTR intron
orf19.6264.4	C1_06470W	orf19.6264.4	CAL0000189989	6.26423	2.64714	5.36021e-06	Ortholog of S. cerevisiae Rpl39; a component of the 60S ribosomal subunit; Hap43-induced; Spider biofilm repressed
FEN1	C1_12790C	orf19.6343	CAL0000190970	6.25205	2.64433	3.9352e-14	Putative fatty acid elongase; predicted role in sphingolipid biosynthesis; possibly an essential gene, disruptants not obtained by UAU1 method; Spider and flow model biofilm induced
NOG1	C3_06030W	orf19.7384	CAL0000194572	6.24885	2.64359	2.81408e-17	Putative GTPase; mutation confers hypersensitivity to 5-fluorocytosine (5-FC), 5-fluorouracil (5-FU), and tubercidin (7-deazaadenosine); repressed by prostaglandins; Hap43-induced
TOM6	C3_01980C	orf19.1650	CAL0000189046	6.23884	2.64128	6.30189e-14	Predicted component of the TOM (translocase of outer membrane) complex, involved in protein import into mitochondria
orf19.5462	C3_00140W	orf19.5462	CAL0000179198	6.2273	2.63861	1.45869e-17	Protein of unknown function
orf19.3559	C2_05300C	orf19.3559	CAL0000200433	6.21157	2.63496	4.83934e-25	S. cerevisiae ortholog Mrps35p is a structural constituent of ribosome and localizes to mitochondrial small ribosomal subunit; the snoRNA CD39 is encoded within the MRPS35 intron
orf19.1301	C4_03770W	orf19.1301	CAL0000188816	6.19779	2.63175	4.88475e-06	Ortholog(s) have molecular function regulator activity, protein-macromolecule adaptor activity, role in fatty acid biosynthetic process, proteasome regulatory particle assembly and fatty acid synthase complex localization
PMM1	C1_02480W	orf19.2937	CAL0000183926	6.19223	2.63046	2.12923e-05	Phosphomannomutase; enzyme of O- and N-linked mannosylation; interconverts mannose-6-phosphate and mannose-l-phosphate; functional homolog of S. cerevisiae Sec53; antigenic in mice; Hap43-induced; flow model and Spider biofilm repressed
RPS7A	C3_01490W	orf19.1700	CAL0000199878	6.17636	2.62676	8.18068e-12	Ribosomal protein S7; genes encoding cytoplasmic ribosomal subunits, translation factors, and tRNA synthetases are downregulated upon phagocytosis by murine macrophage; Spider biofilm repressed
orf19.2520	CR_01370C	orf19.2520	CAL0000201890	6.15779	2.62241	4.30929e-17	Ortholog(s) have structural constituent of ribosome activity and mitochondrial small ribosomal subunit localization
orf19.4751	C1_08920W	orf19.4751	CAL0000181949	6.15489	2.62173	2.8905e-10	Ortholog(s) have structural constituent of ribosome activity and mitochondrial small ribosomal subunit localization
PRI2	C4_06490C	orf19.2885	CAL0000183113	6.14885	2.62032	3.55311e-05	Putative DNA primase; gene adjacent to and divergently transcribed with CDC68; Hap43-induced; Spider biofilm repressed
orf19.3572.3	C2_05410W	orf19.3572.3	CAL0000188731	6.11455	2.61225	8.28919e-11	Ribosomal 60S subunit protein L31B; Spider biofilm repressed
orf19.4090.1	C2_09290W	orf19.4090.1	CAL0000184859	6.11121	2.61146	0.0367556	Ortholog(s) have role in vacuolar proton-transporting V-type ATPase complex assembly and endoplasmic reticulum membrane localization
RPA190	C1_10670C	orf19.1839	CAL0000187313	6.10406	2.60977	6.08164e-12	Putative RNA polymerase I subunit A190; Hap43p-induced gene; flucytosine induced
CLA4	C1_10210C	orf19.4890	CAL0000192143	6.08791	2.60595	2.44249e-46	Ste20p family Ser/Thr kinase required for wild-type filamentous growth, organ colonization and virulence in mouse systemic infection; role in chlamydospore formation; functional homolog of S. cerevisiae Cla4p; mutant caspofungin sensitive
orf19.4176	C4_00660W	orf19.4176	CAL0000180848	6.08183	2.6045	9.0924e-20	Ortholog(s) have structural constituent of ribosome activity and mitochondrial small ribosomal subunit localization
PGA41	C4_06310C	orf19.2906	CAL0000197357	6.04854	2.59659	4.40362e-17	Putative GPI-anchored protein; adhesin-like protein
orf19.2320	C1_10950C	orf19.2320	CAL0000187360	6.02851	2.5918	2.26734e-21	Putative serine/threonine-protein kinase; possibly an essential gene, disruptants not obtained by UAU1 method
SMI1B	C3_05350C	orf19.6972	CAL0000191868	6.0278	2.59163	3.32511e-08	Putative cell wall assembly regulatory protein; Rim101-repressed; possibly an essential gene, disruptants not obtained by UAU1 method
MRP20	C1_01600W	orf19.3350	CAL0000174219	6.01517	2.58861	1.30271e-16	Component of mitochondrial ribosome; decreased expression in hyphae compared to yeast-form cells
HSP31	C1_02070W	orf19.3664	CAL0000180035	6.00956	2.58726	2.41035e-07	Putative 30 kda heat shock protein; repressed during the mating process; rat catheter biofilm induced
orf19.7194	C7_03880C	orf19.7194	CAL0000185793	5.98098	2.58038	3.2264e-08	Protein required for virulence in reconstituted human epithelium (RHE) model of ex vivo infection; decreased transcription is observed upon fluphenazine treatment; induced upon adherence to polystyrene
OPY2	C1_08310W	orf19.5110	CAL0000195807	5.97264	2.57837	6.64618e-52	Predicted transmembrane protein; role in cell wall biogenesis; required for Cek1 phosphorylation; Spider biofilm induced
CDC3	C1_04210C	orf19.1055	CAL0000192358	5.94809	2.57243	1.97753e-44	Septin; essential for viability; functional homolog of S. cerevisiae Cdc3p; down-regulation associated with azole resistance; macrophage/pseudohyphal-repressed; virulence-group-correlated expression; gene has intron
CLN3	C5_01100C	orf19.1960	CAL0000185532	5.94218	2.57099	5.95715e-05	G1 cyclin; depletion abolishes budding and causes hyphal growth defects; farnesol regulated, functional in S. cerevisiae; other biofilm induced; Spider biofilm induced
orf19.7301	CR_09050C	orf19.7301	CAL0000180802	5.93891	2.5702	3.83767e-49	Ortholog of <i>C. dubliniensis CD36</i> : Cd36_27590
DUT1	C1_01330C	orf19.3322	CAL0000195525	5.93146	2.56839	5.84607e-31	dUTP pyrophosphatase; cell-cycle regulated if expressed in S. cerevisiae; upstream MluI and SCB elements; 17-beta-estradiol, ethynyl estradiol, macrophage induced; decreased in stationary phase yeast; rat catheter, Spider biofilm repressed
ZCF25	C4_02220C	orf19.4568	CAL0000175371	5.91717	2.56491	1.24662e-11	Putative Zn(II)2Cys6 transcription factor
orf19.6565	C7_01600W	orf19.6565	CAL0000194697	5.86499	2.55213	1.11983e-41	Conserved mitochondrial inner membrane insertase; mediates insertion of mitochondrial- and nuclear-encoded proteins from the matrix into the inner membrane; Spider biofilm repressed
DBP3	C1_10030W	orf19.4870	CAL0000185988	5.86254	2.55153	5.45095e-17	Putative ATP-dependent DEAD-box RNA helicase; Hap43-induced; repressed by prostaglandins; Spider biofilm induced
orf19.7398	C3_06390W	orf19.7398	CAL0000185357	5.85605	2.54993	2.07918e-21	Protein of unknown function' Hap43-induced gene; repressed by prostaglandins
orf19.265	C3_02750W	orf19.265	CAL0000192677	5.85404	2.54943	0.00836322	Protein with a ribonuclease III domain; flow model biofilm induced; Spider biofilm induced
orf19.6662	C5_03530C	orf19.6662	CAL0000186621	5.84894	2.54818	1.54401e-07	Putative coenzyme Q (ubiquinone) binding protein; transcript is upregulated in clinical isolates from HIV+ patients with oral candidiasis
ERG2	C1_00800C	orf19.6026	CAL0000177093	5.84398	2.54695	3.6017e-23	C-8 sterol isomerase; enzyme of ergosterol biosynthesis; converts fecosterol to episterol; mutant is hypersensitive to multiple drugs; ketoconazole-induced; flow model and Spider biofilm repressed
GPX1	C6_00860W	orf19.87	CAL0000186690	5.81641	2.54013	8.5026e-13	Putative thiol peroxidase; rat catheter and Spider biofilm induced
DCG1	C3_02550C	orf19.244	CAL0000196442	5.80347	2.53692	1.61705e-15	Protein of unknown function; ortholog of S. cerevisiae Dcg1; transcript regulated by Nrg1 and Mig1
RPL35	C3_04960W	orf19.5964.2	CAL0000191177	5.79487	2.53478	9.66315e-05	Ribosomal protein; downregulation correlates with clinical development of fluconazole resistance; colony morphology-related gene regulation by Ssn6; Hap43-induced; Spider biofilm repressed
orf19.6853	C1_04600C	orf19.6853	CAL0000195654	5.79014	2.5336	1.63122e-70	Protein of unknown function; Spider biofilm repressed
orf19.1207	C4_03970W	orf19.1207	CAL0000193819	5.76819	2.52812	0.0212709	Ortholog of <i>C. dubliniensis CD36</i> : Cd36_33200 and <i>Candida albicans WO-1</i> : CAWG_03416
orf19.5704	C6_03440W	orf19.5704	CAL0000174731	5.75532	2.5249	2.18881e-21	Ortholog(s) have rRNA binding activity, role in RNA splicing, mitochondrial RNA processing, mitochondrial genome maintenance, positive regulation of rRNA processing, rRNA metabolic process and mitochondrion localization
orf19.3990	C5_04990W	orf19.3990	CAL0000193163	5.74468	2.52223	7.40571e-07	Ortholog(s) have DNA-directed 5'-3' RNA polymerase activity, RNA polymerase III activity and role in tRNA transcription by RNA polymerase III, transcription initiation at RNA polymerase III promoter
RPL43A	C5_04590C	orf19.3942.1	CAL0000185522	5.73086	2.51875	1.36965e-11	Putative ribosomal protein, large subunit; repressed by human whole blood or PMNs; colony morphology-related gene regulation by Ssn6; Spider biofilm repressed
orf19.7675	CR_10830C	orf19.7675	CAL0000196882	5.72144	2.51638	1.65335e-46	Mitochondrial ribosomal protein of the large subunit; Spider biofilm repressed
PEA2	C1_10640C	orf19.1835	CAL0000192711	5.70655	2.51262	2.07918e-21	Putative coiled-coil polarisome; predicted role in polarized morphogenesis, cell fusion, and low affinity Ca2+ influx; rat catheter biofilm induced
orf19.7215.3	C1_14090W	orf19.7215.3	CAL0000182181	5.69304	2.5092	3.24113e-08	Ortholog(s) have protein-folding chaperone binding, unfolded protein binding activity and role in chaperone-mediated protein complex assembly, protein folding, protein import into mitochondrial intermembrane space, protein refolding
SRP40	CR_02980C	orf19.2859	CAL0000197163	5.68542	2.50727	1.56423e-32	Putative chaperone of small nucleolar ribonucleoprotein particles; macrophage/pseudohyphal-induced; rat catheter biofilm induced
CMI1	C6_02100W	orf19.3499	CAL0000195918	5.68463	2.50707	1.76669e-17	Secreted protein that enters host cell cytosol to suppress immune response of the type 1 interferon cascade; Hap43-repressed; regulated by Tsa1, Tsa1B under oxidative stress; induced by Mnl1p, fluconazole, and Spider biofilm
TOM7	C7_01890C	orf19.6531.1	CAL0000183702	5.68363	2.50681	0.0266159	Predicted component of the TOM (translocase of outer membrane) complex involved in protein translocation into mitochondria; flucytosine induced
RPC19	CR_02520W	orf19.172	CAL0000179133	5.67716	2.50517	4.85316e-05	Putative RNA polymerases I and III subunit AC19; Hap43-induced; rat catheter biofilm induced
orf19.1367.1	C2_09830C	orf19.1367.1	CAL0000200718	5.67148	2.50373	0.0405926	Ortholog of <i>C. parapsilosis CDC317</i> : CPAR2_407330, <i>C. auris B8441</i> : B9J08_001010, <i>Candida tenuis NRRL Y-1498</i> : CANTEDRAFT_114646 and <i>Debaryomyces hansenii CBS767</i> : DEHA2B05654g
LHP1	C1_07500C	orf19.2795	CAL0000195360	5.66541	2.50218	7.73113e-13	Ortholog(s) have RNA binding, RNA folding chaperone, tRNA binding activity, role in tRNA 3'-end processing, tRNA 5'-leader removal, tRNA folding, tRNA processing and cytoplasm, nucleolus, nucleoplasm, nucleus localization
RPO41	C1_00640C	orf19.6041	CAL0000185076	5.65903	2.50055	3.98602e-29	Putative mitochondrial RNA polymerase; repressed in core stress response; Spider biofilm induced
AXL2	C4_04170C	orf19.5292	CAL0000174439	5.64607	2.49725	2.87924e-13	Ortholog of S. cerevisiae Axl2; a plasma membrane protein involved in determination of budding pattern; O-glycosylated by Pmt4; mutant is viable
FRE10	C4_04320W	orf19.1415	CAL0000177334	5.60915	2.48778	2.28159e-10	Major cell-surface ferric reductase under low-iron conditions; 7 transmembrane regions and a secretion signal predicted; Tup1, Rim101, Ssn6, Hog1, caspofungin repressed; ciclopirox olamine induced; rat catheter biofilm induced
orf19.263.1	C3_02710W	orf19.263.1	CAL0000192736	5.60371	2.48638	8.74643e-37	Protein of unknown function; gene has intron; Spider biofilm induced
orf19.4668	C4_01220C	orf19.4668	CAL0000199703	5.57491	2.47895	1.64494e-09	Protein with a glycoside hydrolase domain; mutants are viable
PTR2	CR_01830C	orf19.2583	CAL0000200802	5.54397	2.47092	2.02329e-05	Oligopeptide transporter involved in uptake of di-/tripeptides; highly induced during chlamydospore formation in both C. albicans and C. dubliniensis
NIP7	C6_02360W	orf19.3478	CAL0000185986	5.51211	2.4626	1.00681e-15	Putative nucleolar protein with role in ribosomal assembly; hyphal-induced; Hap43-induced; Spider biofilm induced
CEK1	C4_06480C	orf19.2886	CAL0000176774	5.50693	2.46125	1.34948e-08	ERK-family protein kinase; required for wild-type yeast-hypha switch, mating efficiency, virulence in mice; Cst20-Hst7-Cek1-Cph1 MAPK pathway regulates mating, and invasive hyphal growth under some conditions; Spider biofilm induced
HSL1	C5_02840C	orf19.4308	CAL0000190859	5.50671	2.46119	1.35481e-19	Probable protein kinase involved in determination of morphology during the cell cycle of both yeast-form and hyphal cells via regulation of Swe1p and Cdc28p; required for full virulence and kidney colonization in mouse systemic infection
CCJ1	C4_06590W	orf19.2875	CAL0000185534	5.49245	2.45745	5.65749e-13	Protein involved in cell cycle regulation; ortholog of S. pombe SPAC1071.09c DNAJ domain protein; Hap43-induced gene
MSH6	C1_13170C	orf19.4945	CAL0000192796	5.49047	2.45693	2.7332e-14	Protein similar to S. cerevisiae Msh6p, which is involved in mismatch repair; repressed under Cdc5p depletion; Hap43p-induced gene
MNN11	C1_02400C	orf19.2927	CAL0000193393	5.48617	2.4558	2.89298e-05	Ortholog(s) have alpha-1,6-mannosyltransferase activity, role in protein N-linked glycosylation, protein glycosylation and Golgi apparatus, mannan polymerase complex localization
orf19.4593.1	C4_01990W	orf19.4593.1	CAL0000193191	5.47564	2.45303	0.00424228	Protein with a predicted role in mitochondrial respiratory chain complex II assembly; rat catheter biofilm induced
ECM1	C4_04100C	orf19.5299	CAL0000196644	5.47298	2.45233	4.7486e-21	Putative pre-ribosomal factor; decreased mRNA abundance observed in cyr1 homozygous mutant hyphae; induced by heavy metal (cadmium) stress; Hog1p regulated
FAD3	C1_13070C	orf19.4933	CAL0000200872	5.46365	2.44987	1.92438e-16	Omega-3 fatty acid desaturase; production of alpha-linolenic acid, a major component of membranes; caspofungin induced; Plc1-regulated; colony morphology-related gene regulation by Ssn6; Spider biofilm induced, flow model biofilm repressed
orf19.5564	C6_02880W	orf19.5564	CAL0000184579	5.44631	2.44528	1.32824e-20	Ortholog(s) have RNA-DNA hybrid ribonuclease activity, role in RNA catabolic process and chromatin localization
TIM10	C4_02140C	orf19.4577.3	CAL0000174336	5.4365	2.44268	0.000739837	Predicted protein of the mitochondrial intermembrane space with role in protein import into mitochondrial inner membrane
orf19.5279	C1_11880W	orf19.5279	CAL0000189507	5.42604	2.4399	2.29243e-19	Ortholog(s) have structural constituent of ribosome activity, role in cell redox homeostasis, mitochondrial genome maintenance and mitochondrial large ribosomal subunit, mitochondrion localization
RHO3	C2_05030C	orf19.3534	CAL0000184710	5.42032	2.43838	2.09822e-20	Putative Rho family GTPase; possible substrate of protein farnesyltransferase and geranylgeranyltransferase type I; greater transcription in hyphal form than yeast form; plasma membrane-localized
TIM23	C2_09900C	orf19.1361	CAL0000185762	5.39603	2.4319	2.63872e-19	Protein involved in mitochondrial matrix protein import
orf19.1473	C2_01630W	orf19.1473	CAL0000197905	5.38923	2.43008	1.23366e-12	2-hydroxyacid dehydrogenase domain-containing protein; Hap43-repressed gene; induced by alpha pheromone in SpiderM medium
GIN4	C1_11400C	orf19.663	CAL0000191817	5.38244	2.42826	1.97544e-16	Autophosphorylated kinase; role in pseudohyphal-hyphal switch and cytokinesis; phosphorylates Cdc11p on S395; necessary for septin ring within germ tube but not for septin band at mother cell junction; physically associates with septins
orf19.5169	C7_02920W	orf19.5169	CAL0000179259	5.37003	2.42493	6.72718e-20	Ortholog of <i>C. dubliniensis CD36</i> : Cd36_72580, <i>C. parapsilosis CDC317</i> : CPAR2_703580, <i>C. auris B8441</i> : B9J08_005062 and <i>Candida tenuis NRRL Y-1498</i> : CANTEDRAFT_114495
RPL11	C2_06810C	orf19.2232	CAL0000192242	5.36583	2.4238	1.24218e-21	Ribosomal protein; repressed by phagocytosis; colony morphology-related gene regulation by Ssn6; Hap43-induced; Spider biofilm repressed
orf19.7009	C7_01050W	orf19.7009	CAL0000186178	5.31513	2.41011	1.4836e-07	Ortholog of <i>C. dubliniensis CD36</i> : Cd36_70980, <i>C. parapsilosis CDC317</i> : CPAR2_300340, <i>Pichia stipitis Pignal</i> : PICST_32463, <i>Candida tropicalis MYA-3404</i> : CTRG_04880 and <i>Candida albicans WO-1</i> : CAWG_05463
orf19.4895	C1_10250C	orf19.4895	CAL0000178209	5.30783	2.40812	2.95797e-22	Ortholog of <i>C. dubliniensis CD36</i> : Cd36_09650, <i>C. parapsilosis CDC317</i> : CPAR2_805060, <i>C. auris B8441</i> : B9J08_004034 and <i>Candida tenuis NRRL Y-1498</i> : CANTEDRAFT_95780
TIM44	C3_00250C	orf19.5444	CAL0000195007	5.24646	2.39135	3.21416e-41	Protein involved in transport across membranes; Spider biofilm repressed
DBF4	C7_02950C	orf19.5166	CAL0000174858	5.24487	2.39091	3.2217e-26	Regulatory subunit of Cdc7p-Dbf4p protein kinase complex that acts as negative regulator of hyphal development; cell-cycle regulated periodic mRNA expression; S. cerevisiae ortholog is not cell-cycle regulated
SHE3	C6_03100W	orf19.5595	CAL0000196918	5.24145	2.38997	1.29117e-16	mRNA-binding protein that localizes specific mRNAs to daughter yeast cells and to hyphal tips; required for normal filamentation and host epithelial cell damage; ortholog of S. cerevisiae She3 but target mRNAs differs
GTT13	C3_03580C	orf19.356	CAL0000173921	5.2186	2.38366	4.96114e-47	Putative glutathione S-transferase; opaque-specific transcript; repressed by alpha pheromone in SpiderM medium; Spider biofilm induced
orf19.688	C6_01980C	orf19.688	CAL0000201449	5.21754	2.38337	9.89684e-37	Mitochondrial ribosomal protein of the small subunit; S. cerevisiae ortholog is essential for viability; Spider biofilm repressed
RPC40	C2_05340C	orf19.3564	CAL0000195273	5.21057	2.38144	3.39076e-11	Putative RNA polymerase; protein level decreases in stationary phase cultures; Hap43p-induced gene
DFI1	C7_00360W	orf19.7084	CAL0000194442	5.20426	2.37969	3.07876e-12	Cell-surface associated glycoprotein; promotes activation of Cek1 in a matrix-dependent manner; N-glycosylated; Spider biofilm induced
orf19.1090	C6_04320C	orf19.1090	CAL0000192997	5.19506	2.37714	3.00531e-08	Ortholog of <i>C. dubliniensis CD36</i> : Cd36_64660, <i>C. parapsilosis CDC317</i> : CPAR2_601110, <i>Candida tenuis NRRL Y-1498</i> : CANTEDRAFT_119969 and <i>Debaryomyces hansenii CBS767</i> : DEHA2A05896g
BUD23	C5_01060C	orf19.1966	CAL0000183972	5.19423	2.37691	4.02214e-18	Putative methyltransferase; Hap43-induced; repressed by prostaglandins
orf19.397	C1_08520C	orf19.397	CAL0000197867	5.1898	2.37568	1.83104e-21	Ortholog(s) have structural constituent of ribosome activity and mitochondrial large ribosomal subunit localization
RPL21A	C2_03810C	orf19.840	CAL0000194631	5.18815	2.37522	4.83925e-14	Putative ribosomal protein; repressed upon phagocytosis by murine macrophage; Spider biofilm repressed
FGR2	C7_00480W	orf19.7071	CAL0000194373	5.18797	2.37517	0.0349102	Low-affinity phosphate transporter specialized for uptake in acidic conditions; transposon mutation affects filamentous growth; expression is regulated upon white-opaque switching
RPL42	C1_10390C	orf19.4909.1	CAL0000190451	5.18417	2.37411	2.69106e-06	Putative 60S ribosomal subunit protein; colony morphology-related gene regulation by Ssn6; Spider biofilm repressed
orf19.2049	C2_00750W	orf19.2049	CAL0000199135	5.1792	2.37273	3.52753e-09	Plasma membrane-associated protein; heterozygous null mutant displays sensitivity to virgineone; Spider biofilm induced
[truncated: 3,001 more rows]
