# Supplementary material for: Ndt80 Orchestrates Copper Stress Responses and Mitochondrial Homeostasis in Candida albicans
Source: J Fungi (Basel). 2026 Apr 20;12(4):294. doi: 10.3390/jof12040294 (PMC13117858; doi:10.3390/jof12040294)
Supplement: Supplementary file 1 [file jof-12-00294-s001.zip › Table S3 Chen et al.xlsx]

## Sheet: Low Cu GO
Table S3. Gene ontology (GO) terms from the DEGs. The NDT80-deleted and wild-type strains were cultured in YPD ("low-copper ") medium for 5h. Differentially expressed genes (DEGs) were compared between the mutant and wild-type strains using RNA-seq analysis, and were used in GO enrichment. BP: biological process; CC: cellular component; MF: molecular function.
BP	GO term/ GO ID	Gene number	Enrichment fraction	p-value	False discovery rate		CC	GO term/ GO ID	Gene number	Enrichment fraction	p-value	False discovery rate		MF	GO term/ GO ID	Gene number	Enrichment fraction	p-value	False discovery rate
UPREGULATION	cellular process (GO:0009987)	544	0.128941	1.71e-05	0.00396		UPREGULATION	GO term/ GO ID	Gene number	Enrichment fraction	p-value	False discovery rate		UPREGULATION	oxidoreductase activity (GO:0016491)	97	0.25	8.25e-08	0.000199
	metabolic process (GO:0008152)	333	0.121533	4.4e-05	0.00925			intracellular anatomical structure (GO:0005622)	449	0.117509	1.85e-11	9.39e-09			carbohydrate derivative binding (GO:0097367)	57	0.088785	3.3e-05	0.00798
	primary metabolic process (GO:0044238)	271	0.114298	1.32e-06	0.000583			organelle (GO:0043226)	372	0.113449	4.82e-11	1.63e-08			purine nucleotide binding (GO:0017076)	56	0.085758	9.4e-06	0.00284
	macromolecule metabolic process (GO:0043170)	158	0.0902342	4.51e-13	1.99e-09			intracellular organelle (GO:0043229)	369	0.114561	4.94e-10	1.25e-07			ribonucleotide binding (GO:0032553)	52	0.0825397	4.19e-06	0.00202
	cellular component organization or biogenesis (GO:0071840)	148	0.0999325	1.34e-07	8.47e-05			cytoplasm (GO:0005737)	359	0.125744	0.000593	0.0334			adenyl nucleotide binding (GO:0030554)	50	0.0891266	0.000122	0.0245
	macromolecule biosynthetic process (GO:0009059)	124	0.104465	3.64e-05	0.00804			membrane-bounded organelle (GO:0043227)	357	0.117628	1.48e-07	3.01e-05			purine ribonucleoside triphosphate binding (GO:0035639)	45	0.0751252	4.1e-07	0.00033
	cellular component organization (GO:0016043)	115	0.0932685	4.58e-08	3.37e-05			intracellular membrane-bounded organelle (GO:0043231)	354	0.118952	9.7e-07	0.000164			purine ribonucleotide binding (GO:0032555)	45	0.0748752	3.51e-07	0.000424
	nucleobase-containing compound metabolic process (GO:0006139)	103	0.0888697	8.62e-09	9.51e-06			nucleus (GO:0005634)	165	0.105096	1.53e-06	0.000221			ATP binding (GO:0005524)	39	0.0769231	6.63e-06	0.00229
	gene expression (GO:0010467)	101	0.0970221	4.83e-06	0.00125			protein-containing complex (GO:0032991)	150	0.0871586	3.08e-14	3.12e-11			adenyl ribonucleotide binding (GO:0032559)	39	0.0766208	5.72e-06	0.0023
	protein metabolic process (GO:0019538)	74	0.0910209	6.33e-06	0.00155			intracellular membraneless organelle (GO:0043232)	98	0.0965517	5.27e-06	0.000595			catalytic activity, acting on a nucleic acid (GO:0140640)	25	0.0652742	3.53e-06	0.00213
	nucleic acid metabolic process (GO:0090304)	72	0.074922	4.35e-11	9.61e-08			membraneless organelle (GO:0043228)	98	0.0965517	5.27e-06	0.000535			ligase activity (GO:0016874)	5	0.034965	4.67e-05	0.0102
	nucleobase-containing compound biosynthetic process (GO:0034654)	71	0.0942895	5.04e-05	0.00927			catalytic complex (GO:1902494)	64	0.0864865	2.92e-06	0.00037			catalytic activity, acting on DNA (GO:0140097)	3	0.023622	1.41e-05	0.00379
	RNA metabolic process (GO:0016070)	62	0.0856354	2.68e-06	0.00079			cytosol (GO:0005829)	51	0.0877797	5.98e-05	0.00506		MP	GO term/ GO ID	Gene number	Enrichment fraction	p-value	False discovery rate
	nucleic acid biosynthetic process (GO:0141187)	60	0.0936037	0.00016	0.0229			nuclear protein-containing complex (GO:0140513)	41	0.0780952	6.72e-06	0.00062		DOWNREGULATION	catalytic activity (GO:0003824)	284	0.126616	1.62e-05	0.00976
	organelle organization (GO:0006996)	53	0.0743338	1.76e-08	1.55e-05			transferase complex (GO:1990234)	32	0.0855615	0.000858	0.0458			nucleic acid binding (GO:0003676)	143	0.151323	1.65e-06	0.00199
	nitrogen compound transport (GO:0071705)	47	0.0910853	0.000392	0.0481			intracellular protein-containing complex (GO:0140535)	31	0.0822281	0.000394	0.025			catalytic activity, acting on a nucleic acid (GO:0140640)	74	0.193211	2.74e-07	0.000661
	macromolecule localization (GO:0033036)	37	0.0712909	6.37e-07	0.000313			chromosome (GO:0005694)	29	0.0769231	0.000111	0.00869			catalytic activity, acting on RNA (GO:0140098)	52	0.199234	7.99e-06	0.00643
	establishment of protein localization (GO:0045184)	26	0.0643564	1.37e-06	0.000548			vesicle (GO:0031982)	19	0.071161	0.000398	0.0237			ATP-dependent activity (GO:0140657)	51	0.184116	7.3e-05	0.0294
	intracellular protein localization (GO:0008104)	26	0.0607477	1.67e-07	9.21e-05			cytoplasmic vesicle (GO:0031410)	10	0.052356	0.000119	0.00863			nucleic acid conformation isomerase activity (GO:0120545)	24	0.266667	3.63e-05	0.0175
	cell cycle process (GO:0022402)	22	0.0748299	0.000433	0.0503			intracellular vesicle (GO:0097708)	10	0.052356	0.000119	0.00806			structural constituent of chromatin (GO:0030527)	7	0.7	0.000102	0.0351
	protein transport (GO:0015031)	21	0.0603448	2.32e-06	0.000733		CC	GO term/ GO ID	Gene number	Enrichment fraction	p-value	False discovery rate
	regulation of cell adhesion (GO:0030155)	17	0.377778	0.000348	0.0452		DOWNREGULATION	cytoplasm (GO:0005737)	252	0.0882662	0.000226	0.0287
	regulation of cell adhesion involved in single-species biofilm formation (GO:1900187)	14	0.424242	0.00037	0.0466			nucleus (GO:0005634)	211	0.134395	1.17e-05	0.00397
	DNA damage response (GO:0006974)	13	0.0490566	2.08e-06	0.000767			intracellular membraneless organelle (GO:0043232)	138	0.135961	0.000434	0.0314
	DNA metabolic process (GO:0006259)	12	0.0385852	4.86e-09	7.16e-06			membraneless organelle (GO:0043228)	138	0.135961	0.000434	0.0293
	protein catabolic process (GO:0030163)	11	0.0541872	0.000105	0.0165			nuclear lumen (GO:0031981)	81	0.18	1.17e-06	0.00119
	intracellular protein transport (GO:0006886)	11	0.0536585	8.66e-05	0.0147			chromosome (GO:0005694)	64	0.169761	9.29e-05	0.0135
	establishment of protein localization to organelle (GO:0072594)	11	0.0521327	4.89e-05	0.00939			organelle membrane (GO:0031090)	52	0.062201	1.27e-05	0.00322
	protein localization to organelle (GO:0033365)	9	0.0422535	4.2e-06	0.00116			nucleolus (GO:0005730)	47	0.200855	1.8e-05	0.00366
	DNA repair (GO:0006281)	9	0.0410959	2.22e-06	0.000753			endomembrane system (GO:0012505)	46	0.0653409	0.000238	0.0269
	modification-dependent macromolecule catabolic process (GO:0043632)	7	0.0463576	0.000243	0.0325			preribosome (GO:0030684)	29	0.213235	0.000281	0.0285
	chromosome organization (GO:0051276)	7	0.0448718	0.000146	0.0215			endoplasmic reticulum (GO:0005783)	19	0.0529248	0.000567	0.036
	ubiquitin-dependent protein catabolic process (GO:0006511)	6	0.0413793	0.000139	0.0211			bounding membrane of organelle (GO:0098588)	16	0.0411311	6.86e-06	0.00348
	modification-dependent protein catabolic process (GO:0019941)	6	0.0402685	9.06e-05	0.0148			organelle subcompartment (GO:0031984)	14	0.0482759	0.000703	0.042
	protein modification by small protein conjugation or removal (GO:0070647)	3	0.026087	6.07e-05	0.0107			membrane protein complex (GO:0098796)	12	0.0390879	3.75e-05	0.00635
	post-translational protein modification (GO:0043687)	3	0.025641	4.77e-05	0.00958			endoplasmic reticulum membrane (GO:0005789)	10	0.0411523	0.000423	0.033
	protein modification by small protein conjugation (GO:0032446)	2	0.0215054	0.000166	0.0229			endoplasmic reticulum subcompartment (GO:0098827)	10	0.0403226	0.000301	0.0255
	ribonucleotide metabolic process (GO:0009259)	1	0.0140845	0.000427	0.051			nuclear outer membrane-endoplasmic reticulum membrane network (GO:0042175)	10	0.0401606	0.000282	0.026
BP	GO term/ GO ID	Gene number	Enrichment fraction	p-value	False discovery rate
DOWNREGULATION	macromolecule metabolic process (GO:0043170)	228	1.26	3.77e-05	0.0208
	nucleobase-containing compound metabolic process (GO:0006139)	170	1.41	8.31e-07	0.00184
	nucleic acid metabolic process (GO:0090304)	155	1.55	8.49e-09	3.75e-05
	nucleobase-containing compound biosynthetic process (GO:0034654)	113	1.45	3.86e-05	0.0189
	RNA metabolic process (GO:0016070)	110	1.46	3.01e-05	0.019
	nucleic acid biosynthetic process (GO:0141187)	100	1.5	2.69e-05	0.0198
	RNA biosynthetic process (GO:0032774)	94	1.48	8.56e-05	0.021
	RNA processing (GO:0006396)	72	1.57	0.000125	0.0291
	ribonucleoprotein complex biogenesis (GO:0022613)	62	1.76	1.46e-05	0.0161
	ribosome biogenesis (GO:0042254)	57	1.93	2.57e-06	0.00379
	DNA metabolic process (GO:0006259)	54	1.67	0.000194	0.0408
	rRNA metabolic process (GO:0016072)	51	1.86	2.41e-05	0.0213
	DNA damage response (GO:0006974)	50	1.82	4.75e-05	0.021
	rRNA processing (GO:0006364)	43	1.92	5.01e-05	0.0201
	DNA repair (GO:0006281)	43	1.89	6.8e-05	0.0215
	cellular localization (GO:0051641)	29	0.53	7.22e-05	0.0212
	ribosomal small subunit biogenesis (GO:0042274)	26	2.41	5.02e-05	0.0185
	DNA replication (GO:0006260)	26	2.39	5.86e-05	0.0199
	maturation of SSU-rRNA (GO:0030490)	22	2.56	8.25e-05	0.0214
	response to oxygen-containing compound (GO:1901700)	20	2.61	0.000133	0.0293
	intracellular transport (GO:0046907)	20	0.47	7.33e-05	0.0202

## Sheet: High Cu GO
Table S3. Gene ontology (GO) terms from the DEGs (Cont'd). The NDT80-deleted and wild-type strains were cultured in YPD supplemented with 10 mM CuSO4 ("high-copper ") medium for 5h. Differentially expressed genes (DEGs) were compared between the mutant and wild-type strains using RNA-seq analysis, and were used in GO enrichment. BP: biological process; CC: cellular component; MF: molecular functi…
BP	GO term/ GO ID	Gene number	Enrichment fraction	p-value	False discovery rate		CC	GO term/ GO ID	Gene number	Enrichment fraction	p-value	False discovery rate		MF	GO term/ GO ID	Gene number	Enrichment fraction	p-value	False discovery rate
UPREGULATION	cellular process (GO:0009987)	1277	0.302678	2.35e-06	0.000296		UPREGULATION	cellular_component (GO:0005575)	1660	0.285911	0.00365	0.0436		UPREGULATION	binding (GO:0005488)	790	0.309561	0.000377	0.0434
	metabolic process (GO:0008152)	908	0.331387	4.15e-11	1.41e-08			cellular anatomical structure (GO:0110165)	1396	0.299121	1.99e-06	5.46e-05			nucleic acid binding (GO:0003676)	370	0.391534	2.96e-11	1.79e-08
	primary metabolic process (GO:0044238)	815	0.343737	5.25e-13	1.93e-10			intracellular anatomical structure (GO:0005622)	1198	0.31353	7.07e-10	2.76e-08			RNA binding (GO:0003723)	231	0.478261	5.69e-15	4.58e-12
	macromolecule metabolic process (GO:0043170)	676	0.386065	3.12e-21	2.75e-18			organelle (GO:0043226)	1046	0.319	2.42e-09	9.09e-08			structural molecule activity (GO:0005198)	160	0.704846	3.66e-25	4.42e-22
	biosynthetic process (GO:0009058)	665	0.40012	7.67e-25	8.46e-22			intracellular organelle (GO:0043229)	1035	0.321329	5.21e-10	2.2e-08			catalytic activity, acting on a nucleic acid (GO:0140640)	158	0.412533	1.88e-06	0.000504
	macromolecule biosynthetic process (GO:0009059)	557	0.46925	6.54e-37	2.89e-33			cytoplasm (GO:0005737)	920	0.322242	1.94e-08	6.78e-07			structural constituent of ribosome (GO:0003735)	149	0.96129	4.15e-37	1e-33
	cellular component organization or biogenesis (GO:0071840)	507	0.342336	5.55e-07	8.76e-05			membrane-bounded organelle (GO:0043227)	917	0.302142	0.00194	0.0282			catalytic activity, acting on RNA (GO:0140098)	120	0.45977	2.35e-07	9.45e-05
	gene expression (GO:0010467)	504	0.48415	4.6e-36	6.77e-33			intracellular membrane-bounded organelle (GO:0043231)	906	0.304435	0.000788	0.0129			catalytic activity, acting on a tRNA (GO:0140101)	50	0.49505	0.000148	0.0199
	nucleobase-containing compound metabolic process (GO:0006139)	408	0.352028	7.8e-07	0.000115			protein-containing complex (GO:0032991)	635	0.368972	3.96e-15	2.68e-13			hydrolase activity, acting on ester bonds (GO:0016788)	49	0.173145	0.0001	0.0142
	nucleic acid metabolic process (GO:0090304)	357	0.371488	2.74e-08	5.03e-06			membrane (GO:0016020)	479	0.254111	0.00272	0.0345			rRNA binding (GO:0019843)	42	0.777778	1.05e-08	5.07e-06
	protein metabolic process (GO:0019538)	353	0.434194	1.25e-16	6.88e-14			intracellular membraneless organelle (GO:0043232)	449	0.442365	3.02e-23	7.65e-21			ribonucleoprotein complex binding (GO:0043021)	41	0.66129	1.01e-06	0.000347
	cellular component biogenesis (GO:0044085)	326	0.426702	2.56e-14	1.13e-11			membraneless organelle (GO:0043228)	449	0.442365	3.02e-23	6.12e-21			unfolded protein binding (GO:0051082)	33	0.6	6.98e-05	0.0112
	nucleobase-containing compound biosynthetic process (GO:0034654)	296	0.393094	3.43e-09	8.42e-07			mitochondrion (GO:0005739)	329	0.443396	1.11e-16	1.03e-14			ribosome binding (GO:0043022)	31	0.659574	2.08e-05	0.00419
	RNA metabolic process (GO:0016070)	286	0.395028	4.26e-09	9.9e-07			intracellular organelle lumen (GO:0070013)	309	0.451095	1.33e-16	1.12e-14			translation factor activity (GO:0180051)	30	0.625	7.24e-05	0.0109
	nucleic acid biosynthetic process (GO:0141187)	258	0.402496	5.73e-09	1.2e-06			membrane-enclosed lumen (GO:0031974)	309	0.451095	1.33e-16	1.04e-14			DNA-directed RNA polymerase activity (GO:0003899)	25	0.862069	1.62e-06	0.000489
	transport (GO:0006810)	250	0.237869	0.00129	0.0489			organelle lumen (GO:0043233)	309	0.451095	1.33e-16	9.62e-15			5'-3' RNA polymerase activity (GO:0034062)	25	0.806452	5.05e-06	0.00122
	RNA biosynthetic process (GO:0032774)	249	0.406863	4.42e-09	9.75e-07			ribonucleoprotein complex (GO:1990904)	284	0.652874	3.48e-39	3.53e-36			RNA polymerase activity (GO:0097747)	25	0.806452	5.05e-06	0.00111
	translation (GO:0006412)	204	0.758364	3.05e-36	6.74e-33			cytosol (GO:0005829)	211	0.363167	0.000116	0.00245			protein folding chaperone (GO:0044183)	23	0.766667	2.56e-05	0.00476
	ribonucleoprotein complex biogenesis (GO:0022613)	191	0.563422	3.81e-19	2.4e-16			nuclear lumen (GO:0031981)	184	0.408889	4.39e-07	1.31e-05			translation initiation factor activity (GO:0003743)	22	0.6875	0.000176	0.0224
	RNA processing (GO:0006396)	189	0.426637	1.67e-08	3.21e-06			ribosome (GO:0005840)	171	0.895288	8.94e-39	4.54e-36			ATP-dependent protein folding chaperone (GO:0140662)	17	0.894737	4.52e-05	0.00779
	ribosome biogenesis (GO:0042254)	170	0.596491	2.16e-19	1.59e-16			organelle envelope (GO:0031967)	162	0.402985	5.04e-06	0.000125			phosphatase activity (GO:0016791)	13	0.121495	0.000328	0.0396
	cellular component assembly (GO:0022607)	170	0.362473	0.000601	0.0276			mitochondrial envelope (GO:0005740)	147	0.452308	2.61e-08	8.84e-07		MF	GO term/ GO ID	Gene number	Enrichment fraction	p-value	False discovery rate
	protein-containing complex organization (GO:0043933)	153	0.402632	9.78e-06	0.00103			ribosomal subunit (GO:0044391)	145	0.929487	1.37e-34	4.62e-32		DOWNREGULATION	transition metal ion binding (GO:0046914)	153	0.357477	7.53e-06	0.00303
	rRNA metabolic process (GO:0016072)	147	0.554717	2.24e-14	1.1e-11			endomembrane system (GO:0012505)	142	0.201705	4.58e-06	0.000116			zinc ion binding (GO:0008270)	137	0.376374	1.91e-06	0.00115
	protein-containing complex assembly (GO:0065003)	147	0.438806	1.54e-07	2.72e-05			mitochondrial membrane (GO:0031966)	136	0.465753	1.71e-08	6.19e-07			DNA-binding transcription factor activity (GO:0003700)	77	0.403141	4.41e-05	0.0118
	rRNA processing (GO:0006364)	125	0.578704	1.35e-13	5.43e-11			nucleolus (GO:0005730)	135	0.576923	1.68e-14	1.07e-12			RNA binding (GO:0003723)	64	0.132505	3.34e-09	2.69e-06
	catabolic process (GO:0009056)	115	0.173454	1.6e-09	4.16e-07			organelle inner membrane (GO:0019866)	116	0.520179	5.94e-10	2.41e-08			DNA-binding transcription factor activity, RNA polymerase II-specific (GO:0000981)	61	0.414966	0.000125	0.0275
	regulation of RNA metabolic process (GO:0051252)	106	0.209486	0.000476	0.0234			mitochondrial inner membrane (GO:0005743)	114	0.525346	4.85e-10	2.14e-08			catalytic activity, acting on a nucleic acid (GO:0140640)	60	0.156658	3.81e-05	0.0115
	regulation of RNA biosynthetic process (GO:2001141)	88	0.191304	3.46e-05	0.00289			mitochondrial matrix (GO:0005759)	100	0.653595	4.29e-14	2.56e-12			lipid binding (GO:0008289)	59	0.472	4.72e-06	0.00228
	regulation of DNA-templated transcription (GO:0006355)	88	0.191304	3.46e-05	0.00283			mitochondrial protein-containing complex (GO:0098798)	94	0.764228	2.78e-17	3.52e-15			phospholipid binding (GO:0005543)	41	0.5	3.73e-05	0.0129
	tRNA metabolic process (GO:0006399)	86	0.485876	1.57e-06	0.000204			preribosome (GO:0030684)	92	0.676471	6.91e-14	3.9e-12			catalytic activity, acting on RNA (GO:0140098)	37	0.141762	7.8e-05	0.0188
	protein maturation (GO:0051604)	74	0.430233	0.000336	0.0185			large ribosomal subunit (GO:0015934)	87	0.956044	6.83e-22	1.16e-19			structural molecule activity (GO:0005198)	14	0.061674	6.69e-12	8.08e-09
	regulation of transcription by RNA polymerase II (GO:0006357)	74	0.196809	0.000438	0.0222			cytosolic ribosome (GO:0022626)	81	0.84375	2.19e-17	3.17e-15			rRNA binding (GO:0019843)	2	0.037037	0.000139	0.028
	macromolecule catabolic process (GO:0009057)	69	0.200581	0.00127	0.0489			bounding membrane of organelle (GO:0098588)	75	0.192802	0.000184	0.00358
	ribosomal small subunit biogenesis (GO:0042274)	67	0.644231	1.22e-09	3.38e-07			organellar ribosome (GO:0000313)	64	0.969697	9.7e-17	1.09e-14
	ribosomal large subunit biogenesis (GO:0042273)	60	0.681818	1.18e-09	3.46e-07			mitochondrial ribosome (GO:0005761)	64	0.969697	9.7e-17	9.84e-15
	protein-RNA complex organization (GO:0071826)	60	0.530973	4.64e-06	0.000554			small ribosomal subunit (GO:0015935)	59	0.880597	8.6e-14	4.6e-12
	protein-RNA complex assembly (GO:0022618)	59	0.556604	1.36e-06	0.000188			transporter complex (GO:1990351)	53	0.490741	0.000118	0.00245
	organelle assembly (GO:0070925)	57	0.456	0.00041	0.0211			transmembrane transporter complex (GO:1902495)	49	0.521277	5.19e-05	0.00112
	mitochondrion organization (GO:0007005)	57	0.438462	0.00101	0.0412			cytosolic large ribosomal subunit (GO:0022625)	47	0.959184	1.63e-12	8.27e-11
	cytoplasmic translation (GO:0002181)	53	0.768116	2.03e-10	6.4e-08			respiratory chain complex (GO:0098803)	47	0.626667	7.37e-07	2.14e-05
	RNA modification (GO:0009451)	53	0.490741	0.000118	0.00828			small-subunit processome (GO:0032040)	45	0.633803	9.37e-07	2.64e-05
	maturation of SSU-rRNA (GO:0030490)	52	0.626506	1.96e-07	3.33e-05			Unclassified (UNCLASSIFIED)	44	0.19214	0.00365	0.0441
	membraneless organelle assembly (GO:0140694)	52	0.58427	1.48e-06	0.000198			vesicle (GO:0031982)	42	0.157303	1.4e-05	0.000315
	proteolysis (GO:0006508)	50	0.176678	0.000168	0.0107			organellar large ribosomal subunit (GO:0000315)	36	0.972973	4.33e-10	2.09e-08
	protein folding (GO:0006457)	49	0.604938	1.15e-06	0.000164			mitochondrial large ribosomal subunit (GO:0005762)	36	0.972973	4.33e-10	2e-08
	positive regulation of DNA-templated transcription (GO:0045893)	48	0.181132	0.000485	0.0233			preribosome, large subunit precursor (GO:0030687)	32	0.727273	2.25e-06	6.02e-05
	positive regulation of RNA biosynthetic process (GO:1902680)	48	0.181132	0.000485	0.023			cytosolic small ribosomal subunit (GO:0022627)	30	0.833333	3.13e-07	9.62e-06
	maturation of SSU-rRNA from tricistronic rRNA transcript (SSU-rRNA, 5.8S rRNA, LSU-rRNA) (GO:0000462)	46	0.638889	5.77e-07	8.78e-05			oxidoreductase complex (GO:1990204)	30	0.508475	0.00194	0.0285
	maturation of 5.8S rRNA (GO:0000460)	45	0.6	3.78e-06	0.000464			90S preribosome (GO:0030686)	29	0.725	6.96e-06	0.00016
	methylation (GO:0032259)	45	0.463918	0.00113	0.0454			vacuole (GO:0005773)	27	0.15	0.000154	0.00307
	vesicle-mediated transport (GO:0016192)	42	0.133333	1.15e-08	2.3e-06			organellar small ribosomal subunit (GO:0000314)	26	0.962963	1.32e-07	4.31e-06
	maturation of 5.8S rRNA from tricistronic rRNA transcript (SSU-rRNA, 5.8S rRNA, LSU-rRNA) (GO:0000466)	41	0.602941	8.92e-06	0.000961			mitochondrial small ribosomal subunit (GO:0005763)	26	0.962963	1.32e-07	4.18e-06
	establishment of organelle localization (GO:0051656)	41	0.569444	3.19e-05	0.00271			cytoplasmic vesicle (GO:0031410)	25	0.13089	6.77e-06	0.000164
	ribosome assembly (GO:0042255)	35	0.76087	2.81e-07	4.6e-05			supramolecular polymer (GO:0099081)	25	0.510204	0.00419	0.0495
	mitochondrial gene expression (GO:0140053)	35	0.625	1.91e-05	0.00172			supramolecular fiber (GO:0099512)	25	0.510204	0.00419	0.0489
	intracellular protein transport (GO:0006886)	35	0.170732	0.000698	0.0318			intracellular vesicle (GO:0097708)	25	0.13089	6.77e-06	0.00016
	establishment of protein localization to mitochondrion (GO:0072655)	34	0.586207	8.46e-05	0.00623			replication fork (GO:0005657)	23	0.547619	0.00255	0.0328
	maturation of LSU-rRNA (GO:0000470)	33	0.673469	7.6e-06	0.000838			fungal-type vacuole (GO:0000324)	20	0.155039	0.00202	0.0289
	protein catabolic process (GO:0030163)	33	0.162562	0.00029	0.0164			lytic vacuole (GO:0000323)	20	0.152672	0.00153	0.0236
	electron transport chain (GO:0022900)	32	0.551724	0.000379	0.0199			storage vacuole (GO:0000322)	20	0.155039	0.00202	0.0285
	mitochondrial respiratory chain complex assembly (GO:0033108)	31	0.534483	0.000768	0.0343			sno(s)RNA-containing ribonucleoprotein complex (GO:0005732)	18	0.72	0.000385	0.00724
	translational initiation (GO:0006413)	30	0.612245	0.000103	0.00746			NADH dehydrogenase complex (GO:0030964)	17	0.62963	0.00225	0.0313
	protein localization to mitochondrion (GO:0070585)	29	0.644444	5.63e-05	0.00444			respiratory chain complex I (GO:0045271)	17	0.62963	0.00225	0.0309
	RNA 5'-end processing (GO:0000966)	29	0.604167	0.000166	0.0108			RNA polymerase III complex (GO:0005666)	16	1	2.05e-05	0.000452
	oxidative phosphorylation (GO:0006119)	29	0.557692	0.000587	0.0273			vacuolar membrane (GO:0005774)	16	0.125	0.000125	0.00254
	mitochondrial translation (GO:0032543)	28	0.682927	2.82e-05	0.00244			cytochrome complex (GO:0070069)	15	0.714286	0.00122	0.0194
	mitochondrial ATP synthesis coupled electron transport (GO:0042775)	28	0.595745	0.000265	0.0154			preribosome, small subunit precursor (GO:0030688)	14	0.666667	0.00322	0.0398
	ATP synthesis coupled electron transport (GO:0042773)	28	0.583333	0.000367	0.0195			cytosolic translation preinitiation complex (GO:0070993)	13	0.866667	0.000455	0.00811
	ribosome localization (GO:0033750)	27	0.771429	4.8e-06	0.000557			fungal-type vacuole membrane (GO:0000329)	12	0.134831	0.00277	0.0348
	ribosomal subunit export from nucleus (GO:0000054)	27	0.771429	4.8e-06	0.000543			cytoplasmic vesicle membrane (GO:0030659)	12	0.130435	0.00172	0.026
	maturation of LSU-rRNA from tricistronic rRNA transcript (SSU-rRNA, 5.8S rRNA, LSU-rRNA) (GO:0000463)	27	0.658537	7.03e-05	0.00526			vesicle membrane (GO:0012506)	12	0.129032	0.00146	0.0228
	endonucleolytic cleavage of tricistronic rRNA transcript (SSU-rRNA, 5.8S rRNA, LSU-rRNA) (GO:0000479)	27	0.627907	0.00015	0.01			RNA polymerase I complex (GO:0005736)	12	1	0.000212	0.00406
	aerobic electron transport chain (GO:0019646)	26	0.565217	0.000908	0.0389			lytic vacuole membrane (GO:0098852)	12	0.133333	0.00237	0.0316
	cytochrome complex assembly (GO:0017004)	25	0.657895	0.00013	0.00894			eukaryotic 48S preinitiation complex (GO:0033290)	11	0.916667	0.000776	0.0133
	rRNA transcription (GO:0009303)	24	0.585366	0.000882	0.0382			eukaryotic 43S preinitiation complex (GO:0016282)	11	0.916667	0.000776	0.0131
	DNA-templated transcription termination (GO:0006353)	24	0.571429	0.00121	0.0473			protein folding chaperone complex (GO:0101031)	11	0.916667	0.000776	0.0129
	modification-dependent macromolecule catabolic process (GO:0043632)	24	0.15894	0.00124	0.048			endosome (GO:0005768)	10	0.0877193	4.24e-06	0.00011
	endonucleolytic cleavage in ITS1 to separate SSU-rRNA from 5.8S rRNA and LSU-rRNA from tricistronic rRNA transcript (SSU-rRNA, 5.8S rRNA, LSU-rRNA) (GO:0000447)	23	0.676471	0.00016	0.0105			eukaryotic translation initiation factor 3 complex (GO:0005852)	10	1	0.000693	0.0121
	transcription by RNA polymerase I (GO:0006360)	23	0.638889	0.000352	0.0192			respiratory chain complex III (GO:0045275)	9	0.9	0.00254	0.0331
	modification-dependent protein catabolic process (GO:0019941)	23	0.154362	0.00087	0.038			peptidase complex (GO:1905368)	8	0.108108	0.00112	0.0181
	tRNA aminoacylation for protein translation (GO:0006418)	22	0.594595	0.00116	0.0463			chaperonin-containing T-complex (GO:0005832)	8	1	0.0023	0.0312
	ribosomal large subunit assembly (GO:0000027)	21	0.84	1.55e-05	0.00142			endosome membrane (GO:0010008)	5	0.0961538	0.00338	0.0413
	rRNA 5'-end processing (GO:0000967)	21	0.7	0.000192	0.012			nuclear pore (GO:0005643)	2	0.0540541	0.00188	0.028
	transcription by RNA polymerase III (GO:0006383)	20	0.740741	0.000131	0.0089			proteasome complex (GO:0000502)	2	0.0555556	0.00237	0.0313
	ubiquitin-dependent protein catabolic process (GO:0006511)	20	0.137931	0.000196	0.012			actin cortical patch (GO:0030479)	1	0.0277778	0.000419	0.00774
	nucleolar large rRNA transcription by RNA polymerase I (GO:0042790)	19	0.703704	0.000355	0.0191			endocytic patch (GO:0061645)	1	0.0277778	0.000419	0.0076
	nucleoside triphosphate biosynthetic process (GO:0009142)	19	0.678571	0.000547	0.0257		CC	GO term/ GO ID	Gene number	Enrichment fraction	p-value	False discovery rate
	cytoplasmic translational initiation (GO:0002183)	19	0.633333	0.00121	0.0477		DOWNREGULATION	intracellular anatomical structure (GO:0005622)	874	0.228736	1.05e-05	0.000382
	endonucleolytic cleavage in 5'-ETS of tricistronic rRNA transcript (SSU-rRNA, 5.8S rRNA, LSU-rRNA) (GO:0000480)	18	0.666667	0.000918	0.039			organelle (GO:0043226)	731	0.222934	2.93e-06	0.000119
	endonucleolytic cleavage to generate mature 5'-end of SSU-rRNA from (SSU-rRNA, 5.8S rRNA, LSU-rRNA) (GO:0000472)	18	0.666667	0.000918	0.0386			intracellular organelle (GO:0043229)	704	0.218566	1.15e-07	6.51e-06
	small molecule catabolic process (GO:0044282)	18	0.133333	0.000202	0.0122			membrane-bounded organelle (GO:0043227)	702	0.231301	0.002	0.0362
	tRNA transcription by RNA polymerase III (GO:0042797)	17	1	1.15e-05	0.00118			intracellular membrane-bounded organelle (GO:0043231)	675	0.226815	0.000222	0.00563
	tRNA transcription (GO:0009304)	17	1	1.15e-05	0.00115			membrane (GO:0016020)	526	0.279045	0.00135	0.0273
	transcription initiation at RNA polymerase III promoter (GO:0006384)	15	0.833333	0.000261	0.0154			protein-containing complex (GO:0032991)	304	0.176641	6.47e-14	9.38e-12
	protein import into mitochondrial matrix (GO:0030150)	15	0.75	0.000759	0.0342			cell periphery (GO:0071944)	271	0.297475	0.00127	0.0264
	termination of RNA polymerase III transcription (GO:0006386)	14	1	6.57e-05	0.005			catalytic complex (GO:1902494)	141	0.190541	0.000211	0.00549
	transcription elongation by RNA polymerase I (GO:0006362)	12	0.857143	0.000814	0.0359			intracellular membraneless organelle (GO:0043232)	137	0.134975	3.59e-18	1.82e-15
	endocytosis (GO:0006897)	8	0.101266	0.000443	0.0222			membraneless organelle (GO:0043228)	137	0.134975	3.59e-18	1.21e-15
	autophagy (GO:0006914)	8	0.0851064	2.3e-05	0.00203			mitochondrion (GO:0005739)	116	0.156334	4.72e-09	2.99e-07
	process utilizing autophagic mechanism (GO:0061919)	8	0.0833333	1.52e-05	0.00143			vesicle (GO:0031982)	101	0.378277	3.67e-05	0.00124
	endosomal transport (GO:0016197)	7	0.0945946	0.0004	0.0208			nuclear protein-containing complex (GO:0140513)	93	0.177143	0.000158	0.00423
	macroautophagy (GO:0016236)	6	0.0833333	0.000189	0.0119			intracellular organelle lumen (GO:0070013)	92	0.134307	2.3e-12	2.91e-10
	vacuolar transport (GO:0007034)	6	0.0714286	1.48e-05	0.00142			membrane-enclosed lumen (GO:0031974)	92	0.134307	2.3e-12	2.59e-10
	hexose metabolic process (GO:0019318)	3	0.0666667	0.00129	0.049			organelle lumen (GO:0043233)	92	0.134307	2.3e-12	2.33e-10
	nicotinamide nucleotide metabolic process (GO:0046496)	3	0.0588235	0.000331	0.0185			vacuole (GO:0005773)	72	0.4	9.71e-05	0.00266
	monosaccharide metabolic process (GO:0005996)	3	0.0535714	0.000104	0.00737			cytoplasmic vesicle (GO:0031410)	69	0.361257	0.0019	0.0371
	pyridine-containing compound metabolic process (GO:0072524)	3	0.0508475	5.1e-05	0.0041			intracellular vesicle (GO:0097708)	69	0.361257	0.0019	0.0364
	secretion (GO:0046903)	2	0.05	0.000923	0.0384			organelle envelope (GO:0031967)	64	0.159204	4.05e-05	0.00132
	secretion by cell (GO:0032940)	2	0.05	0.000923	0.0381			nuclear lumen (GO:0031981)	53	0.117778	9.04e-11	7.64e-09
	protein targeting to vacuole (GO:0006623)	2	0.0465116	0.000449	0.0223			lytic vacuole (GO:0000323)	52	0.396947	0.001	0.0231
	establishment of protein localization to vacuole (GO:0072666)	2	0.0392157	6.34e-05	0.00491			fungal-type vacuole (GO:0000324)	50	0.387597	0.002	0.0375
	protein localization to vacuole (GO:0072665)	2	0.0350877	1.42e-05	0.00139			storage vacuole (GO:0000322)	50	0.387597	0.002	0.0368
BP	GO term/ GO ID	Gene number	Enrichment fraction	p-value	False discovery rate			endosome (GO:0005768)	48	0.421053	0.000462	0.0114
DOWNREGULATION	metabolic process (GO:0008152)	620	0.226277	0.000437	0.0205			mitochondrial envelope (GO:0005740)	42	0.129231	7.16e-07	3.46e-05
	primary metabolic process (GO:0044238)	526	0.221847	0.000232	0.0128			mitochondrial membrane (GO:0031966)	35	0.119863	3.63e-07	1.94e-05
	response to stimulus (GO:0050896)	388	0.305994	6.44e-06	0.000769			ribonucleoprotein complex (GO:1990904)	32	0.0735632	6.04e-19	6.13e-16
	cellular response to stimulus (GO:0051716)	343	0.29697	0.000273	0.0145			organelle inner membrane (GO:0019866)	18	0.0807175	2.36e-09	1.6e-07
	macromolecule metabolic process (GO:0043170)	323	0.184466	1.35e-11	6.63e-09			mitochondrial matrix (GO:0005759)	17	0.111111	8.31e-05	0.00256
	transport (GO:0006810)	311	0.295909	0.000721	0.0272			mitochondrial inner membrane (GO:0005743)	16	0.0737327	6.4e-10	4.64e-08
	biosynthetic process (GO:0009058)	301	0.181107	6.25e-12	3.45e-09			nucleolus (GO:0005730)	10	0.042735	2.79e-15	5.67e-13
	cellular component organization or biogenesis (GO:0071840)	280	0.189061	1.68e-08	5.31e-06			microtubule cytoskeleton (GO:0015630)	9	0.103448	0.00167	0.0332
	catabolic process (GO:0009056)	234	0.352941	5.47e-08	1.34e-05			peptidase complex (GO:1905368)	6	0.0810811	0.000704	0.0166
	nucleobase-containing compound metabolic process (GO:0006139)	230	0.198447	3.62e-05	0.00356			mitochondrial protein-containing complex (GO:0098798)	5	0.0406504	9.72e-09	5.8e-07
	filamentous growth (GO:0030447)	227	0.318373	9.55e-05	0.00649			ribosome (GO:0005840)	5	0.026178	2.32e-15	5.88e-13
	growth (GO:0040007)	227	0.315716	0.000155	0.00912			cytosolic ribosome (GO:0022626)	4	0.0416667	5.48e-07	2.78e-05
	response to chemical (GO:0042221)	202	0.316119	0.00035	0.0177			preribosome (GO:0030684)	4	0.0294118	8.07e-11	7.44e-09
	cellular response to chemical stimulus (GO:0070887)	173	0.315118	0.00109	0.0377			small-subunit processome (GO:0032040)	4	0.056338	9.68e-05	0.00273
	nucleic acid metabolic process (GO:0090304)	168	0.174818	6.86e-08	1.6e-05			small ribosomal subunit (GO:0015935)	2	0.0298507	7.87e-06	0.000296
	macromolecule biosynthetic process (GO:0009059)	166	0.139848	9.73e-20	2.15e-16			ribosomal subunit (GO:0044391)	2	0.0128205	5.93e-15	1e-12
	filamentous growth of a population of unicellular organisms (GO:0044182)	155	0.344444	4.23e-05	0.00366			respiratory chain complex (GO:0098803)	2	0.0266667	1.29e-06	5.46e-05
	protein metabolic process (GO:0019538)	147	0.180812	6.14e-06	0.000753			cytosolic small ribosomal subunit (GO:0022627)	1	0.0277778	0.00121	0.0262
	gene expression (GO:0010467)	135	0.129683	2.03e-20	8.95e-17			organellar ribosome (GO:0000313)	1	0.0151515	1.11e-06	5.12e-05
	nucleobase-containing compound biosynthetic process (GO:0034654)	127	0.168659	3.32e-07	6.1e-05			90S preribosome (GO:0030686)	1	0.025	0.000488	0.0118
	RNA metabolic process (GO:0016070)	120	0.165746	2.23e-07	4.47e-05			mitochondrial ribosome (GO:0005761)	1	0.0151515	1.11e-06	4.9e-05
	cellular component biogenesis (GO:0044085)	114	0.149215	1.3e-10	5.73e-08			endopeptidase complex (GO:1905369)	1	0.0204082	6.11e-05	0.00194
	vesicle-mediated transport (GO:0016192)	110	0.349206	0.000348	0.0179			proteasome complex (GO:0000502)	1	0.0277778	0.00121	0.0256
	response to nutrient levels (GO:0031667)	109	0.347134	0.000454	0.0205
	nucleic acid biosynthetic process (GO:0141187)	104	0.162246	4.26e-07	7.23e-05
	response to biotic stimulus (GO:0009607)	104	0.367491	8.39e-05	0.00588
	cellular response to nutrient levels (GO:0031669)	100	0.344828	0.000951	0.0341
	carbohydrate metabolic process (GO:0005975)	97	0.480198	1.9e-09	7.62e-07
	RNA biosynthetic process (GO:0032774)	96	0.156863	1.55e-07	3.43e-05
	filamentous growth of a population of unicellular organisms in response to biotic stimulus (GO:0036180)	90	0.357143	0.000602	0.0242
	cellular component assembly (GO:0022607)	87	0.185501	0.00151	0.0497
	homeostatic process (GO:0042592)	82	0.396135	4.51e-05	0.00383
	regulation of growth (GO:0040008)	80	0.366972	0.00056	0.0227
	regulation of filamentous growth (GO:0010570)	79	0.372642	0.000391	0.0194
	chemical homeostasis (GO:0048878) 35th	76	0.417582	1.6e-05	0.00172
	cellular homeostasis (GO:0019725)	73	0.407821	4.86e-05	0.00405
	small molecule catabolic process (GO:0044282)	67	0.496296	1.98e-07	4.16e-05
	intracellular chemical homeostasis (GO:0055082) 38th	66	0.431373	2.2e-05	0.00226
	biological process involved in intraspecies interaction between organisms (GO:0051703)	65	0.389222	0.000422	0.0207
	aggregation of unicellular organisms (GO:0098630)	63	0.384146	0.000708	0.0274
	single-species biofilm formation (GO:0044010)	63	0.391304	0.00045	0.0207
	biofilm formation (GO:0042710)	63	0.384146	0.000708	0.0272
	cell aggregation (GO:0098743)	63	0.384146	0.000708	0.027
	biological process involved in interspecies interaction between organisms (GO:0044419)	62	0.413333	0.000123	0.00811
	protein-containing complex organization (GO:0043933)	60	0.157895	5.18e-05	0.00424
	biological process involved in symbiotic interaction (GO:0044403)	59	0.42446	8.98e-05	0.0062
	RNA processing (GO:0006396)	57	0.128668	4.89e-09	1.8e-06
	biological process involved in interaction with host (GO:0051701)	55	0.45082	3.34e-05	0.00336
	monoatomic ion homeostasis (GO:0050801)	55	0.410448	0.000341	0.0177
	intracellular monoatomic ion homeostasis (GO:0006873)	53	0.407692	0.000503	0.0224
	monoatomic cation homeostasis (GO:0055080)	53	0.410853	0.000423	0.0205
	single-species submerged biofilm formation (GO:0090609)	52	0.412698	0.000431	0.0207
	submerged biofilm formation (GO:0090605)	52	0.396947	0.001	0.0354
	intracellular monoatomic cation homeostasis (GO:0030003)	51	0.404762	0.00074	0.0277
	single-species biofilm formation on inanimate substrate (GO:0044011)	50	0.416667	0.000447	0.0208
	carbohydrate catabolic process (GO:0016052)	45	0.625	4.93e-08	1.28e-05
	import into cell (GO:0098657)	44	0.458333	0.000138	0.00844
	protein-containing complex assembly (GO:0065003)	44	0.131343	7.8e-07	0.000111
	response to pH (GO:0009268)	42	0.456522	0.000209	0.0118
	cellular response to pH (GO:0071467)	39	0.47561	0.000156	0.00907
	monosaccharide metabolic process (GO:0005996)	39	0.696429	2.5e-08	7.37e-06
	endocytosis (GO:0006897)	39	0.493671	7.39e-05	0.00535
	pyridine-containing compound metabolic process (GO:0072524)	38	0.644068	2.57e-07	4.93e-05
	hexose metabolic process (GO:0019318)	34	0.755556	2.95e-08	8.15e-06
	amino acid transport (GO:0006865)	33	0.532258	6.6e-05	0.0052
	nicotinamide nucleotide metabolic process (GO:0046496)	33	0.647059	1.39e-06	0.000192
	carbohydrate biosynthetic process (GO:0016051)	31	0.455882	0.00135	0.045
	response to neutral pH (GO:0036176)	31	0.476923	0.000669	0.0261
	carbohydrate derivative biosynthetic process (GO:1901137)	29	0.147208	0.00111	0.038
	carbohydrate derivative catabolic process (GO:1901136)	29	0.725	6.73e-07	0.000106
	intracellular iron ion homeostasis (GO:0006879) 71th	29	0.47541	0.00102	0.0359
	cellular response to neutral pH (GO:0036244)	26	0.5	0.000907	0.0328
	amino acid transmembrane transport (GO:0003333)	25	0.520833	0.000644	0.0254
	ribonucleoprotein complex biogenesis (GO:0022613)	24	0.0707965	1.88e-15	1.66e-12
	organophosphate catabolic process (GO:0046434)	24	0.545455	0.000436	0.0207
	glucose metabolic process (GO:0006006)	23	0.884615	3.59e-07	6.34e-05
	monosaccharide catabolic process (GO:0046365)	23	0.851852	6.77e-07	0.000103
	symbiont-mediated perturbation of host process (GO:0044003)	21	0.525	0.00152	0.0497
	modulation of process of another organism (GO:0035821)	21	0.525	0.00152	0.0493
	protein maturation (GO:0051604)	21	0.122093	0.000134	0.00868
	purine-containing compound catabolic process (GO:0072523)	18	0.62069	0.000518	0.0226
	hexose catabolic process (GO:0019320)	18	0.9	5.1e-06	0.000644
	nucleotide catabolic process (GO:0009166)	17	0.708333	0.000167	0.0096
	rRNA metabolic process (GO:0016072)	17	0.0641509	2.57e-13	1.89e-10
	nucleoside phosphate catabolic process (GO:1901292)	17	0.586207	0.00134	0.045
	purine ribonucleotide catabolic process (GO:0009154)	16	0.941176	9.75e-06	0.00108
	tRNA metabolic process (GO:0006399)	16	0.0903955	7.42e-07	0.000109
	purine nucleotide catabolic process (GO:0006195)	16	0.8	6.61e-05	0.00512
	ribonucleotide catabolic process (GO:0009261)	16	0.888889	1.93e-05	0.00203
	pyridine-containing compound catabolic process (GO:0072526)	15	0.833333	7.08e-05	0.00539
	pyruvate metabolic process (GO:0006090)	15	0.714286	0.000361	0.0181
	mitochondrion organization (GO:0007005)	15	0.115385	0.000453	0.0206
	ribonucleoside diphosphate catabolic process (GO:0009191)	14	0.875	7.36e-05	0.00542
	ribonucleoside diphosphate metabolic process (GO:0009185)	14	0.666667	0.00107	0.0372
	purine ribonucleoside diphosphate catabolic process (GO:0009181)	14	0.933333	3.74e-05	0.00359
	purine ribonucleoside diphosphate metabolic process (GO:0009179)	14	0.777778	0.000243	0.0133
	purine nucleoside diphosphate catabolic process (GO:0009137)	14	0.933333	3.74e-05	0.00352
	purine nucleoside diphosphate metabolic process (GO:0009135)	14	0.777778	0.000243	0.0131
	nucleoside diphosphate catabolic process (GO:0009134)	14	0.823529	0.000137	0.00878
	pyridine nucleotide catabolic process (GO:0019364)	14	0.823529	0.000137	0.00865
	ADP catabolic process (GO:0046032)	14	0.933333	3.74e-05	0.00344
	ADP metabolic process (GO:0046031)	14	0.823529	0.000137	0.00853
	ribosome biogenesis (GO:0042254)	14	0.0491228	4.68e-17	6.89e-14
	glycolytic process (GO:0006096)	14	0.933333	3.74e-05	0.00337
	translation (GO:0006412)	13	0.0483271	2.65e-16	2.93e-13
	symbiont entry into host (GO:0044409)	13	0.928571	7.35e-05	0.0055
	rRNA processing (GO:0006364)	12	0.0555556	3.23e-12	2.04e-09
	hexose biosynthetic process (GO:0019319)	11	0.846154	0.000551	0.0228
	gluconeogenesis (GO:0006094)	11	0.846154	0.000551	0.0225
	monosaccharide biosynthetic process (GO:0046364)	11	0.785714	0.000998	0.0355
	canonical glycolysis (GO:0061621)	9	1	0.000541	0.0234
	glycolytic process through glucose-6-phosphate (GO:0061620)	9	1	0.000541	0.0232
	glycolytic process through fructose-6-phosphate (GO:0061615)	9	1	0.000541	0.023
	establishment of protein localization to membrane (GO:0090150)	9	0.102273	0.00143	0.0474
	glucose catabolic process (GO:0006007)	9	1	0.000541	0.0227
	glucose catabolic process to pyruvate (GO:0061718)	9	1	0.000541	0.0225
	protein folding (GO:0006457)	7	0.0864198	0.000623	0.0248
	establishment of organelle localization (GO:0051656)	5	0.0694444	0.000308	0.0162
	cytoplasmic translation (GO:0002181)	4	0.057971	0.000144	0.00872
	maturation of SSU-rRNA (GO:0030490)	3	0.0361446	1.52e-06	0.000204
	maturation of 5.8S rRNA from tricistronic rRNA transcript (SSU-rRNA, 5.8S rRNA, LSU-rRNA) (GO:0000466)	3	0.0441176	3.83e-05	0.00338
	maturation of 5.8S rRNA (GO:0000460)	3	0.04	8.63e-06	0.000977
	ribosomal small subunit biogenesis (GO:0042274)	3	0.0288462	1.42e-08	4.84e-06
	ribosomal large subunit biogenesis (GO:0042273)	3	0.0340909	5.09e-07	8.32e-05
	maturation of SSU-rRNA from tricistronic rRNA transcript (SSU-rRNA, 5.8S rRNA, LSU-rRNA) (GO:0000462)	2	0.0277778	2.55e-06	0.000331
	RNA 5'-end processing (GO:0000966)	2	0.0416667	0.000507	0.0224
	ribosome assembly (GO:0042255)	2	0.0434783	0.000776	0.0286
	oxidative phosphorylation (GO:0006119)	2	0.0384615	0.000215	0.012
	establishment of protein localization to mitochondrion (GO:0072655)	2	0.0344828	5.81e-05	0.00466
	aerobic electron transport chain (GO:0019646)	2	0.0434783	0.000776	0.0283
	mitochondrial respiratory chain complex assembly (GO:0033108)	1	0.0172414	7.4e-06	0.00086
	ribosome localization (GO:0033750)	1	0.0285714	0.00152	0.049
	cytochrome complex assembly (GO:0017004)	1	0.0263158	0.00077	0.0286
	protein localization to mitochondrion (GO:0070585)	1	0.0222222	0.000155	0.00923
	mitochondrial ATP synthesis coupled electron transport (GO:0042775)	1	0.0212766	9.73e-05	0.00651
	ATP synthesis coupled electron transport (GO:0042773)	1	0.0208333	7.71e-05	0.00549
	ribosomal subunit export from nucleus (GO:0000054)	1	0.0285714	0.00152	0.0486
