# Supplementary material for: Ndt80 Orchestrates Copper Stress Responses and Mitochondrial Homeostasis in Candida albicans
Source: J Fungi (Basel). 2026 Apr 20;12(4):294. doi: 10.3390/jof12040294 (PMC13117858; doi:10.3390/jof12040294)
Supplement: Supplementary file 1 [file jof-12-00294-s001.zip › Table S4 Chen et al.xlsx]

## Sheet: Low Cu-upregulation
Table S4. Gene set enrichment analysis (GSEA) of the ndt80Δ/Δ mutant compared to the WT strain under low-Cu condition (YPD medium).
UPREGULATION
NAME	SIZE	ES	NES	NOM p-val	FDR q-val	FWER p-val	Rank at max	Leading edge
CA21CHR2X12	39	-0.670552	-2.42625	0	0.000170194	0.0001	751	tags=44%, list=12%, signal=49%
NOP1_BIND	134	-0.516318	-2.36086	0	0.000488186	0.000566667	1343	tags=49%, list=22%, signal=61%
CHROMATIN_CEL	29	-0.671164	-2.26767	0	0.00271072	0.00473333	832	tags=48%, list=13%, signal=55%
RRP5_BIND	95	-0.508413	-2.20197	0	0.00760837	0.0176	1455	tags=51%, list=23%, signal=65%
SRS2_BIND	76	-0.516886	-2.14496	0	0.0162897	0.0463667	1710	tags=54%, list=28%, signal=74%
CHROMOSOME ORGANIZATION AND BIOGENESIS_BIO	186	-0.439861	-2.10654	0	0.0186737	0.0829333	1477	tags=38%, list=24%, signal=49%
CDC5_9H_DN	110	-0.471898	-2.09695	0	0.0190577	0.0946333	1355	tags=45%, list=22%, signal=56%
RPS11A_BIND	51	-0.538723	-2.07547	8.3022e-05	0.0198605	0.1294	1412	tags=53%, list=23%, signal=68%
CHROMOSOME ORGANIZATION AND BIOGENESIS (SENSU EUKARYOTA)_BIO	185	-0.440287	-2.10931	0	0.0204983	0.0798667	1477	tags=38%, list=24%, signal=49%
HELICASE ACTIVITY_MOL	67	-0.51278	-2.08376	0	0.021085	0.1152	1176	tags=46%, list=19%, signal=56%
PSEUDOMONAS_UP	89	-0.48581	-2.07676	0	0.0213169	0.1275	1342	tags=46%, list=22%, signal=58%
HAT1_BIND	22	-0.642421	-2.0235	7.64e-05	0.0220204	0.255733	392	tags=41%, list=6%, signal=44%
CHROMOSOMAL PART_CEL	104	-0.462406	-2.02903	0	0.0222473	0.2386	865	tags=32%, list=14%, signal=36%
UTP10_BIND	44	-0.542886	-2.01326	0.000164312	0.02241	0.2883	1343	tags=52%, list=22%, signal=66%
MEC3_BIND	30	-0.622039	-2.11268	0.000156055	0.0225822	0.0755667	1346	tags=50%, list=22%, signal=64%
ERB1_BIND	64	-0.500355	-2.01525	0	0.0226688	0.281567	1101	tags=42%, list=18%, signal=51%
RNA HELICASE ACTIVITY_MOL	36	-0.579117	-2.05539	0.000160901	0.0229597	0.170833	1153	tags=58%, list=19%, signal=71%
PUF6_BIND	82	-0.480303	-2.02363	0	0.0230057	0.255567	1342	tags=46%, list=22%, signal=58%
BRX1_BIND	69	-0.49929	-2.02949	0	0.0231969	0.237033	1615	tags=49%, list=26%, signal=66%
YKU70_BIND	30	-0.600103	-2.0325	0.000312086	0.0234571	0.228633	1458	tags=63%, list=24%, signal=82%
HHO1_BIND	32	-0.585379	-2.01566	0	0.0234702	0.280067	996	tags=41%, list=16%, signal=48%
URB1_BIND	21	-0.660044	-2.04756	0.00015328	0.0239905	0.189433	1232	tags=62%, list=20%, signal=77%
RPL17B_BIND	61	-0.515903	-2.05604	0	0.0245058	0.169367	2127	tags=61%, list=34%, signal=91%
NOC2_BIND	65	-0.503501	-2.03306	0	0.0245535	0.227167	1048	tags=42%, list=17%, signal=49%
NOP4_BIND	46	-0.543785	-2.03613	0.000160205	0.0248058	0.217967	1684	tags=57%, list=27%, signal=77%
ATPASE ACTIVITY, COUPLED_MOL	114	-0.457142	-2.03929	0	0.0251759	0.209433	1153	tags=34%, list=19%, signal=41%
YTM1_BIND	48	-0.528796	-2.0004	0	0.0256771	0.3328	876	tags=42%, list=14%, signal=48%
EFT1_BIND	47	-0.528727	-1.99596	0.000165385	0.0262203	0.3485	1549	tags=51%, list=25%, signal=68%
RRP12_BIND	64	-0.494647	-1.99004	0	0.0264998	0.371333	1417	tags=44%, list=23%, signal=56%
NOP2_BIND	58	-0.506486	-1.99132	8.4168e-05	0.0269923	0.366967	1048	tags=43%, list=17%, signal=51%
CHROMOSOME_CEL	129	-0.432691	-1.96842	0	0.0328476	0.458633	865	tags=31%, list=14%, signal=35%
CHROMATIN ASSEMBLY OR DISASSEMBLY_BIO	54	-0.506616	-1.9704	8.46167e-05	0.033064	0.4507	895	tags=39%, list=14%, signal=45%
ATPASE ACTIVITY_MOL	158	-0.41712	-1.9559	0	0.0361968	0.513233	1445	tags=38%, list=23%, signal=48%
HAS1_BIND	99	-0.448909	-1.95795	0	0.0363559	0.5042	1715	tags=52%, list=28%, signal=70%
HMO1_BIND	118	-0.433655	-1.94829	0	0.0365299	0.547567	1258	tags=42%, list=20%, signal=52%
MLH1_BIND	33	-0.560936	-1.95192	0.000236873	0.0369582	0.530933	947	tags=42%, list=15%, signal=50%
TEL1_BIND	38	-0.541045	-1.94911	7.98212e-05	0.0371637	0.543667	1327	tags=53%, list=21%, signal=67%
RESPONSE TO ENDOGENOUS STIMULUS_BIO	119	-0.431457	-1.94139	0	0.0376503	0.577133	1395	tags=43%, list=22%, signal=54%
ATP-DEPENDENT RNA HELICASE ACTIVITY_MOL	26	-0.591638	-1.94271	0.000771962	0.0380586	0.571267	1153	tags=58%, list=19%, signal=71%
RNA-DEPENDENT ATPASE ACTIVITY_MOL	26	-0.591638	-1.93783	0.000468933	0.0383358	0.5938	1153	tags=58%, list=19%, signal=71%
DNA REPAIR_BIO	97	-0.444663	-1.93103	0	0.0396815	0.624967	1712	tags=54%, list=28%, signal=73%
AMINOACYL-TRNA LIGASE ACTIVITY_MOL	35	-0.544905	-1.93183	0.000640307	0.0402935	0.6216	2256	tags=74%, list=36%, signal=116%
LIGASE ACTIVITY, FORMING CARBON-OXYGEN BONDS_MOL	35	-0.544905	-1.92709	0.000557325	0.0406933	0.6426	2256	tags=74%, list=36%, signal=116%
KRE33_BIND	77	-0.462137	-1.925	8.88573e-05	0.0407708	0.652367	1490	tags=44%, list=24%, signal=57%
LIGASE ACTIVITY, FORMING AMINOACYL-TRNA AND RELATED COMPOUNDS_MOL	35	-0.544905	-1.92051	0.00079321	0.041212	0.6721	2256	tags=74%, list=36%, signal=116%
RAD24_BIND	79	-0.459047	-1.92062	0	0.042063	0.671533	1630	tags=52%, list=26%, signal=70%
TRNA-CHARGING_PATH	35	-0.544905	-1.91635	0.00072075	0.042452	0.6898	2256	tags=74%, list=36%, signal=116%
HTB2_BIND	60	-0.481247	-1.9076	0.000339847	0.0451027	0.726133	1297	tags=45%, list=21%, signal=56%
PWP2_BIND	20	-0.621854	-1.9037	0.0019084	0.0452878	0.741967	1455	tags=70%, list=23%, signal=91%
RPL7B_BIND	78	-0.455182	-1.90856	0	0.0455505	0.722467	777	tags=27%, list=13%, signal=30%
RPS4A_BIND	87	-0.447858	-1.90484	0	0.0456011	0.737367	1490	tags=40%, list=24%, signal=52%
NUCLEOLUS_CEL	111	-0.428829	-1.89906	0	0.0468423	0.7607	1463	tags=50%, list=24%, signal=64%
ATP-DEPENDENT HELICASE ACTIVITY_MOL	36	-0.53362	-1.89478	0.000876774	0.0473274	0.777233	682	tags=39%, list=11%, signal=43%
SIR3_BIND	35	-0.536952	-1.89163	0.00103759	0.0473372	0.789833	2138	tags=66%, list=34%, signal=100%
RPL11B_BIND	57	-0.482337	-1.89538	0.000251025	0.0479086	0.774667	1666	tags=51%, list=27%, signal=69%
RLP7_BIND	62	-0.471247	-1.89211	0.000419463	0.0479527	0.788533	876	tags=35%, list=14%, signal=41%
CSM2_BIND	15	-0.666963	-1.88843	0.00249798	0.0481676	0.800867	618	tags=40%, list=10%, signal=44%
RPF2_BIND	54	-0.484454	-1.88585	0.000167154	0.0487024	0.81	1675	tags=57%, list=27%, signal=78%
RNQ1_BIND	21	-0.606577	-1.88226	0.00174626	0.049846	0.822267	1292	tags=52%, list=21%, signal=66%

## Sheet: Low Cu-downregulation
Table S4 (Cont'd). Gene set enrichment analysis (GSEA) of the ndt80Δ/Δ mutant compared to the WT strain under low-Cu condition (YPD medium).
DOWNREGULATION
NAME	SIZE	ES	NES	NOM p-val	FDR q-val	FWER p-val	Rank at max	Leading edge
CA21CHR2X12	39	-0.670552	-2.42625	0	0.000170194	0.0001	751	tags=44%, list=12%, signal=49%
NOP1_BIND	134	-0.516318	-2.36086	0	0.000488186	0.000566667	1343	tags=49%, list=22%, signal=61%
CHROMATIN_CEL	29	-0.671164	-2.26767	0	0.00271072	0.00473333	832	tags=48%, list=13%, signal=55%
RRP5_BIND	95	-0.508413	-2.20197	0	0.00760837	0.0176	1455	tags=51%, list=23%, signal=65%
SRS2_BIND	76	-0.516886	-2.14496	0	0.0162897	0.0463667	1710	tags=54%, list=28%, signal=74%
CHROMOSOME ORGANIZATION AND BIOGENESIS_BIO	186	-0.439861	-2.10654	0	0.0186737	0.0829333	1477	tags=38%, list=24%, signal=49%
CDC5_9H_DN	110	-0.471898	-2.09695	0	0.0190577	0.0946333	1355	tags=45%, list=22%, signal=56%
RPS11A_BIND	51	-0.538723	-2.07547	8.3022e-05	0.0198605	0.1294	1412	tags=53%, list=23%, signal=68%
CHROMOSOME ORGANIZATION AND BIOGENESIS (SENSU EUKARYOTA)_BIO	185	-0.440287	-2.10931	0	0.0204983	0.0798667	1477	tags=38%, list=24%, signal=49%
HELICASE ACTIVITY_MOL	67	-0.51278	-2.08376	0	0.021085	0.1152	1176	tags=46%, list=19%, signal=56%
PSEUDOMONAS_UP	89	-0.48581	-2.07676	0	0.0213169	0.1275	1342	tags=46%, list=22%, signal=58%
HAT1_BIND	22	-0.642421	-2.0235	7.64e-05	0.0220204	0.255733	392	tags=41%, list=6%, signal=44%
CHROMOSOMAL PART_CEL	104	-0.462406	-2.02903	0	0.0222473	0.2386	865	tags=32%, list=14%, signal=36%
UTP10_BIND	44	-0.542886	-2.01326	0.000164312	0.02241	0.2883	1343	tags=52%, list=22%, signal=66%
MEC3_BIND	30	-0.622039	-2.11268	0.000156055	0.0225822	0.0755667	1346	tags=50%, list=22%, signal=64%
ERB1_BIND	64	-0.500355	-2.01525	0	0.0226688	0.281567	1101	tags=42%, list=18%, signal=51%
RNA HELICASE ACTIVITY_MOL	36	-0.579117	-2.05539	0.000160901	0.0229597	0.170833	1153	tags=58%, list=19%, signal=71%
PUF6_BIND	82	-0.480303	-2.02363	0	0.0230057	0.255567	1342	tags=46%, list=22%, signal=58%
BRX1_BIND	69	-0.49929	-2.02949	0	0.0231969	0.237033	1615	tags=49%, list=26%, signal=66%
YKU70_BIND	30	-0.600103	-2.0325	0.000312086	0.0234571	0.228633	1458	tags=63%, list=24%, signal=82%
HHO1_BIND	32	-0.585379	-2.01566	0	0.0234702	0.280067	996	tags=41%, list=16%, signal=48%
URB1_BIND	21	-0.660044	-2.04756	0.00015328	0.0239905	0.189433	1232	tags=62%, list=20%, signal=77%
RPL17B_BIND	61	-0.515903	-2.05604	0	0.0245058	0.169367	2127	tags=61%, list=34%, signal=91%
NOC2_BIND	65	-0.503501	-2.03306	0	0.0245535	0.227167	1048	tags=42%, list=17%, signal=49%
NOP4_BIND	46	-0.543785	-2.03613	0.000160205	0.0248058	0.217967	1684	tags=57%, list=27%, signal=77%
ATPASE ACTIVITY, COUPLED_MOL	114	-0.457142	-2.03929	0	0.0251759	0.209433	1153	tags=34%, list=19%, signal=41%
YTM1_BIND	48	-0.528796	-2.0004	0	0.0256771	0.3328	876	tags=42%, list=14%, signal=48%
EFT1_BIND	47	-0.528727	-1.99596	0.000165385	0.0262203	0.3485	1549	tags=51%, list=25%, signal=68%
RRP12_BIND	64	-0.494647	-1.99004	0	0.0264998	0.371333	1417	tags=44%, list=23%, signal=56%
NOP2_BIND	58	-0.506486	-1.99132	8.4168e-05	0.0269923	0.366967	1048	tags=43%, list=17%, signal=51%
CHROMOSOME_CEL	129	-0.432691	-1.96842	0	0.0328476	0.458633	865	tags=31%, list=14%, signal=35%
CHROMATIN ASSEMBLY OR DISASSEMBLY_BIO	54	-0.506616	-1.9704	8.46167e-05	0.033064	0.4507	895	tags=39%, list=14%, signal=45%
ATPASE ACTIVITY_MOL	158	-0.41712	-1.9559	0	0.0361968	0.513233	1445	tags=38%, list=23%, signal=48%
HAS1_BIND	99	-0.448909	-1.95795	0	0.0363559	0.5042	1715	tags=52%, list=28%, signal=70%
HMO1_BIND	118	-0.433655	-1.94829	0	0.0365299	0.547567	1258	tags=42%, list=20%, signal=52%
MLH1_BIND	33	-0.560936	-1.95192	0.000236873	0.0369582	0.530933	947	tags=42%, list=15%, signal=50%
TEL1_BIND	38	-0.541045	-1.94911	7.98212e-05	0.0371637	0.543667	1327	tags=53%, list=21%, signal=67%
RESPONSE TO ENDOGENOUS STIMULUS_BIO	119	-0.431457	-1.94139	0	0.0376503	0.577133	1395	tags=43%, list=22%, signal=54%
ATP-DEPENDENT RNA HELICASE ACTIVITY_MOL	26	-0.591638	-1.94271	0.000771962	0.0380586	0.571267	1153	tags=58%, list=19%, signal=71%
RNA-DEPENDENT ATPASE ACTIVITY_MOL	26	-0.591638	-1.93783	0.000468933	0.0383358	0.5938	1153	tags=58%, list=19%, signal=71%
DNA REPAIR_BIO	97	-0.444663	-1.93103	0	0.0396815	0.624967	1712	tags=54%, list=28%, signal=73%
AMINOACYL-TRNA LIGASE ACTIVITY_MOL	35	-0.544905	-1.93183	0.000640307	0.0402935	0.6216	2256	tags=74%, list=36%, signal=116%
LIGASE ACTIVITY, FORMING CARBON-OXYGEN BONDS_MOL	35	-0.544905	-1.92709	0.000557325	0.0406933	0.6426	2256	tags=74%, list=36%, signal=116%
KRE33_BIND	77	-0.462137	-1.925	8.88573e-05	0.0407708	0.652367	1490	tags=44%, list=24%, signal=57%
LIGASE ACTIVITY, FORMING AMINOACYL-TRNA AND RELATED COMPOUNDS_MOL	35	-0.544905	-1.92051	0.00079321	0.041212	0.6721	2256	tags=74%, list=36%, signal=116%
RAD24_BIND	79	-0.459047	-1.92062	0	0.042063	0.671533	1630	tags=52%, list=26%, signal=70%
TRNA-CHARGING_PATH	35	-0.544905	-1.91635	0.00072075	0.042452	0.6898	2256	tags=74%, list=36%, signal=116%
HTB2_BIND	60	-0.481247	-1.9076	0.000339847	0.0451027	0.726133	1297	tags=45%, list=21%, signal=56%
PWP2_BIND	20	-0.621854	-1.9037	0.0019084	0.0452878	0.741967	1455	tags=70%, list=23%, signal=91%
RPL7B_BIND	78	-0.455182	-1.90856	0	0.0455505	0.722467	777	tags=27%, list=13%, signal=30%
RPS4A_BIND	87	-0.447858	-1.90484	0	0.0456011	0.737367	1490	tags=40%, list=24%, signal=52%
NUCLEOLUS_CEL	111	-0.428829	-1.89906	0	0.0468423	0.7607	1463	tags=50%, list=24%, signal=64%
ATP-DEPENDENT HELICASE ACTIVITY_MOL	36	-0.53362	-1.89478	0.000876774	0.0473274	0.777233	682	tags=39%, list=11%, signal=43%
SIR3_BIND	35	-0.536952	-1.89163	0.00103759	0.0473372	0.789833	2138	tags=66%, list=34%, signal=100%
RPL11B_BIND	57	-0.482337	-1.89538	0.000251025	0.0479086	0.774667	1666	tags=51%, list=27%, signal=69%
RLP7_BIND	62	-0.471247	-1.89211	0.000419463	0.0479527	0.788533	876	tags=35%, list=14%, signal=41%
CSM2_BIND	15	-0.666963	-1.88843	0.00249798	0.0481676	0.800867	618	tags=40%, list=10%, signal=44%
RPF2_BIND	54	-0.484454	-1.88585	0.000167154	0.0487024	0.81	1675	tags=57%, list=27%, signal=78%
RNQ1_BIND	21	-0.606577	-1.88226	0.00174626	0.049846	0.822267	1292	tags=52%, list=21%, signal=66%

## Sheet: High Cu-upregulation
Table S4 (Cont'd). Gene set enrichment analysis (GSEA) of the ndt80Δ/Δ mutant compared to the WT strain under high-Cu condition (YPD with 10 mM CuSO4).
UPREGULATION
NAME	SIZE	ES	NES	NOM p-val	FDR q-val	FWER p-val	Rank at max	Leading edge
RIBOSOME_CEL	184	0.732459	3.47026	0	0	0	1183	tags=78%, list=19%, signal=93%
STRUCTURAL CONSTITUENT OF RIBOSOME_MOL	145	0.74036	3.38833	0	0	0	1183	tags=83%, list=19%, signal=100%
TRANSLATION_BIO	245	0.686775	3.36488	0	0	0	1183	tags=69%, list=19%, signal=81%
LARGE RIBOSOMAL SUBUNIT_CEL	86	0.745609	3.1568	0	0	0	954	tags=79%, list=15%, signal=92%
MITOCHONDRIAL RIBOSOME_CEL	64	0.786871	3.15344	0	0	0	887	tags=84%, list=14%, signal=97%
ORGANELLAR RIBOSOME_CEL	64	0.786871	3.15094	0	0	0	887	tags=84%, list=14%, signal=97%
CYTOSOLIC RIBOSOME (SENSU EUKARYOTA)_CEL	95	0.70828	3.05163	0	0	0	1333	tags=81%, list=21%, signal=102%
CCR4_UP	165	0.631095	2.9475	0	0	0	1498	tags=68%, list=24%, signal=87%
STRUCTURAL MOLECULE ACTIVITY_MOL	239	0.600567	2.93447	0	0	0	1345	tags=60%, list=22%, signal=74%
SMALL RIBOSOMAL SUBUNIT_CEL	62	0.725791	2.88918	0	0	0	1267	tags=84%, list=20%, signal=104%
CYTOSOLIC PART_CEL	99	0.662472	2.8688	0	0	0	1333	tags=79%, list=21%, signal=99%
RIBONUCLEOPROTEIN COMPLEX BIOGENESIS AND ASSEMBLY_BIO	195	0.591945	2.8237	0	0	0	1532	tags=58%, list=25%, signal=75%
ORGANELLAR LARGE RIBOSOMAL SUBUNIT_CEL	37	0.790353	2.82205	0	0	0	876	tags=86%, list=14%, signal=100%
RPL17A_BIND	70	0.69016	2.82179	0	0	0	1449	tags=79%, list=23%, signal=101%
RPS3_BIND	92	0.658469	2.82092	0	0	0	1423	tags=67%, list=23%, signal=86%
RPL3_BIND	134	0.622173	2.81977	0	0	0	1529	tags=68%, list=25%, signal=88%
FHL1_TF	107	0.642847	2.81972	0	0	0	1416	tags=69%, list=23%, signal=88%
MITOCHONDRIAL LARGE RIBOSOMAL SUBUNIT_CEL	37	0.790353	2.81785	0	0	0	876	tags=86%, list=14%, signal=100%
RPL25_BIND	98	0.653314	2.81749	0	0	0	1834	tags=82%, list=30%, signal=114%
RIBOSOME BIOGENESIS AND ASSEMBLY_BIO	153	0.607329	2.80702	0	0	0	1532	tags=59%, list=25%, signal=77%
RPS7A_BIND	100	0.643518	2.79023	0	0	0	1423	tags=67%, list=23%, signal=86%
NUCLEOLUS_CEL	111	0.631475	2.78343	0	0	0	1846	tags=68%, list=30%, signal=96%
MITOCHONDRIAL LUMEN_CEL	119	0.622439	2.77583	0	0	0	887	tags=53%, list=14%, signal=61%
PROTEIN-RNA COMPLEX ASSEMBLY_BIO	83	0.658447	2.77539	0	0	0	1086	tags=63%, list=18%, signal=75%
MITOCHONDRIAL MATRIX_CEL	119	0.622439	2.77357	0	0	0	887	tags=53%, list=14%, signal=61%
CYTOSOLIC LARGE RIBOSOMAL SUBUNIT (SENSU EUKARYOTA)_CEL	49	0.731837	2.77135	0	0	0	1305	tags=86%, list=21%, signal=108%
RPL5_BIND	93	0.631896	2.7025	0	0	0	1834	tags=77%, list=30%, signal=108%
RPL6A_BIND	74	0.656085	2.69745	0	0	0	1386	tags=70%, list=22%, signal=89%
TBF1_TF	114	0.607741	2.68979	0	0	0	1333	tags=64%, list=21%, signal=80%
RPL7B_BIND	78	0.646207	2.68181	0	0	0	1529	tags=72%, list=25%, signal=94%
CWT1_EXPPHASE_UP	58	0.680887	2.67446	0	0	0	1245	tags=74%, list=20%, signal=92%
MRP7_BIND	26	0.814058	2.67314	0	0	0	876	tags=85%, list=14%, signal=98%
RPL36A_BIND	66	0.661472	2.66364	0	0	0	1389	tags=70%, list=22%, signal=89%
RPL36B_BIND	67	0.658852	2.65671	0	0	0	1362	tags=70%, list=22%, signal=89%
RPL20A_BIND	96	0.612146	2.63904	0	0	0	1608	tags=70%, list=26%, signal=93%
MRPL35_BIND	22	0.838017	2.63509	0	0	0	333	tags=68%, list=5%, signal=72%
RIBOSOME ASSEMBLY_BIO	41	0.720911	2.63353	0	0	0	1086	tags=73%, list=18%, signal=88%
MRPL4_BIND	26	0.803317	2.63014	0	0	0	419	tags=69%, list=7%, signal=74%
IFH1_TF	103	0.601849	2.62245	0	0	0	1333	tags=62%, list=21%, signal=78%
RPL18B_BIND	44	0.703599	2.62098	0	0	0	1362	tags=77%, list=22%, signal=98%
YML6_BIND	19	0.862507	2.6117	0	0	0	333	tags=74%, list=5%, signal=78%
EUKARYOTIC 43S PREINITIATION COMPLEX_CEL	43	0.700245	2.58821	0	0	0	1391	tags=84%, list=22%, signal=107%
RPS4A_BIND	87	0.610029	2.58513	0	0	0	1423	tags=61%, list=23%, signal=78%
TRANSLATIONAL INITIATION_BIO	35	0.706843	2.48612	0	5.29696e-07	3.33333e-05	902	tags=63%, list=15%, signal=73%
HS_DN	226	0.513297	2.49208	0	5.37263e-07	3.33333e-05	1532	tags=52%, list=25%, signal=66%
HAS1_BIND	99	0.577738	2.49399	0	5.4505e-07	3.33333e-05	1529	tags=60%, list=25%, signal=78%
RPL20B_BIND	62	0.626532	2.4982	0	5.53065e-07	3.33333e-05	1386	tags=71%, list=22%, signal=90%
TRANSLATION REGULATOR ACTIVITY_MOL	46	0.667377	2.50174	0	5.6132e-07	3.33333e-05	1116	tags=59%, list=18%, signal=71%
MRPL3_BIND	28	0.749016	2.50414	0	5.69825e-07	3.33333e-05	917	tags=68%, list=15%, signal=79%
MITOCHONDRIAL SMALL RIBOSOMAL SUBUNIT_CEL	24	0.781995	2.51422	0	5.78591e-07	3.33333e-05	1019	tags=88%, list=16%, signal=104%
ORGANELLAR SMALL RIBOSOMAL SUBUNIT_CEL	24	0.781995	2.51503	0	5.87632e-07	3.33333e-05	1019	tags=88%, list=16%, signal=104%
EUKARYOTIC 48S INITIATION COMPLEX_CEL	38	0.702377	2.52087	0	5.96959e-07	3.33333e-05	1391	tags=84%, list=22%, signal=108%
CYTOSOLIC SMALL RIBOSOMAL SUBUNIT (SENSU EUKARYOTA)_CEL	38	0.702377	2.52157	0	6.06588e-07	3.33333e-05	1391	tags=84%, list=22%, signal=108%
MRPL20_BIND	17	0.862836	2.52841	0	6.16532e-07	3.33333e-05	333	tags=71%, list=5%, signal=74%
TRANSLATION FACTOR ACTIVITY, NUCLEIC ACID BINDING_MOL	45	0.679041	2.52984	0	6.26807e-07	3.33333e-05	1116	tags=60%, list=18%, signal=73%
RRNA METABOLIC PROCESS_BIO	98	0.585074	2.53225	0	6.37431e-07	3.33333e-05	1532	tags=54%, list=25%, signal=71%
RPS1A_BIND	73	0.616984	2.53365	0	6.48421e-07	3.33333e-05	1389	tags=63%, list=22%, signal=80%
NOG1_BIND	88	0.598924	2.54104	0	6.59797e-07	3.33333e-05	1834	tags=73%, list=30%, signal=102%
OS_DN	220	0.525219	2.54312	0	6.71579e-07	3.33333e-05	1350	tags=53%, list=22%, signal=65%
RPS15_BIND	37	0.710864	2.54456	0	6.8379e-07	3.33333e-05	1362	tags=76%, list=22%, signal=96%
NUCLEOLAR PART_CEL	48	0.672003	2.54636	0	6.96452e-07	3.33333e-05	1285	tags=67%, list=21%, signal=83%
RPS1B_BIND	85	0.604317	2.54671	0	7.09593e-07	3.33333e-05	1389	tags=66%, list=22%, signal=84%
MRPL17_BIND	26	0.771861	2.54894	0	7.23239e-07	3.33333e-05	876	tags=81%, list=14%, signal=94%
RPS5_BIND	79	0.611997	2.55183	0	7.3742e-07	3.33333e-05	1423	tags=61%, list=23%, signal=78%
RPL10_BIND	76	0.619316	2.55836	0	7.52169e-07	3.33333e-05	1423	tags=64%, list=23%, signal=83%
MRPL23_BIND	21	0.824654	2.55894	0	7.67519e-07	3.33333e-05	333	tags=67%, list=5%, signal=70%
RPL15A_BIND	58	0.652458	2.5684	0	7.83509e-07	3.33333e-05	1529	tags=74%, list=25%, signal=97%
RIBOSOMAL SUBUNIT ASSEMBLY_BIO	39	0.712741	2.56928	0	8.00179e-07	3.33333e-05	1086	tags=72%, list=18%, signal=86%
RIBOSOMAL LARGE SUBUNIT BIOGENESIS AND ASSEMBLY_BIO	44	0.692723	2.57407	0	8.17575e-07	3.33333e-05	1665	tags=86%, list=27%, signal=117%
RPL16B_BIND	70	0.632377	2.575	0	8.35743e-07	3.33333e-05	1389	tags=73%, list=22%, signal=93%
RRNA PROCESSING_BIO	95	0.598527	2.57619	0	8.54737e-07	3.33333e-05	1532	tags=56%, list=25%, signal=73%
RPL16A_BIND	80	0.587203	2.45031	0	1.02242e-06	6.66667e-05	1400	tags=54%, list=23%, signal=69%
MRPL13_BIND	20	0.801462	2.46802	0	1.03642e-06	6.66667e-05	370	tags=65%, list=6%, signal=69%
DED1_BIND	84	0.587133	2.47655	0	1.05082e-06	6.66667e-05	1296	tags=55%, list=21%, signal=68%
TRANSLATION INITIATION FACTOR ACTIVITY_MOL	26	0.741559	2.43743	0	1.51163e-06	0.0001	902	tags=69%, list=15%, signal=81%
MRPL7_BIND	17	0.82655	2.4302	0	1.96193e-06	0.000133333	333	tags=71%, list=5%, signal=74%
BRX1_BIND	69	0.598063	2.43048	0	1.98774e-06	0.000133333	1834	tags=74%, list=30%, signal=104%
RLP7_BIND	62	0.609688	2.42448	0	2.3971e-06	0.000166667	1834	tags=74%, list=30%, signal=104%
RPL8B_BIND	112	0.549362	2.42475	0	2.42783e-06	0.000166667	1529	tags=59%, list=25%, signal=77%
PET123_BIND	24	0.744423	2.39791	0	2.64113e-06	0.0002	685	tags=67%, list=11%, signal=75%
MRPS18_BIND	27	0.724089	2.40694	0	2.6722e-06	0.0002	553	tags=59%, list=9%, signal=65%
RPS22B_BIND	43	0.652007	2.40802	0	2.70402e-06	0.0002	1485	tags=72%, list=24%, signal=94%
EBP2_BIND	45	0.64823	2.41422	0	2.7366e-06	0.0002	1525	tags=76%, list=25%, signal=99%
RPP0_BIND	79	0.57988	2.41527	0	2.76997e-06	0.0002	1290	tags=56%, list=21%, signal=69%
MRPL24_BIND	23	0.760482	2.42021	0	2.80417e-06	0.0002	419	tags=61%, list=7%, signal=65%
RSM19_BIND	20	0.788428	2.42038	0	2.83922e-06	0.0002	553	tags=70%, list=9%, signal=77%
RIBOSOMAL LARGE SUBUNIT ASSEMBLY AND MAINTENANCE_BIO	30	0.701374	2.38455	0	2.96753e-06	0.000233333	1086	tags=70%, list=18%, signal=84%
NOC4_BIND	42	0.652445	2.39433	0	3.00125e-06	0.000233333	1518	tags=71%, list=24%, signal=94%
RPL30_BIND	64	0.600356	2.39653	0	3.03575e-06	0.000233333	1608	tags=64%, list=26%, signal=86%
RPL11B_BIND	57	0.606561	2.37249	0	3.6365e-06	0.0003	1608	tags=63%, list=26%, signal=84%
RSM27_BIND	16	0.823904	2.37281	0	3.67603e-06	0.0003	289	tags=63%, list=5%, signal=65%
NIP7_BIND	52	0.618707	2.37291	0	3.71642e-06	0.0003	1893	tags=75%, list=31%, signal=107%
RSM23_BIND	17	0.80908	2.37297	0	3.75772e-06	0.0003	336	tags=65%, list=5%, signal=68%
NOP15_BIND	66	0.584303	2.35398	0	4.76281e-06	0.0004	1972	tags=73%, list=32%, signal=106%
NOP56_BIND	76	0.57283	2.36812	0	4.81348e-06	0.0004	1439	tags=58%, list=23%, signal=74%
MRP20_BIND	16	0.813774	2.35113	0	5.10788e-06	0.000433333	370	tags=63%, list=6%, signal=66%
RPL13B_BIND	50	0.616368	2.34477	0	7.7803e-06	0.000666667	2146	tags=86%, list=35%, signal=130%
CDC5_9H_DN	110	0.530735	2.34009	0	8.09064e-06	0.0007	1290	tags=52%, list=21%, signal=64%
G1-S CLUSTER	188	0.493321	2.3376	0	8.39219e-06	0.000733333	1479	tags=48%, list=24%, signal=62%
NAN1_BIND	45	0.625374	2.33427	0	1.02186e-05	0.0009	1518	tags=69%, list=24%, signal=91%
MRPS17_BIND	21	0.752601	2.33129	0	1.03883e-05	0.000933333	553	tags=62%, list=9%, signal=68%
HU_6H_DN	125	0.51891	2.33165	0	1.04912e-05	0.000933333	1301	tags=49%, list=21%, signal=61%
RPS8B_BIND	29	0.687347	2.32821	0	1.11657e-05	0.00103333	1038	tags=66%, list=17%, signal=78%
RPS7B_BIND	57	0.594475	2.32898	0	1.12731e-05	0.00103333	1362	tags=63%, list=22%, signal=80%
RPL2B_BIND	38	0.64968	2.33054	0	1.13825e-05	0.00103333	1362	tags=68%, list=22%, signal=87%
RNA POLYMERASE COMPLEX_CEL	30	0.680857	2.32663	5.85857e-05	1.14178e-05	0.00106667	1883	tags=93%, list=30%, signal=133%
DNA-DIRECTED RNA POLYMERASE ACTIVITY_MOL	32	0.672122	2.3221	0	1.23442e-05	0.00116667	1883	tags=91%, list=30%, signal=129%
RPL1A_BIND	66	0.575223	2.3143	0	1.29313e-05	0.00123333	1665	tags=71%, list=27%, signal=96%
DNA-DIRECTED RNA POLYMERASE COMPLEX_CEL	30	0.680857	2.31324	0	1.31612e-05	0.00126667	1883	tags=93%, list=30%, signal=133%
NUCLEAR DNA-DIRECTED RNA POLYMERASE COMPLEX_CEL	30	0.680857	2.31061	0	1.32687e-05	0.0013	1883	tags=93%, list=30%, signal=133%
CLA37_DN	136	0.507689	2.31078	0	1.33893e-05	0.0013	1443	tags=50%, list=23%, signal=64%
HYPHAE FBS37 (NANTEL)_UP	129	0.512418	2.30959	0	1.34779e-05	0.00133333	1392	tags=57%, list=22%, signal=72%
OS(2006)_DN	205	0.479507	2.30678	0	1.4228e-05	0.00143333	1642	tags=56%, list=26%, signal=74%
RPL28_BIND	43	0.62425	2.30695	0	1.43539e-05	0.00143333	999	tags=58%, list=16%, signal=69%
MRP51_BIND	37	0.644898	2.30126	0	1.49627e-05	0.00153333	1019	tags=62%, list=16%, signal=74%
NAM9_BIND	21	0.739947	2.30473	0	1.50928e-05	0.00153333	553	tags=62%, list=9%, signal=68%
35S PRIMARY TRANSCRIPT PROCESSING_BIO	45	0.615425	2.30014	0	1.51583e-05	0.00156667	1492	tags=53%, list=24%, signal=70%
MPP10_BIND	51	0.599244	2.29577	0	1.75983e-05	0.00183333	1389	tags=61%, list=22%, signal=78%
NOP4_BIND	46	0.611098	2.2905	0	2.00128e-05	0.0021	1893	tags=72%, list=31%, signal=102%
MRPS16_BIND	25	0.701555	2.28873	0	2.01612e-05	0.00213333	553	tags=60%, list=9%, signal=66%
SIT4_HYPHAE_DN	99	0.527231	2.28652	0	2.05967e-05	0.00223333	1626	tags=61%, list=26%, signal=81%
RPL14B_BIND	34	0.651708	2.28681	0	2.07656e-05	0.00223333	999	tags=56%, list=16%, signal=66%
RPL2A_BIND	55	0.587715	2.2869	0	2.09372e-05	0.00223333	2052	tags=75%, list=33%, signal=110%
PMT4_CAP4-216_UP	65	0.567007	2.27587	0	2.50217e-05	0.00273333	1342	tags=62%, list=22%, signal=78%
TIF6_BIND	68	0.561833	2.27018	0	3.05789e-05	0.00336667	1834	tags=71%, list=30%, signal=99%
MHR1_BIND	16	0.783203	2.26395	0	3.39291e-05	0.00376667	333	tags=56%, list=5%, signal=59%
RRP5_BIND	95	0.525684	2.26155	0	3.54451e-05	0.004	1529	tags=55%, list=25%, signal=72%
RPL6B_BIND	86	0.535445	2.26082	0	3.54792e-05	0.00406667	1389	tags=55%, list=22%, signal=69%
SOF1_BIND	27	0.682307	2.26185	0	3.57242e-05	0.004	1389	tags=70%, list=22%, signal=90%
RSM24_BIND	24	0.702929	2.26118	0	3.57542e-05	0.00406667	553	tags=54%, list=9%, signal=59%
RPS22A_BIND	58	0.577007	2.25899	0	3.6071e-05	0.00416667	1823	tags=71%, list=29%, signal=99%
RPL27A_BIND	55	0.581366	2.25738	0	3.83651e-05	0.00446667	1606	tags=64%, list=26%, signal=85%
RPL17B_BIND	61	0.569459	2.25582	0	3.89322e-05	0.00456667	1362	tags=57%, list=22%, signal=73%
RPL7A_BIND	55	0.579547	2.25407	0	3.97694e-05	0.0047	2052	tags=71%, list=33%, signal=105%
NOP2_BIND	58	0.56967	2.24043	0	5.34734e-05	0.00636667	1529	tags=60%, list=25%, signal=79%
RPF2_BIND	54	0.577398	2.2333	0	5.98039e-05	0.00733333	1823	tags=69%, list=29%, signal=96%
PROCESSING OF 20S PRE-RRNA_BIO	28	0.668103	2.23431	0	6.00218e-05	0.0072	1389	tags=68%, list=22%, signal=87%
RNA BINDING_MOL	116	0.503344	2.23335	0	6.02373e-05	0.00733333	1452	tags=48%, list=23%, signal=62%
NOC2_BIND	65	0.557305	2.23387	0	6.04009e-05	0.0073	1834	tags=69%, list=30%, signal=97%
NOP7_BIND	60	0.563599	2.23079	0	6.14845e-05	0.0077	1823	tags=67%, list=29%, signal=94%
RPL12B_BIND	26	0.677713	2.23084	0	6.16444e-05	0.00766667	1362	tags=73%, list=22%, signal=93%
KRE33_BIND	77	0.538115	2.23107	0	6.18142e-05	0.00763333	1389	tags=53%, list=22%, signal=68%
RSM7_BIND	22	0.71017	2.2295	5.96161e-05	6.22005e-05	0.0079	553	tags=59%, list=9%, signal=65%
RPL26B_BIND	51	0.581842	2.22977	0	6.23757e-05	0.00786667	1608	tags=57%, list=26%, signal=76%
RRP9_BIND	31	0.649012	2.22912	0	6.2815e-05	0.00803333	1486	tags=68%, list=24%, signal=89%
MRPL10_BIND	18	0.745687	2.22834	0	6.36916e-05	0.0082	919	tags=67%, list=15%, signal=78%
MRPS8_BIND	18	0.74574	2.22642	0	6.44342e-05	0.00846667	1296	tags=83%, list=21%, signal=105%
OPAQUE_UP	181	0.472298	2.22787	0	6.45393e-05	0.00836667	1149	tags=36%, list=19%, signal=43%
UTP6_BIND	24	0.691898	2.22663	0	6.48696e-05	0.00846667	1486	tags=79%, list=24%, signal=104%
SMALL NUCLEOLAR RIBONUCLEOPROTEIN COMPLEX_CEL	28	0.664493	2.22395	0	6.67692e-05	0.00883333	1389	tags=68%, list=22%, signal=87%
RPL4B_BIND	49	0.58475	2.22344	0	6.70692e-05	0.00893333	1620	tags=65%, list=26%, signal=88%
RPS6A_BIND	90	0.521358	2.22192	0	6.91146e-05	0.00926667	1460	tags=53%, list=24%, signal=69%
MRP1_BIND	17	0.758013	2.21831	0.000182493	7.53311e-05	0.0101667	336	tags=59%, list=5%, signal=62%
RPL42B_BIND	24	0.688874	2.21341	0	8.09895e-05	0.011	891	tags=67%, list=14%, signal=78%
CWT1_STATPHASE_UP	75	0.535261	2.20993	0	8.53685e-05	0.0116667	1183	tags=57%, list=19%, signal=70%
SNORNA BINDING_MOL	29	0.658707	2.20821	0	8.87014e-05	0.0122	1389	tags=66%, list=22%, signal=84%
TIM17_BIND	17	0.74772	2.20528	0.000119696	9.10146e-05	0.0126	654	tags=65%, list=11%, signal=72%
RPL1B_BIND	28	0.656881	2.20367	0	9.42625e-05	0.0131333	1362	tags=68%, list=22%, signal=87%
RPS4B_BIND	78	0.52897	2.20205	0	9.58131e-05	0.0134333	1795	tags=60%, list=29%, signal=84%
BIOFILMBATCH_DN	131	0.485979	2.19871	0	0.000101223	0.0143667	1608	tags=58%, list=26%, signal=77%
RRP12_BIND	64	0.547938	2.19918	0	0.000101623	0.0143333	1834	tags=66%, list=30%, signal=92%
TRNA-CHARGING_PATH	35	0.620451	2.19407	5.74482e-05	0.000109246	0.0156	1434	tags=57%, list=23%, signal=74%
LIGASE ACTIVITY, FORMING AMINOACYL-TRNA AND RELATED COMPOUNDS_MOL	35	0.620451	2.1922	0	0.000111578	0.016	1434	tags=57%, list=23%, signal=74%
NOP58_BIND	39	0.605406	2.19062	0	0.00011506	0.0166	1107	tags=54%, list=18%, signal=65%
UTP30_BIND	35	0.618745	2.1891	0	0.000117123	0.017	1477	tags=57%, list=24%, signal=75%
MRP4_BIND	20	0.713272	2.18795	0	0.000118018	0.0173333	336	tags=55%, list=5%, signal=58%
NUG1_BIND	56	0.561072	2.18799	0	0.000118729	0.0173333	1823	tags=66%, list=29%, signal=93%
XS_DN	237	0.447445	2.18598	0	0.000121143	0.0179	1340	tags=47%, list=22%, signal=57%
LIGASE ACTIVITY, FORMING CARBON-OXYGEN BONDS_MOL	35	0.620451	2.18317	0	0.000125782	0.0187	1434	tags=57%, list=23%, signal=74%
RAD61_BIND	42	0.59546	2.18128	0	0.000127325	0.0192667	1022	tags=52%, list=16%, signal=62%
AMINOACYL-TRNA LIGASE ACTIVITY_MOL	35	0.620451	2.18149	0	0.000127403	0.0191667	1434	tags=57%, list=23%, signal=74%
NOP1_BIND	134	0.480319	2.18185	0	0.000127706	0.0191	1452	tags=45%, list=23%, signal=57%
MRPS35_BIND	17	0.741668	2.18076	0	0.000128571	0.0195667	336	tags=53%, list=5%, signal=56%
MITOCHONDRIAL MEMBRANE PART_CEL	46	0.579906	2.17528	0	0.000140861	0.0215667	1931	tags=76%, list=31%, signal=110%
SPB4_BIND	22	0.689342	2.17425	0	0.000141347	0.0217667	1823	tags=91%, list=29%, signal=128%
RIX1_BIND	28	0.648284	2.16743	5.85583e-05	0.000160335	0.0247333	1525	tags=68%, list=25%, signal=90%
RPL11A_BIND	27	0.652178	2.16574	5.87855e-05	0.000164558	0.0255	1595	tags=74%, list=26%, signal=99%
CD_DN	79	0.51914	2.16042	0	0.000180203	0.028	1127	tags=53%, list=18%, signal=64%
EMG1_BIND	28	0.646835	2.15861	0	0.000184687	0.0288667	1389	tags=64%, list=22%, signal=82%
TRANSLATIONAL ELONGATION_BIO	20	0.703533	2.15798	0	0.000185347	0.0291333	1116	tags=55%, list=18%, signal=67%
NSA1_BIND	39	0.59762	2.15631	0	0.000189757	0.0299	1595	tags=69%, list=26%, signal=93%
RSM25_BIND	19	0.710356	2.14697	5.95096e-05	0.000228173	0.0360333	289	tags=53%, list=5%, signal=55%
DIM1_BIND	26	0.654104	2.14351	0	0.000240953	0.0381667	1389	tags=65%, list=22%, signal=84%
PROTEIN TARGETING TO MITOCHONDRION_BIO	35	0.607551	2.14091	0	0.000249391	0.0398667	1933	tags=71%, list=31%, signal=103%
FUN12_BIND	28	0.639426	2.14107	5.82717e-05	0.000249719	0.0397	999	tags=54%, list=16%, signal=64%
MRPL28_BIND	15	0.753348	2.13576	6.01323e-05	0.000271829	0.0436667	892	tags=67%, list=14%, signal=78%
PHB1_BIND	31	0.622867	2.1347	5.81193e-05	0.000273006	0.0440667	1779	tags=71%, list=29%, signal=99%
IMP3_BIND	22	0.67661	2.13132	0.000180614	0.000289899	0.0468667	1389	tags=68%, list=22%, signal=88%
MRP13_BIND	23	0.668819	2.13009	5.92242e-05	0.000295352	0.0479667	914	tags=57%, list=15%, signal=66%
TIM23_BIND	17	0.722883	2.1262	0.000119289	0.000314016	0.0515	822	tags=65%, list=13%, signal=74%
RPL4A_BIND	61	0.536813	2.12621	0	0.000315669	0.0515	1386	tags=52%, list=22%, signal=67%
LSG1_BIND	21	0.683423	2.12338	5.92452e-05	0.000326469	0.0540333	1251	tags=71%, list=20%, signal=89%
MACROMOLECULAR COMPLEX ASSEMBLY_BIO	222	0.437951	2.12352	0	0.000327969	0.054	1469	tags=44%, list=24%, signal=55%
RPS13_BIND	47	0.563691	2.11837	5.64748e-05	0.000350456	0.0585667	1955	tags=68%, list=32%, signal=99%
RPL33B_BIND	22	0.672591	2.1184	0	0.000352065	0.0585333	750	tags=55%, list=12%, signal=62%
RNA MODIFICATION_BIO	32	0.6139	2.1164	0	0.000361016	0.0605333	1107	tags=59%, list=18%, signal=72%
MITOCHONDRIAL TRANSPORT_BIO	40	0.580368	2.11357	0	0.000376476	0.0633667	1992	tags=68%, list=32%, signal=99%
RSA4_BIND	21	0.679846	2.11164	0	0.000387512	0.0654333	1498	tags=76%, list=24%, signal=100%
SEPTIN RING_CEL	15	0.740954	2.10488	0	0.000430119	0.0726333	777	tags=60%, list=13%, signal=68%
SEPTIN CYTOSKELETON_CEL	15	0.740954	2.10283	0	0.000445755	0.0753333	777	tags=60%, list=13%, signal=68%
UTP20_BIND	36	0.591819	2.09869	0	0.000472141	0.0801	1473	tags=58%, list=24%, signal=76%
RSM26_BIND	19	0.692087	2.09713	0	0.000481028	0.0819333	1718	tags=84%, list=28%, signal=116%
RPS23A_BIND	32	0.608074	2.09587	0.000174034	0.000489124	0.0837333	1789	tags=63%, list=29%, signal=87%
UTP15_BIND	42	0.567978	2.08717	0	0.000572519	0.0978667	1518	tags=64%, list=24%, signal=85%
ARX1_BIND	57	0.533152	2.08623	0	0.000580052	0.0994	908	tags=40%, list=15%, signal=47%
GAR1_BIND	22	0.659232	2.07382	0	0.000701232	0.119233	880	tags=55%, list=14%, signal=63%
UTP7_BIND	23	0.65391	2.07314	5.89414e-05	0.000704991	0.120367	1389	tags=65%, list=22%, signal=84%
RPC19_BIND	26	0.630008	2.0707	0	0.000730889	0.124867	1598	tags=73%, list=26%, signal=98%
UTP21_BIND	32	0.598422	2.06991	5.80114e-05	0.000737342	0.126333	1616	tags=69%, list=26%, signal=93%
YBL036C_BIND	23	0.649474	2.06798	0.00011821	0.00075605	0.129767	1678	tags=70%, list=27%, signal=95%
RPL23A_BIND	30	0.606867	2.06636	0.000116638	0.000772216	0.132767	1529	tags=53%, list=25%, signal=70%
ECM16_BIND	39	0.571819	2.06471	0	0.000788937	0.135967	1603	tags=59%, list=26%, signal=79%
RRNA MODIFICATION_BIO	16	0.712487	2.06359	0.000180952	0.000799086	0.138167	1286	tags=81%, list=21%, signal=102%
DIP2_BIND	28	0.615699	2.06298	0.000118127	0.000802426	0.139367	1486	tags=64%, list=24%, signal=84%
RPL8A_BIND	81	0.491786	2.05712	0	0.00086838	0.1509	892	tags=38%, list=14%, signal=44%
IMG1_BIND	17	0.698479	2.05599	0.000119825	0.000878902	0.153133	875	tags=53%, list=14%, signal=61%
PROTEIN FOLDING_BIO	50	0.537408	2.05141	0	0.000937921	0.163167	1886	tags=70%, list=30%, signal=100%
RPL24A_BIND	47	0.545751	2.05066	5.6993e-05	0.000943347	0.1647	1386	tags=51%, list=22%, signal=65%
AMINO ACID ACTIVATION_BIO	23	0.642673	2.04968	0.000235863	0.00095441	0.166967	1452	tags=57%, list=23%, signal=74%
DNA-DIRECTED RNA POLYMERASE III COMPLEX_CEL	17	0.698092	2.04781	6.03282e-05	0.000976737	0.171367	1883	tags=100%, list=30%, signal=143%
UTP10_BIND	44	0.552205	2.04399	5.70613e-05	0.00102762	0.180133	1518	tags=55%, list=24%, signal=72%
RPL9A_BIND	50	0.536503	2.04301	0	0.00103693	0.182367	1386	tags=58%, list=22%, signal=74%
RIX7_BIND	22	0.647476	2.03916	0.000354862	0.00109725	0.193133	1893	tags=82%, list=31%, signal=117%
RPS24B_BIND	51	0.533101	2.03785	0	0.00111466	0.1965	1789	tags=65%, list=29%, signal=90%
UTP22_BIND	63	0.510557	2.03676	0	0.00112922	0.199833	1603	tags=59%, list=26%, signal=78%
RPL31A_BIND	24	0.632983	2.03448	0.000234949	0.00116024	0.205467	1823	tags=71%, list=29%, signal=100%
DBP2_BIND	33	0.584418	2.03392	0.000289687	0.00116428	0.206933	1627	tags=64%, list=26%, signal=86%
CIC1_BIND	58	0.517071	2.03327	5.64716e-05	0.00117078	0.208833	1823	tags=64%, list=29%, signal=90%
ALPHA_PHEROMONE_DN	45	0.543159	2.0278	0.000171067	0.00126502	0.2247	649	tags=40%, list=10%, signal=44%
TIF34_BIND	26	0.616062	2.02275	0.000117488	0.00136052	0.240267	2208	tags=85%, list=36%, signal=131%
RPL18A_BIND	29	0.597943	2.01928	0.000116023	0.00141483	0.2512	1834	tags=76%, list=30%, signal=107%
PROTEIN TRANSPORTER ACTIVITY_MOL	35	0.572261	2.01959	0.000231401	0.00141487	0.250233	1671	tags=63%, list=27%, signal=86%
UTP13_BIND	32	0.58506	2.01964	0.000115801	0.00141968	0.25	1518	tags=63%, list=24%, signal=82%
RPS14B_BIND	22	0.637925	2.01316	0.000118603	0.00154427	0.271533	1514	tags=73%, list=24%, signal=96%
TRNA AMINOACYLATION FOR PROTEIN TRANSLATION_BIO	18	0.672203	2.01252	0.00011951	0.00155284	0.273967	1427	tags=67%, list=23%, signal=86%
SISTER CHROMATID COHESION_BIO	16	0.69754	2.01204	0.000241255	0.00155763	0.275667	1091	tags=81%, list=18%, signal=98%
TRNA AMINOACYLATION_BIO	18	0.672203	2.01133	0.000420547	0.00156845	0.2783	1427	tags=67%, list=23%, signal=86%
BMS1_BIND	50	0.527068	2.00916	0.000113084	0.00160764	0.284867	2111	tags=70%, list=34%, signal=105%
RPS20_BIND	19	0.660996	2.00667	0.000298116	0.00165825	0.293933	1459	tags=63%, list=24%, signal=82%
RPS8A_BIND	138	0.439888	2.00529	0	0.00168145	0.298467	1690	tags=45%, list=27%, signal=60%
MITOCHONDRIAL ENVELOPE_CEL	152	0.432526	1.99923	0	0.00180901	0.319333	1940	tags=58%, list=31%, signal=82%
CYTOSOL_CEL	207	0.4156	1.9993	0	0.0018148	0.3191	1183	tags=43%, list=19%, signal=51%
CDC12_BIND	20	0.65302	1.99596	0.000178073	0.00189057	0.332633	928	tags=55%, list=15%, signal=64%
IMP4_BIND	16	0.689709	1.99339	0.000362122	0.00195122	0.342533	1389	tags=69%, list=22%, signal=88%
YTM1_BIND	48	0.527239	1.99099	5.68053e-05	0.0020117	0.352267	1893	tags=71%, list=31%, signal=101%
NUCLEOTIDYLTRANSFERASE ACTIVITY_MOL	64	0.496105	1.98799	0	0.00208936	0.364	2093	tags=70%, list=34%, signal=105%
PRT1_BIND	45	0.531639	1.98499	0.000170087	0.0021742	0.3772	1664	tags=53%, list=27%, signal=72%
CDC5_4H_DN	141	0.433554	1.9837	0	0.00219673	0.3828	1811	tags=55%, list=29%, signal=76%
DRS1_BIND	45	0.532769	1.98387	0.000451416	0.00220102	0.382167	1595	tags=56%, list=26%, signal=74%
NO_DN	62	0.496956	1.98142	0	0.00226092	0.3929	1870	tags=65%, list=30%, signal=91%
YPL009C_BIND	18	0.663438	1.97972	0.000179759	0.00230649	0.400533	1789	tags=78%, list=29%, signal=109%
RSM22_BIND	20	0.642872	1.97831	0.000769276	0.00234583	0.406967	553	tags=50%, list=9%, signal=55%
CDC10_BIND	38	0.5497	1.97594	5.7607e-05	0.00241666	0.4177	1795	tags=61%, list=29%, signal=85%
MRP49_BIND	50	0.518528	1.97442	0	0.00245576	0.424033	1155	tags=44%, list=19%, signal=54%
IPI3_BIND	17	0.673678	1.97354	0.000840538	0.00247726	0.427933	1443	tags=71%, list=23%, signal=92%
BUD3_BIND	20	0.64302	1.96902	0.000596766	0.00262606	0.4488	432	tags=45%, list=7%, signal=48%
CLA30_DN	81	0.46898	1.96515	0	0.00276061	0.4661	1823	tags=57%, list=29%, signal=79%
MITOCHONDRIAL RESPIRATORY CHAIN_CEL	23	0.615563	1.96474	0.000352837	0.00276486	0.467967	2198	tags=91%, list=35%, signal=141%
MRPS28_BIND	15	0.691488	1.96139	0.00120584	0.00288073	0.483367	289	tags=47%, list=5%, signal=49%
RLP24_BIND	19	0.647045	1.96004	0.000534759	0.00290753	0.488767	1823	tags=74%, list=29%, signal=104%
RIM101_NRG1_UP	163	0.420903	1.96016	0	0.00291245	0.4882	843	tags=31%, list=14%, signal=35%
NIP1_BIND	31	0.571307	1.95575	0.000231803	0.00307121	0.509433	2208	tags=77%, list=36%, signal=120%
RPS17B_BIND	53	0.505427	1.95261	0.00028401	0.00318848	0.5235	2058	tags=74%, list=33%, signal=109%
PWY-3781_PATH	23	0.613324	1.94868	0.000297036	0.00333696	0.5417	2198	tags=91%, list=35%, signal=141%
SDA1_BIND	19	0.644709	1.9484	0.000831996	0.00334034	0.5437	1823	tags=79%, list=29%, signal=111%
CELLULAR BUD NECK_CEL	56	0.497408	1.94256	0.000112931	0.00359703	0.571533	1715	tags=50%, list=28%, signal=68%
OXIDATIVE PHOSPHORYLATION_BIO	24	0.603594	1.94001	0.000649159	0.00371194	0.584767	2198	tags=92%, list=35%, signal=141%
NHP2_BIND	18	0.650469	1.9392	0.000481203	0.00373266	0.588667	1362	tags=72%, list=22%, signal=92%
PMN PHAGOCYTOSIS_DN	186	0.408367	1.93764	0	0.00379778	0.595933	1183	tags=45%, list=19%, signal=54%
CBF5_BIND	53	0.500948	1.93339	0.000113161	0.00399405	0.616367	1529	tags=47%, list=25%, signal=62%
RPL29_BIND	29	0.571594	1.9316	0.000818283	0.00406988	0.6247	868	tags=38%, list=14%, signal=44%
SPE3_BIND	37	0.540588	1.92494	0.000516737	0.00442238	0.656133	1599	tags=59%, list=26%, signal=80%
SHS1_BIND	22	0.610969	1.92412	0.000888731	0.00445156	0.6597	1022	tags=64%, list=16%, signal=76%
RPS19B_BIND	26	0.582685	1.91685	0.000938471	0.00485709	0.6915	1362	tags=62%, list=22%, signal=79%
NOC3_BIND	41	0.523086	1.91585	0.000229279	0.00490026	0.696	1529	tags=61%, list=25%, signal=80%
SMALL NUCLEAR RIBONUCLEOPROTEIN COMPLEX_CEL	51	0.500309	1.91427	0.000168161	0.00497783	0.7036	1123	tags=39%, list=18%, signal=47%
MCM3_BIND	22	0.607847	1.91192	0.000774686	0.00510505	0.7139	988	tags=50%, list=16%, signal=59%
RPS30A_BIND	64	0.475187	1.90505	0.000275634	0.00555052	0.7465	1789	tags=58%, list=29%, signal=80%
ORGANELLE INNER MEMBRANE_CEL	111	0.431888	1.90449	0	0.00556795	0.748833	1931	tags=58%, list=31%, signal=82%
MITOCHONDRIAL INNER MEMBRANE_CEL	107	0.435151	1.90353	0	0.00561576	0.753	1931	tags=58%, list=31%, signal=83%
RPL33A_BIND	21	0.611505	1.90104	0.000833532	0.00575249	0.763967	1955	tags=76%, list=32%, signal=111%
RPS6B_BIND	49	0.499605	1.90117	0.000282422	0.00576476	0.763467	1362	tags=43%, list=22%, signal=54%
ERB1_BIND	64	0.472169	1.89364	0.000222829	0.00626766	0.792867	2111	tags=66%, list=34%, signal=98%
MIH1_BIND	24	0.585958	1.88877	0.000882457	0.00662886	0.8117	576	tags=29%, list=9%, signal=32%
RPL12A_BIND	32	0.545323	1.88559	0.000754235	0.00687012	0.823833	1423	tags=63%, list=23%, signal=81%
MITOCHONDRIAL MEMBRANE_CEL	124	0.419656	1.88282	0	0.00708635	0.833633	1931	tags=56%, list=31%, signal=79%
NSA2_BIND	25	0.577662	1.87911	0.00136095	0.00738506	0.8455	1823	tags=76%, list=29%, signal=107%
NOP14_BIND	34	0.53476	1.87756	0.000987281	0.00746906	0.850833	1467	tags=47%, list=24%, signal=61%
NOP12_BIND	118	0.422534	1.87774	0.000106366	0.00748083	0.850267	2002	tags=53%, list=32%, signal=77%
NOG2_BIND	36	0.526936	1.87529	0.000988487	0.00762217	0.859	926	tags=44%, list=15%, signal=52%
RPS16B_BIND	45	0.503316	1.87547	0.000450374	0.0076312	0.858367	1582	tags=49%, list=26%, signal=65%
REGULATION OF TRANSLATION_BIO	21	0.604255	1.87487	0.00206417	0.00763457	0.8602	1317	tags=57%, list=21%, signal=72%
CDC11_BIND	18	0.62808	1.87406	0.00144735	0.00765452	0.862667	928	tags=56%, list=15%, signal=65%
CLU1_BIND	44	0.504819	1.87414	0.000629759	0.00767406	0.862433	2127	tags=59%, list=34%, signal=89%
RPS2_BIND	25	0.57569	1.87302	0.00153004	0.00772641	0.8661	1362	tags=52%, list=22%, signal=66%
MRPL1_BIND	38	0.52202	1.87034	0.000810185	0.00794699	0.875233	1124	tags=42%, list=18%, signal=51%
RRS1_BIND	41	0.511626	1.86724	0.000801053	0.00822839	0.8848	1595	tags=51%, list=26%, signal=69%
RPP2A_BIND	23	0.586174	1.86678	0.00164541	0.00824598	0.886067	1608	tags=65%, list=26%, signal=88%
PRP43_BIND	46	0.497204	1.86468	0.000514992	0.00841349	0.8922	2111	tags=65%, list=34%, signal=98%
RLI1_BIND	26	0.567389	1.86377	0.00177662	0.00846794	0.894967	1664	tags=58%, list=27%, signal=79%
DOM34_BIND	29	0.549763	1.85778	0.00152314	0.00905769	0.910233	1333	tags=59%, list=21%, signal=74%
SUI1_BIND	20	0.602496	1.85687	0.00195822	0.00912491	0.9127	902	tags=45%, list=15%, signal=52%
SITE OF POLARIZED GROWTH_CEL	74	0.450638	1.85544	0.000328947	0.00915419	0.916367	1715	tags=47%, list=28%, signal=65%
CELLULAR BUD_CEL	73	0.452272	1.85632	0.000274484	0.00915461	0.914433	1715	tags=48%, list=28%, signal=65%
RPS9B_BIND	34	0.529786	1.8556	0.00133729	0.00916798	0.916167	2146	tags=62%, list=35%, signal=94%
TRANSCRIPTION FROM RNA POLYMERASE I PROMOTER_BIO	30	0.546502	1.85571	0.00174348	0.00918754	0.915867	1546	tags=60%, list=25%, signal=80%
RPC40_BIND	42	0.50468	1.85352	0.000973208	0.00932069	0.9203	1533	tags=55%, list=25%, signal=72%
RPS21A_BIND	32	0.534866	1.85056	0.00110375	0.00960937	0.926533	1740	tags=50%, list=28%, signal=69%
GCD11_BIND	61	0.465134	1.8493	0.000446778	0.00971592	0.929733	2082	tags=64%, list=34%, signal=95%
UTP8_BIND	36	0.519177	1.84335	0.0010902	0.0103772	0.9427	1486	tags=56%, list=24%, signal=73%
DNA REPLICATION INITIATION_BIO	24	0.573122	1.84279	0.0024811	0.0104131	0.943767	988	tags=46%, list=16%, signal=54%
UTP4_BIND	45	0.492774	1.83917	0.00114574	0.010763	0.9502	1518	tags=53%, list=24%, signal=70%
MAK21_BIND	26	0.558934	1.83925	0.00213005	0.0107891	0.95	1595	tags=73%, list=26%, signal=98%
UTP9_BIND	33	0.529036	1.83691	0.00104475	0.0110063	0.9538	2111	tags=73%, list=34%, signal=110%
TOP3_BIND	47	0.487454	1.83493	0.00107521	0.0112254	0.957267	1109	tags=40%, list=18%, signal=49%
RCL1_BIND	16	0.634272	1.83336	0.00365497	0.0113872	0.959467	1518	tags=69%, list=24%, signal=91%
BIOPOLYMER METHYLATION_BIO	15	0.643223	1.8309	0.00341131	0.0116379	0.9629	1151	tags=53%, list=19%, signal=65%
MIS1_BIND	45	0.491398	1.83096	0.000910073	0.0116665	0.962867	1423	tags=44%, list=23%, signal=57%
METHYLATION_BIO	15	0.643223	1.82896	0.0026352	0.0118518	0.965633	1151	tags=53%, list=19%, signal=65%
CLB4_BIND	17	0.620757	1.82429	0.00322311	0.0124523	0.970967	1723	tags=71%, list=28%, signal=97%
REPLICATION FORK_CEL	35	0.518163	1.82343	0.00138592	0.0125302	0.972033	1463	tags=54%, list=24%, signal=71%
AEROBIC RESPIRATION_BIO	67	0.448404	1.81011	0.000443164	0.0144423	0.983667	1833	tags=57%, list=30%, signal=80%
REGULATION OF PROTEIN METABOLIC PROCESS_BIO	31	0.527612	1.8085	0.00232248	0.0145598	0.9848	1317	tags=48%, list=21%, signal=61%
AXL2_BIND	23	0.567743	1.80872	0.00300637	0.0145719	0.984633	848	tags=43%, list=14%, signal=50%
DBP10_BIND	26	0.553654	1.80891	0.00270096	0.0145848	0.9844	1595	tags=65%, list=26%, signal=88%
RPA43_BIND	20	0.586781	1.80515	0.00475964	0.0150567	0.9869	1286	tags=60%, list=21%, signal=75%
CELL DIVISION SITE PART_CEL	22	0.572924	1.80429	0.00343216	0.0151461	0.987267	1715	tags=55%, list=28%, signal=75%
CELL DIVISION SITE_CEL	22	0.572924	1.79912	0.00384866	0.0159085	0.990633	1715	tags=55%, list=28%, signal=75%
CELLULAR RESPIRATION_BIO	68	0.443627	1.7992	0.000165545	0.0159423	0.990567	1833	tags=56%, list=30%, signal=78%
MGR2_BIND	28	0.539608	1.79838	0.00263899	0.0159861	0.9908	1768	tags=61%, list=29%, signal=85%
POL1_BIND	22	0.569543	1.79543	0.0035304	0.0164615	0.9923	1518	tags=64%, list=24%, signal=84%
PWP2_BIND	20	0.584257	1.7923	0.00345753	0.0169731	0.9935	1486	tags=60%, list=24%, signal=79%
PUF6_BIND	82	0.427935	1.79196	0.000325627	0.0169829	0.9937	1889	tags=56%, list=30%, signal=80%
PSEUDOMONAS_UP	89	0.420222	1.78977	0.000378706	0.0173378	0.994567	1251	tags=52%, list=20%, signal=64%
ELECTRON TRANSPORT_BIO	18	0.601297	1.78909	0.00530077	0.0174124	0.9947	2198	tags=89%, list=35%, signal=137%
RPA12_BIND	16	0.618266	1.78743	0.00495169	0.0176151	0.995067	1362	tags=69%, list=22%, signal=88%
SUI3_BIND	28	0.534257	1.78769	0.00349487	0.017621	0.995	999	tags=46%, list=16%, signal=55%
ENP1_BIND	26	0.54365	1.7814	0.003566	0.0187234	0.9966	1784	tags=58%, list=29%, signal=81%
NOP16_BIND	30	0.522183	1.78076	0.00328696	0.0187915	0.9966	1831	tags=67%, list=30%, signal=94%
KRI1_BIND	31	0.519517	1.77987	0.00278859	0.0189135	0.996867	1936	tags=61%, list=31%, signal=89%
RPB8_BIND	42	0.485145	1.7791	0.00193832	0.0190154	0.996967	1883	tags=64%, list=30%, signal=92%
NCL1_BIND	29	0.526707	1.77643	0.0030902	0.0194895	0.997267	1795	tags=55%, list=29%, signal=77%
DBP9_BIND	25	0.54648	1.77448	0.00389852	0.0196672	0.997633	1529	tags=52%, list=25%, signal=69%
LYS21_BIND	16	0.615329	1.77455	0.00575229	0.0197102	0.997633	621	tags=38%, list=10%, signal=42%
RNA PROCESSING_BIO	227	0.364607	1.77479	0	0.0197189	0.9976	1286	tags=32%, list=21%, signal=39%
RPS18A_BIND	25	0.545361	1.7749	0.00387278	0.0197533	0.9976	1627	tags=48%, list=26%, signal=65%
MRT4_BIND	108	0.40414	1.77341	0.000160729	0.0198353	0.9977	1977	tags=53%, list=32%, signal=76%
RPG1_BIND	32	0.512145	1.76639	0.00350079	0.0211911	0.9987	2143	tags=69%, list=35%, signal=105%
HYP2_BIND	44	0.476204	1.76659	0.00241171	0.0212098	0.9987	1362	tags=43%, list=22%, signal=55%
RAD55_BIND	68	0.436036	1.76573	0.000996954	0.0212768	0.9987	1056	tags=35%, list=17%, signal=42%
AXIAL CELLULAR BUD SITE SELECTION_BIO	18	0.59266	1.76324	0.00679866	0.0216999	0.998833	777	tags=39%, list=13%, signal=44%
TIF4632_BIND	32	0.511259	1.76328	0.00449268	0.0217532	0.998833	1525	tags=50%, list=25%, signal=66%
PROTEIN COMPLEX ASSEMBLY_BIO	86	0.41632	1.75909	0.000650689	0.0225604	0.9991	1738	tags=50%, list=28%, signal=69%
PPH3_BIND	65	0.436847	1.75743	0.00151117	0.0228766	0.9992	1757	tags=48%, list=28%, signal=66%
SLS1_BIND	30	0.516875	1.75648	0.00410389	0.0230394	0.9993	1831	tags=60%, list=30%, signal=85%
RPS9A_BIND	28	0.525495	1.75577	0.00407878	0.0231384	0.9993	2146	tags=71%, list=35%, signal=109%
AHA1_BIND	25	0.539548	1.75479	0.00531193	0.0233065	0.9994	1518	tags=60%, list=24%, signal=79%
CDC3_BIND	24	0.544219	1.75394	0.00607705	0.0234326	0.9994	1112	tags=50%, list=18%, signal=61%
PBP2_BIND	17	0.5981	1.75359	0.00734504	0.0234508	0.999433	1773	tags=65%, list=29%, signal=90%
TRM7_BIND	24	0.543466	1.75022	0.00550459	0.0241265	0.999533	1795	tags=63%, list=29%, signal=88%
NMD5_BIND	41	0.479486	1.75035	0.00246404	0.0241617	0.999533	1945	tags=59%, list=31%, signal=85%
CSR_DN	36	0.49142	1.74839	0.00418605	0.0243095	0.9996	1426	tags=61%, list=23%, signal=79%
POL5_BIND	17	0.596527	1.74905	0.00644738	0.02435	0.999567	1529	tags=59%, list=25%, signal=78%
TIF1_BIND	70	0.429566	1.74873	0.000885201	0.0243613	0.999567	1724	tags=53%, list=28%, signal=72%
RNH201_BIND	25	0.535956	1.74842	0.00536335	0.0243665	0.9996	1407	tags=44%, list=23%, signal=57%
TRNA METABOLIC PROCESS_BIO	65	0.433531	1.74714	0.00154782	0.0244114	0.999667	1014	tags=35%, list=16%, signal=42%
TRANSLATION ELONGATION FACTOR ACTIVITY_MOL	15	0.616081	1.74762	0.00736715	0.0244258	0.9996	1116	tags=40%, list=18%, signal=49%
MAK5_BIND	21	0.562428	1.74729	0.00565838	0.0244432	0.999633	1807	tags=67%, list=29%, signal=94%
HCM1_BIND	67	0.431366	1.7465	0.00121406	0.0244945	0.999667	1113	tags=37%, list=18%, signal=45%
SSC1_BIND	30	0.512468	1.74572	0.00391058	0.0246179	0.9997	661	tags=30%, list=11%, signal=33%
PUF4_BIND	63	0.43494	1.74384	0.00138904	0.0250171	0.9997	1333	tags=37%, list=21%, signal=46%
RPS28B_BIND	22	0.554722	1.74331	0.00599691	0.0250797	0.9997	1011	tags=45%, list=16%, signal=54%
ULS1_BIND	28	0.522253	1.74169	0.00452567	0.0252799	0.999733	2052	tags=61%, list=33%, signal=90%
STM1_BIND	122	0.389534	1.74138	5.25679e-05	0.0252898	0.999733	1936	tags=48%, list=31%, signal=68%
RSA3_BIND	24	0.540853	1.74212	0.00540414	0.0253092	0.999733	1461	tags=54%, list=24%, signal=71%
RPF1_BIND	32	0.50552	1.74182	0.00420021	0.0253154	0.999733	1823	tags=66%, list=29%, signal=92%
TRANSFERASE ACTIVITY, TRANSFERRING ONE-CARBON GROUPS_MOL	54	0.450584	1.7408	0.00179402	0.0253641	0.999733	1630	tags=50%, list=26%, signal=67%
RPB10_BIND	41	0.476395	1.74044	0.00313676	0.025391	0.999733	1883	tags=61%, list=30%, signal=87%
AIR1_BIND	38	0.484205	1.7401	0.0034971	0.0254149	0.999767	989	tags=39%, list=16%, signal=47%
METHYLTRANSFERASE ACTIVITY_MOL	52	0.451301	1.73922	0.00238772	0.0255656	0.999767	1630	tags=50%, list=26%, signal=67%
MITOCHONDRIAL GENOME MAINTENANCE_BIO	15	0.611263	1.73854	0.00890369	0.0256748	0.999767	343	tags=40%, list=6%, signal=42%
RGA2_BIND	21	0.559428	1.73808	0.00640348	0.0257299	0.999767	1577	tags=43%, list=25%, signal=57%
PNO1_BIND	27	0.52307	1.73572	0.00551204	0.026275	0.9998	1389	tags=59%, list=22%, signal=76%
NOP53_BIND	33	0.498796	1.73118	0.00529344	0.0274081	0.999833	1492	tags=52%, list=24%, signal=67%
PIF1_BIND	50	0.454123	1.73028	0.00220763	0.0275716	0.999833	1603	tags=52%, list=26%, signal=70%
LOC1_BIND	26	0.52738	1.72861	0.00545263	0.027957	0.999833	2052	tags=69%, list=33%, signal=103%
TIF5_BIND	18	0.574223	1.72343	0.00893232	0.0293274	0.9999	2143	tags=72%, list=35%, signal=110%
RPS24A_BIND	82	0.410892	1.72226	0.000763484	0.0295855	0.999933	1789	tags=46%, list=29%, signal=64%
RPL27B_BIND	34	0.493315	1.72132	0.00505256	0.029789	0.999933	999	tags=41%, list=16%, signal=49%
RPL31B_BIND	21	0.550866	1.71754	0.0085197	0.030829	0.999967	2052	tags=67%, list=33%, signal=99%
REGULATION OF CELLULAR BIOSYNTHETIC PROCESS_BIO	23	0.53833	1.71576	0.00755118	0.0312689	0.999967	1317	tags=52%, list=21%, signal=66%
URB1_BIND	21	0.549833	1.71368	0.00877869	0.0316419	1	1595	tags=62%, list=26%, signal=83%
BIOPOLYMER BIOSYNTHETIC PROCESS_BIO	45	0.459564	1.71389	0.00370181	0.0316583	1	1172	tags=40%, list=19%, signal=49%
NRG1_TF	161	0.368367	1.71409	0.000254285	0.0316809	1	1790	tags=50%, list=29%, signal=69%
HSP26_BIND	20	0.558383	1.71243	0.0107288	0.0318545	1	1277	tags=45%, list=21%, signal=56%
RPL13A_BIND	46	0.457954	1.71259	0.00426937	0.0318865	1	1823	tags=54%, list=29%, signal=76%
REGULATION OF BIOSYNTHETIC PROCESS_BIO	23	0.53833	1.71163	0.00828924	0.0320148	1	1317	tags=52%, list=21%, signal=66%
REB1_BIND	22	0.543988	1.71128	0.00868179	0.0320441	1	1063	tags=50%, list=17%, signal=60%
RPS0A_BIND	43	0.463296	1.71042	0.00433468	0.0322225	1	1059	tags=37%, list=17%, signal=45%
RNA METHYLTRANSFERASE ACTIVITY_MOL	15	0.601205	1.70611	0.01156	0.0334856	1	1004	tags=60%, list=16%, signal=71%
RPO26_BIND	49	0.448423	1.70486	0.00325916	0.0337996	1	1883	tags=57%, list=30%, signal=81%
SMT3_BIND	46	0.454649	1.7042	0.00335685	0.0339285	1	2052	tags=54%, list=33%, signal=81%
ZUO1_BIND	34	0.484585	1.69936	0.00592369	0.035421	1	1698	tags=44%, list=27%, signal=60%
BEM3_BIND	34	0.486282	1.699	0.00568511	0.0354475	1	1485	tags=44%, list=24%, signal=58%
CDC5_2H_UP	62	0.426059	1.69635	0.002377	0.036148	1	1834	tags=47%, list=30%, signal=66%
ARC1_BIND	47	0.450688	1.69603	0.00362956	0.0361688	1	1362	tags=40%, list=22%, signal=51%
RPS11A_BIND	51	0.442952	1.69652	0.0042735	0.0361769	1	1452	tags=47%, list=23%, signal=61%
SPC2_BIND	41	0.464105	1.69282	0.00561283	0.0371623	1	1958	tags=56%, list=32%, signal=81%
KAR9_BIND	28	0.504647	1.69134	0.00716449	0.0375874	1	2106	tags=79%, list=34%, signal=118%
MCD1_BIND	19	0.558877	1.69088	0.00919336	0.0376533	1	2057	tags=68%, list=33%, signal=102%
YGR054W_BIND	37	0.469757	1.67981	0.00612752	0.0415807	1	1063	tags=38%, list=17%, signal=45%
ENP2_BIND	26	0.512366	1.67939	0.0102513	0.0416406	1	1389	tags=50%, list=22%, signal=64%
HCR1_BIND	70	0.41174	1.67751	0.00277131	0.0418488	1	1136	tags=39%, list=18%, signal=47%
SUI2_BIND	52	0.435615	1.67777	0.00338926	0.0418514	1	1626	tags=46%, list=26%, signal=62%
DCC1_BIND	124	0.374939	1.67794	0.000520589	0.0418868	1	2146	tags=49%, list=35%, signal=74%
RPA49_BIND	37	0.470787	1.6784	0.00618947	0.041915	1	1364	tags=49%, list=22%, signal=62%
RPS14A_BIND	40	0.460443	1.67799	0.00679495	0.0419704	1	1936	tags=48%, list=31%, signal=69%
NAP1_BIND	98	0.3868	1.67445	0.00113538	0.042919	1	1416	tags=38%, list=23%, signal=48%
XRS2_BIND	95	0.389161	1.67411	0.000813537	0.0429479	1	1911	tags=44%, list=31%, signal=63%
CTF4_BIND	127	0.370868	1.67339	0.000888007	0.0431161	1	1795	tags=45%, list=29%, signal=62%
SAE2_BIND	29	0.496754	1.67259	0.00904074	0.0433269	1	1461	tags=45%, list=24%, signal=58%
CTF18_BIND	124	0.372304	1.67031	0.00083717	0.0441241	1	1124	tags=31%, list=18%, signal=37%
ORC2_BIND	23	0.524329	1.66823	0.0121778	0.0448533	1	988	tags=35%, list=16%, signal=41%
RPB5_BIND	40	0.459453	1.66728	0.00670487	0.0451251	1	1679	tags=55%, list=27%, signal=75%
SEC62_BIND	48	0.438508	1.66073	0.00658007	0.0477274	1	1573	tags=44%, list=25%, signal=58%
ATP23_BIND	55	0.425394	1.65629	0.00478469	0.0495158	1	1723	tags=44%, list=28%, signal=60%

## Sheet: High Cu-downregulation
Table S4 (Cont'd). Gene set enrichment analysis (GSEA) of the ndt80Δ/Δ mutant compared to the WT strain under high-Cu condition (YPD with 10 mM CuSO4).
DOWNREGULATION
NAME	SIZE	ES	NES	NOM p-val	FDR q-val	FWER p-val	Rank at max	Leading edge
HYPOXIA_SYNNOTT_UP	244	-0.633714	-3.32347	0	0	0	735	tags=48%, list=12%, signal=52%
EFG1_YEAST_DN	46	-0.808184	-3.18527	0	0	0	531	tags=70%, list=9%, signal=76%
WHITE_UP	105	-0.668904	-3.11095	0	0	0	852	tags=53%, list=14%, signal=61%
HU_2H_DN	165	-0.607544	-3.02917	0	0	0	993	tags=50%, list=16%, signal=58%
MED31_DN	118	-0.633976	-3.00906	0	0	0	1080	tags=56%, list=17%, signal=66%
CCR4_DN	113	-0.634584	-2.98989	0	0	0	1541	tags=68%, list=25%, signal=89%
BIOFILMBATCH_UP	195	-0.558721	-2.84825	0	0	0	1124	tags=47%, list=18%, signal=56%
ACE2_YEAST_DN	16	-0.925259	-2.78188	0	0	0	249	tags=88%, list=4%, signal=91%
HYPHAE FBS37 (NANTEL)_DN	74	-0.635902	-2.76634	0	0	0	1142	tags=53%, list=18%, signal=64%
ALCOHOL CATABOLIC PROCESS_BIO	28	-0.78631	-2.75353	0	0	0	513	tags=61%, list=8%, signal=66%
SIT4_HYPHAE_UP	79	-0.618437	-2.73314	0	0	0	1147	tags=57%, list=18%, signal=69%
RHE30_UP	162	-0.548034	-2.73024	0	0	0	1433	tags=55%, list=23%, signal=70%
GLUCOSE METABOLIC PROCESS_BIO	37	-0.725337	-2.72916	0	0	0	1208	tags=76%, list=19%, signal=93%
CELLULAR CARBOHYDRATE CATABOLIC PROCESS_BIO	37	-0.721998	-2.71821	0	0	0	513	tags=54%, list=8%, signal=59%
PMT6_CAP2-239_DN	42	-0.701851	-2.71114	0	0	0	319	tags=50%, list=5%, signal=52%
MONOSACCHARIDE CATABOLIC PROCESS_BIO	26	-0.788146	-2.70719	0	0	0	513	tags=62%, list=8%, signal=67%
CARBOHYDRATE CATABOLIC PROCESS_BIO	38	-0.714208	-2.70177	0	0	0	513	tags=53%, list=8%, signal=57%
PMT2/PMT2_DN	40	-0.702307	-2.68598	0	0	0	985	tags=63%, list=16%, signal=74%
HEXOSE CATABOLIC PROCESS_BIO	24	-0.786506	-2.65029	0	0	0	513	tags=63%, list=8%, signal=68%
MONOSACCHARIDE METABOLIC PROCESS_BIO	58	-0.630692	-2.62163	0	0	0	1224	tags=64%, list=20%, signal=79%
RHE90_UP	216	-0.49248	-2.55077	0	1.12113e-06	3.33333e-05	961	tags=39%, list=15%, signal=44%
OS(2006)_UP	196	-0.505842	-2.57468	0	1.16987e-06	3.33333e-05	1674	tags=55%, list=27%, signal=73%
GLYCOLYSIS_BIO	16	-0.860528	-2.58386	0	1.22305e-06	3.33333e-05	191	tags=75%, list=3%, signal=77%
HEXOSE METABOLIC PROCESS_BIO	55	-0.634117	-2.59823	0	1.28129e-06	3.33333e-05	1224	tags=65%, list=20%, signal=81%
GLUCOSE CATABOLIC PROCESS_BIO	21	-0.786616	-2.54716	0	2.14417e-06	6.66667e-05	191	tags=57%, list=3%, signal=59%
LATE BIOFILM_UP	55	-0.610009	-2.50936	0	3.07467e-06	0.0001	868	tags=47%, list=14%, signal=54%
RESPONSE TO HOST DEFENSES_BIO	29	-0.695231	-2.4588	0	7.73951e-06	0.000266667	461	tags=52%, list=7%, signal=56%
RESPONSE TO DEFENSES OF OTHER ORGANISM DURING SYMBIOTIC INTERACTION_BIO	29	-0.695231	-2.46225	0	8.02616e-06	0.000266667	461	tags=52%, list=7%, signal=56%
GAL4_TF	121	-0.516012	-2.45297	0	8.10201e-06	0.0003	379	tags=29%, list=6%, signal=30%
AMINO ACID TRANSPORT_BIO	27	-0.70549	-2.45444	0	8.38139e-06	0.0003	667	tags=52%, list=11%, signal=58%
RAS1_HYPHAE_DN	40	-0.639656	-2.44859	0	9.57938e-06	0.000366667	672	tags=52%, list=11%, signal=59%
AMINE TRANSPORT_BIO	32	-0.664676	-2.41622	0	2.18829e-05	0.000866667	798	tags=50%, list=13%, signal=57%
PYRUVATE METABOLIC PROCESS_BIO	23	-0.712827	-2.37246	0	4.67056e-05	0.0019	1371	tags=70%, list=22%, signal=89%
CDC53_DN	225	-0.44043	-2.292	0	0.000185999	0.00776667	868	tags=36%, list=14%, signal=40%
HYPHAL CELL WALL_CEL	35	-0.618722	-2.28904	0	0.000190696	0.0082	459	tags=43%, list=7%, signal=46%
POSITIVE REGULATION BY ORGANISM OF DEFENSE RESPONSE OF OTHER ORGANISM DURING SYMBIOTIC INTERACTION_BIO	19	-0.718598	-2.27335	0	0.000239354	0.0109	447	tags=58%, list=7%, signal=62%
INDUCTION BY ORGANISM OF DEFENSE RESPONSE OF OTHER ORGANISM DURING SYMBIOTIC INTERACTION_BIO	19	-0.718598	-2.27469	0	0.000241549	0.0107	447	tags=58%, list=7%, signal=62%
INDUCTION BY SYMBIONT OF HOST DEFENSE RESPONSE_BIO	19	-0.718598	-2.27088	0	0.000250821	0.0117333	447	tags=58%, list=7%, signal=62%
HYPHAE_SPIDER_UP	186	-0.446791	-2.26573	0	0.000258388	0.0127	921	tags=34%, list=15%, signal=39%
HS_UP	155	-0.457369	-2.26655	0	0.000260859	0.0125	1714	tags=53%, list=28%, signal=71%
HYPOXIA_SETIADI_UP	47	-0.56794	-2.25907	0	0.000277277	0.0146667	158	tags=32%, list=3%, signal=33%
MODULATION BY ORGANISM OF DEFENSE RESPONSE OF OTHER ORGANISM DURING SYMBIOTIC INTERACTION_BIO	20	-0.703797	-2.26088	0	0.000282337	0.0142333	447	tags=55%, list=7%, signal=59%
POSITIVE REGULATION BY SYMBIONT OF HOST DEFENSE RESPONSE_BIO	19	-0.718598	-2.2592	0	0.000282607	0.0146	447	tags=58%, list=7%, signal=62%
AMINO ACID TRANSPORTER ACTIVITY_MOL	30	-0.628874	-2.24734	0	0.00032007	0.0177	667	tags=47%, list=11%, signal=52%
MODULATION BY SYMBIONT OF HOST DEFENSE RESPONSE_BIO	20	-0.703797	-2.24945	7.57404e-05	0.000320586	0.0173333	447	tags=55%, list=7%, signal=59%
AMINE TRANSPORTER ACTIVITY_MOL	34	-0.605935	-2.23875	0	0.000364163	0.0205667	798	tags=47%, list=13%, signal=54%
PROTEIN TARGETING TO VACUOLE_BIO	48	-0.561108	-2.23484	0	0.000378791	0.0218	1562	tags=54%, list=25%, signal=72%
MODIFICATION OF HOST MORPHOLOGY OR PHYSIOLOGY_BIO	21	-0.68635	-2.23055	0	0.000398482	0.0234	447	tags=52%, list=7%, signal=56%
VACUOLE_CEL	82	-0.501214	-2.22436	0	0.000415957	0.0253333	1605	tags=57%, list=26%, signal=76%
MODIFICATION OF MORPHOLOGY OR PHYSIOLOGY OF OTHER ORGANISM DURING SYMBIOTIC INTERACTION_BIO	21	-0.68635	-2.22548	0.000152288	0.000418397	0.0249667	447	tags=52%, list=7%, signal=56%
PMT4_CAP4-216_DN	58	-0.535974	-2.21774	0	0.000456917	0.0283667	1401	tags=52%, list=23%, signal=66%
ALCOHOL METABOLIC PROCESS_BIO	114	-0.469541	-2.21256	0	0.000460544	0.0302667	1224	tags=45%, list=20%, signal=55%
HYPHAE_UP	198	-0.432217	-2.21264	0	0.000468727	0.0302333	935	tags=32%, list=15%, signal=37%
VACUOLAR TRANSPORT_BIO	77	-0.504428	-2.21298	0	0.000476194	0.0301333	1971	tags=61%, list=32%, signal=88%
INTERACTION WITH HOST_BIO	73	-0.506822	-2.20006	0	0.000553277	0.0371	505	tags=36%, list=8%, signal=38%
PSEUDOMONAS_DN	104	-0.470877	-2.18049	0	0.000724734	0.0489667	1018	tags=42%, list=16%, signal=50%
CARBOHYDRATE METABOLIC PROCESS_BIO	159	-0.438581	-2.17796	0	0.000740269	0.0508333	1392	tags=45%, list=22%, signal=57%
AMINO ACID-POLYAMINE TRANSPORTER ACTIVITY_MOL	18	-0.693006	-2.16288	7.57404e-05	0.000912252	0.0629	629	tags=56%, list=10%, signal=62%
KETOCONAZOLE_UP	199	-0.421112	-2.15952	0	0.000938871	0.0657333	721	tags=29%, list=12%, signal=32%
ENERGY RESERVE METABOLIC PROCESS_BIO	24	-0.638688	-2.15479	0	0.00099703	0.0709	885	tags=54%, list=14%, signal=63%
CARBOXYLIC ACID TRANSPORT_BIO	44	-0.548354	-2.14687	0	0.00109448	0.079	667	tags=36%, list=11%, signal=40%
ORGANIC ACID TRANSPORT_BIO	44	-0.548354	-2.14506	0	0.00110853	0.0812	667	tags=36%, list=11%, signal=40%
PMN PHAGOCYTOSIS_UP	190	-0.42132	-2.14263	0	0.00112912	0.0839667	1284	tags=41%, list=21%, signal=50%
POLYAMINE TRANSPORTER ACTIVITY_MOL	19	-0.678015	-2.13884	0.000150353	0.00117441	0.0884	629	tags=53%, list=10%, signal=58%
ALCOHOL BIOSYNTHETIC PROCESS_BIO	20	-0.658968	-2.11214	0	0.00167617	0.125733	1142	tags=65%, list=18%, signal=79%
VACUOLE, CELL CYCLE-CORRELATED MORPHOLOGY_CEL	55	-0.509414	-2.09925	0	0.00198134	0.1492	1743	tags=62%, list=28%, signal=85%
CAMP-MEDIATED SIGNALING_BIO	15	-0.709144	-2.09583	0.000299312	0.00203857	0.155267	1284	tags=67%, list=21%, signal=84%
LYTIC VACUOLE_CEL	55	-0.509414	-2.09396	0	0.00206454	0.159267	1743	tags=62%, list=28%, signal=85%
STORAGE VACUOLE_CEL	55	-0.509414	-2.08979	0	0.00211038	0.166833	1743	tags=62%, list=28%, signal=85%
NDT80_DN	41	-0.544193	-2.08861	0	0.00211411	0.168967	422	tags=32%, list=7%, signal=34%
CYCLIC-NUCLEOTIDE-MEDIATED SIGNALING_BIO	15	-0.709144	-2.09009	7.45046e-05	0.00213626	0.166567	1284	tags=67%, list=21%, signal=84%
OS(HOG1)_UP	81	-0.468562	-2.07908	0	0.0023552	0.188467	1142	tags=38%, list=18%, signal=46%
HEXOSE BIOSYNTHETIC PROCESS_BIO	18	-0.666339	-2.07644	0.00015116	0.00241196	0.194833	1142	tags=72%, list=18%, signal=88%
MONOSACCHARIDE BIOSYNTHETIC PROCESS_BIO	18	-0.666339	-2.0685	0.000529902	0.00262313	0.212467	1142	tags=72%, list=18%, signal=88%
SECOND-MESSENGER-MEDIATED SIGNALING_BIO	20	-0.644866	-2.06433	0.00030518	0.00273456	0.223	1284	tags=55%, list=21%, signal=69%
PLASMA MEMBRANE PART_CEL	72	-0.474807	-2.06004	0	0.00284973	0.233533	1280	tags=39%, list=21%, signal=48%
CELLULAR CARBOHYDRATE METABOLIC PROCESS_BIO	141	-0.422208	-2.05798	0	0.00288524	0.2392	1224	tags=40%, list=20%, signal=48%
PORTER ACTIVITY_MOL	40	-0.536822	-2.0569	0	0.00289003	0.242333	629	tags=38%, list=10%, signal=41%
ELECTROCHEMICAL POTENTIAL-DRIVEN TRANSPORTER ACTIVITY_MOL	40	-0.536822	-2.05476	0.000159591	0.00292832	0.247833	629	tags=38%, list=10%, signal=41%
INTRINSIC TO PLASMA MEMBRANE_CEL	55	-0.501362	-2.05119	0.000162101	0.00302673	0.257633	1166	tags=42%, list=19%, signal=51%
HYPHAE_FBS_37_DN	45	-0.517223	-2.03029	0	0.00389734	0.3227	577	tags=38%, list=9%, signal=41%
VACUOLAR PART_CEL	52	-0.500166	-2.02559	0.000163172	0.00408499	0.3384	1759	tags=62%, list=28%, signal=85%
MACROMOLECULE CATABOLIC PROCESS_BIO	173	-0.39948	-2.01155	0	0.00478369	0.387467	1810	tags=42%, list=29%, signal=58%
CICLOPIROX_OLAMINE_UP	49	-0.50079	-2.00875	0	0.00489011	0.397667	1118	tags=45%, list=18%, signal=54%
INTEGRAL TO PLASMA MEMBRANE_CEL	50	-0.493862	-1.99043	8.12216e-05	0.0060018	0.467733	614	tags=30%, list=10%, signal=33%
VACUOLAR MEMBRANE_CEL	51	-0.493189	-1.98732	0.000163479	0.00615425	0.4798	1759	tags=61%, list=28%, signal=84%
CARBOHYDRATE KINASE ACTIVITY_MOL	16	-0.656535	-1.98414	0.000831569	0.00632012	0.493033	404	tags=44%, list=7%, signal=47%
MIG1_BIND	48	-0.496067	-1.98095	8.14001e-05	0.00648362	0.5056	1654	tags=48%, list=27%, signal=65%
CELLULAR MACROMOLECULE CATABOLIC PROCESS_BIO	154	-0.397809	-1.9641	0	0.00779009	0.5756	1810	tags=42%, list=29%, signal=58%
CARBOHYDRATE BIOSYNTHETIC PROCESS_BIO	50	-0.484131	-1.95397	0.000330633	0.00864552	0.617267	885	tags=38%, list=14%, signal=44%
YEAST-FORM CELL WALL_CEL	32	-0.536917	-1.95084	0.000705384	0.00884993	0.6296	420	tags=31%, list=7%, signal=33%
TSA1_DN	15	-0.661481	-1.9494	0.00162242	0.00890167	0.636133	422	tags=53%, list=7%, signal=57%
RIM101_NRG1_DN	188	-0.382678	-1.94203	0	0.00955816	0.6679	1222	tags=34%, list=20%, signal=41%
POSITIVE REGULATION OF TRANSCRIPTION FROM RNA POLYMERASE II PROMOTER_BIO	21	-0.595082	-1.93942	0.00129642	0.00972377	0.6779	1567	tags=67%, list=25%, signal=89%
PMT5_P5-571_DN	133	-0.400884	-1.9339	0	0.0102137	0.700333	1066	tags=35%, list=17%, signal=41%
EXTRINSIC TO MEMBRANE_CEL	18	-0.615334	-1.91932	0.00220902	0.0118341	0.7561	1280	tags=56%, list=21%, signal=70%
CARBOXYLIC ACID TRANSPORTER ACTIVITY_MOL	50	-0.476996	-1.91698	0.000326451	0.0120077	0.7645	667	tags=34%, list=11%, signal=38%
KOG1_BIND	17	-0.624623	-1.9139	0.001429	0.0122603	0.774667	1142	tags=65%, list=18%, signal=79%
ORGANIC ACID TRANSPORTER ACTIVITY_MOL	51	-0.474379	-1.91121	0.000408397	0.0124851	0.784167	667	tags=33%, list=11%, signal=37%
ACTIN CORTICAL PATCH_CEL	29	-0.540276	-1.90872	0.000935454	0.0126933	0.7925	2133	tags=69%, list=34%, signal=105%
AHR1_TF	182	-0.375906	-1.90284	0	0.013357	0.812067	681	tags=26%, list=11%, signal=29%
ROB1_TF	134	-0.393438	-1.89765	0	0.0139327	0.8283	1069	tags=32%, list=17%, signal=38%
WATER-SOLUBLE VITAMIN METABOLIC PROCESS_BIO	50	-0.465426	-1.88072	0.000485162	0.0163821	0.8755	1944	tags=62%, list=31%, signal=90%
POSITIVE REGULATION OF METABOLIC PROCESS_BIO	28	-0.534864	-1.87839	0.00202571	0.016623	0.8816	1230	tags=46%, list=20%, signal=58%
YAK1_Y_DN	201	-0.367068	-1.87715	0	0.0166717	0.884967	1656	tags=40%, list=27%, signal=53%
ASPARTIC-TYPE ENDOPEPTIDASE ACTIVITY_MOL	15	-0.635663	-1.87441	0.00432191	0.0169705	0.891133	873	tags=53%, list=14%, signal=62%
CARRIER ACTIVITY_MOL	83	-0.420307	-1.87258	8.64379e-05	0.0171317	0.895067	629	tags=27%, list=10%, signal=29%
VITAMIN METABOLIC PROCESS_BIO	50	-0.465426	-1.87156	0.000493421	0.0171582	0.897767	1944	tags=62%, list=31%, signal=90%
POSITIVE REGULATION OF CELLULAR METABOLIC PROCESS_BIO	28	-0.534864	-1.86736	0.00169989	0.0174272	0.907367	1230	tags=46%, list=20%, signal=58%
TAC1_DN	55	-0.454922	-1.8674	0.000244818	0.0175788	0.907267	1859	tags=64%, list=30%, signal=90%
OS_UP	173	-0.370932	-1.86804	0	0.0176231	0.905533	1572	tags=46%, list=25%, signal=60%
HGT4_UP	33	-0.51027	-1.86027	0.00141967	0.0185334	0.921933	972	tags=45%, list=16%, signal=54%
INTRASPECIES INTERACTION BETWEEN ORGANISMS_BIO	19	-0.583746	-1.84625	0.00272975	0.0209265	0.947133	870	tags=53%, list=14%, signal=61%
SINGLE-SPECIES BIOFILM FORMATION ON INANIMATE SUBSTRATE_BIO	19	-0.583746	-1.84488	0.00400877	0.0210312	0.9492	870	tags=53%, list=14%, signal=61%
CELL ADHESION_BIO	28	-0.525056	-1.84641	0.00247621	0.0210776	0.947033	978	tags=43%, list=16%, signal=51%
CLA37_UP	144	-0.377292	-1.8419	0	0.0214567	0.953133	777	tags=26%, list=13%, signal=29%
ENDOSOME TRANSPORT_BIO	29	-0.51998	-1.83569	0.00239475	0.0225718	0.9611	1890	tags=55%, list=30%, signal=79%
GLYCOGEN METABOLIC PROCESS_BIO	19	-0.581798	-1.83375	0.00357333	0.0228131	0.963033	1436	tags=63%, list=23%, signal=82%
RESPONSE TO ABIOTIC STIMULUS_BIO	89	-0.405252	-1.82971	0.000257776	0.0233421	0.967933	1642	tags=44%, list=26%, signal=59%
ADA2_TF	204	-0.35634	-1.83033	0	0.023399	0.967367	450	tags=21%, list=7%, signal=21%
TRANSCRIPTION FACTOR ACTIVITY_MOL	163	-0.3659	-1.82808	0	0.0235188	0.9698	1538	tags=40%, list=25%, signal=52%
LIPID PARTICLE_CEL	23	-0.546498	-1.82285	0.00411303	0.0245175	0.974667	1380	tags=48%, list=22%, signal=61%
GSY2_BIND	22	-0.551866	-1.81484	0.00405695	0.0262143	0.9812	976	tags=45%, list=16%, signal=54%
SINGLE-SPECIES BIOFILM FORMATION_BIO	20	-0.561381	-1.80494	0.00544629	0.0285264	0.987167	1270	tags=60%, list=20%, signal=75%
SWI4P_TFMOTIF	41	-0.46877	-1.80196	0.00200401	0.029092	0.9885	735	tags=34%, list=12%, signal=38%
CA21CHR1X17	28	-0.514134	-1.79804	0.00380819	0.02992	0.9902	418	tags=25%, list=7%, signal=27%
REGULATION OF PH_BIO	20	-0.559486	-1.7948	0.00518797	0.030588	0.991333	778	tags=40%, list=13%, signal=46%
MEMBRANE OF VACUOLE WITH CELL CYCLE-CORRELATED MORPHOLOGY_CEL	24	-0.533648	-1.79188	0.00488998	0.0311386	0.992133	1605	tags=58%, list=26%, signal=78%
VACUOLE ORGANIZATION AND BIOGENESIS_BIO	41	-0.467447	-1.78957	0.00167571	0.0315519	0.9927	1843	tags=51%, list=30%, signal=72%
CELLULAR CATABOLIC PROCESS_BIO	233	-0.34206	-1.78218	0	0.0332202	0.9952	1600	tags=35%, list=26%, signal=46%
PYRIDINE NUCLEOTIDE METABOLIC PROCESS_BIO	25	-0.526453	-1.78292	0.00407567	0.0332572	0.994933	1944	tags=72%, list=31%, signal=104%
CSR_UP	21	-0.547558	-1.78107	0.0059767	0.0333059	0.9954	319	tags=33%, list=5%, signal=35%
POSITIVE REGULATION OF NUCLEOBASE, NUCLEOSIDE, NUCLEOTIDE AND NUCLEIC ACID METABOLIC PROCESS_BIO	26	-0.514664	-1.77724	0.0043379	0.0339646	0.996133	1230	tags=46%, list=20%, signal=57%
POSITIVE REGULATION OF TRANSCRIPTION, DNA-DEPENDENT_BIO	26	-0.514664	-1.77732	0.00520348	0.0341952	0.996133	1230	tags=46%, list=20%, signal=57%
POSITIVE REGULATION OF TRANSCRIPTION_BIO	26	-0.514664	-1.77397	0.00446876	0.0347124	0.996733	1230	tags=46%, list=20%, signal=57%
BIOFILM FORMATION_BIO	29	-0.498969	-1.76749	0.00394401	0.0365156	0.997533	870	tags=41%, list=14%, signal=48%
POSITIVE REGULATION OF CELLULAR PROCESS_BIO	32	-0.48795	-1.76566	0.00284518	0.0368509	0.997867	1230	tags=41%, list=20%, signal=50%
TEC1_TF	16	-0.587967	-1.76344	0.00913584	0.0373114	0.998133	1300	tags=56%, list=21%, signal=71%
LATE ENDOSOME TO VACUOLE TRANSPORT_BIO	17	-0.57589	-1.75842	0.0086799	0.0387389	0.998633	1890	tags=65%, list=30%, signal=93%
NITROGEN COMPOUND CATABOLIC PROCESS_BIO	31	-0.487884	-1.75545	0.00428716	0.039478	0.9989	817	tags=35%, list=13%, signal=41%
EXTERNAL ENCAPSULATING STRUCTURE_CEL	127	-0.365314	-1.75355	9.18105e-05	0.0398713	0.999167	459	tags=24%, list=7%, signal=25%
CELL WALL_CEL	127	-0.365314	-1.75095	0.000365197	0.0402306	0.9992	459	tags=24%, list=7%, signal=25%
NICOTINAMIDE METABOLIC PROCESS_BIO	23	-0.524245	-1.75166	0.00762021	0.0402634	0.9992	1944	tags=74%, list=31%, signal=107%
CHITIN- AND BETA-GLUCAN-CONTAINING CELL WALL_CEL	113	-0.371048	-1.74751	0.000271985	0.0411626	0.9993	459	tags=25%, list=7%, signal=26%
CDC5_4H_UP	219	-0.336028	-1.73997	0	0.043346	0.999567	1190	tags=29%, list=19%, signal=35%
NLS-BEARING SUBSTRATE IMPORT INTO NUCLEUS_BIO	24	-0.517738	-1.74056	0.00761673	0.0434325	0.999533	1548	tags=50%, list=25%, signal=66%
AUTOPHAGY_BIO	25	-0.509458	-1.73118	0.00751188	0.0461152	0.999767	2100	tags=68%, list=34%, signal=102%
GCN4_ONLY_UP	46	-0.435482	-1.73132	0.00380999	0.0463686	0.999767	1769	tags=52%, list=29%, signal=72%
VACUOLAR ACIDIFICATION_BIO	17	-0.562625	-1.72878	0.00951015	0.04676	0.9998	1381	tags=53%, list=22%, signal=68%
